# Supplementary material for: Genotype-Specific Expression and NLR Repertoire Contribute to Phenotypic Resistance Diversity in Plantago lanceolata
Source: Front Plant Sci. 2021 Jul 12;12:675760. doi: 10.3389/fpls.2021.675760 (PMC8311189; doi:10.3389/fpls.2021.675760)
Supplement: Supplementary file 1 [file Data_Sheet_1.zip]

Archive with 9 entries (9 files):
- Supplementary_Figures.pptx
- Supplementary_File_1_qpcr.docx
- Supplementary_Table_1_BUSCO_scores.xlsx
- Supplementary_Table_2_mapping_reads.xlsx
- Supplementary_Table_3_DE_transcripts.xlsx
- Supplementary_Table_4_GOAtools_DEgenes.xlsx
- Supplementary_Table_5_RDA_loadings.xlsx
- Supplementary_Table_6_signaling_induction.xlsx
- Supplementary_Table_7_significant_Hstat_NLR.xlsx
