# Supplementary material for: Genotype-Specific Expression and NLR Repertoire Contribute to Phenotypic Resistance Diversity in Plantago lanceolata
Source: Front Plant Sci. 2021 Jul 12;12:675760. doi: 10.3389/fpls.2021.675760 (PMC8311189; doi:10.3389/fpls.2021.675760)
Supplement: Supplementary file 1 [file Data_Sheet_1.zip › Supplementary_Table_1_BUSCO_scores.xlsx]

## Sheet: BUSCO
Supplementary table 1. summarized table of the BUSCO analysis of the Plantago transcriptome
Busco analysis before the clustering and merging of the transcripts
# BUSCO version is: 4.1.4
# The lineage dataset is: embryophyta_odb10 (Creation date: 2020-09-10, number of species: 50, number of BUSCOs: 1614)
# Summarized benchmarking in BUSCO notation for file okay_alt_plant.fasta
# BUSCO was run in mode: transcriptome
***** Results: *****
C:78.1%[S:57.3%,D:20.8%],F:13.1%,M:8.8%,n:1614
1260 Complete BUSCOs (C)
925 Complete and single-copy BUSCOs (S)
335 Complete and duplicated BUSCOs (D)
212 Fragmented BUSCOs (F)
142 Missing BUSCOs (M)
1614 Total BUSCO groups searched
Busco analysis after the clustering and merging of the transcripts
# BUSCO version is: 4.1.4
# The lineage dataset is: embryophyta_odb10 (Creation date: 2020-09-10, number of species: 50, number of BUSCOs: 1614)
# Summarized benchmarking in BUSCO notation for file Lace.fasta
# BUSCO was run in mode: transcriptome
***** Results: *****
C:61.9%[S:60.7%,D:1.2%],F:15.7%,M:22.4%,n:1614
998 Complete BUSCOs (C)
979 Complete and single-copy BUSCOs (S)
19 Complete and duplicated BUSCOs (D)
253 Fragmented BUSCOs (F)
363 Missing BUSCOs (M)
1614 Total BUSCO groups searched
