# Supplementary material for: Genotype-Specific Expression and NLR Repertoire Contribute to Phenotypic Resistance Diversity in Plantago lanceolata
Source: Front Plant Sci. 2021 Jul 12;12:675760. doi: 10.3389/fpls.2021.675760 (PMC8311189; doi:10.3389/fpls.2021.675760)
Supplement: Supplementary file 1 [file Data_Sheet_1.zip › Supplementary_Table_2_mapping_reads.xlsx]

## Sheet: Sheet1
Supplementary Table 2. RNA sequencing libraries and their mapping rates before clustering and merging
	the transcripts
ID	Sample name	N processed	N pseudoaligned	N unique	Pseudoaligned (%)	Uniquely aligning (%)
A001	IS1-1	15289671	12674590	7332531	82.9	48
A002	IS1-2	16834631	13505176	8628641	80.2	51.3
A003	IS1-3	15842856	13136910	7598957	82.9	48
A004	IS2-1	14677883	12045678	7061960	82.1	48.1
A005	IS2-2	15390730	12855788	6957992	83.5	45.2
A006	IS2-3	13347454	10801826	6277296	80.9	47
A007	IR1-1	15536879	12844269	7422950	82.7	47.8
A008	IR1-2	14216761	12093949	6608334	85.1	46.5
A009	IR1-3	14968369	12678983	7436030	82.3	48.3
A010	IR2-1	15620296	12805470	7197150	82	46.1
A011	IR2-2	16343585	13355511	7332204	81.7	44.9
A012	IR2-3	13743092	11031266	6386873	80.3	46.5
A013	IR3-1	16541279	14121142	7768419	85.4	47
A014	IR3-2	14764384	12530502	7156387	84.9	48.5
A015	IR3-3	15326689	12834101	7512050	83.7	49
A016	MS1-1	16605278	14218658	7952380	85.6	47.9
A017	MS1-2	14580160	12030094	7208334	82.5	49.4
A018	MS1-3	13553055	11550864	6477491	85.2	47.8
A019	MS2-1	12646166	10828333	5873650	85.6	46.4
A020	MS2-2	12730531	10877856	5645777	85.4	44.3
A021	MS2-3	13494652	11434327	6197135	84.7	45.9
A022	MR1-1	13271773	11355011	6066584	85.6	45.7
A023	MR1-2	14968369	12645102	6889102	84.5	46
A024	MR1-3	11899960	10012703	5753382	84.1	48.3
A025	MR2-1	13284726	11099498	6557434	83.6	49.4
A026	MR2-2	13913830	11625257	6918210	83.6	49.7
A027	MR2-3	13590481	11299590	6403024	83.1	47.1
A028	MR3-1	11273112	9468698	5543962	84	49.2
A029	MR3-2	14431517	12256863	6995298	84.9	48.5
A030	MR3-3	15197028	12925588	7406217	85.1	48.7
RNA sequencing libraries and their mapping rates after clustering and merging the transcripts
ID	Sample name	N processed	N pseudoaligned	N unique	Pseudoaligned (%)	Uniquely aligning (%)
A001	IS1-1	15289671	11100584	10796231	72.6	70.6
A002	IS1-2	16834631	11237440	10929897	66.8	64.9
A003	IS1-3	15842856	11259662	10936311	71.1	69
A004	IS2-1	14677883	10540521	10149136	71.8	69.1
A005	IS2-2	15390730	11295911	10932910	73.4	71
A006	IS2-3	13347454	9316567	8843787	69.8	66.3
A007	IR1-1	15536879	11193145	10909923	72	70.2
A008	IR1-2	14216761	10694888	10421097	75.2	73.3
A009	IR1-3	14968369	11402765	11104063	76.2	74.2
A010	IR2-1	15620296	11166649	10864899	71.5	69.6
A011	IR2-2	16343585	11799956	11510447	72.2	70.4
A012	IR2-3	13743092	9947100	9662393	72.4	70.3
A013	IR3-1	16541279	12797326	12453011	77.4	75.3
A014	IR3-2	14764384	11328363	11019703	76.7	74.6
A015	IR3-3	15326689	11652737	11327824	76	73.9
A016	MS1-1	16605278	12890609	12519000	77.6	75.4
A017	MS1-2	14580160	10563073	10241569	72.4	70.2
A018	MS1-3	13553055	10694123	10397750	78.9	76.7
A019	MS2-1	12646166	10000651	9698773	79.1	76.7
A020	MS2-2	12730531	10095315	9792950	79.3	76.9
A021	MS2-3	13494652	10580173	10262488	78.4	76
A022	MR1-1	13271773	10308473	10039137	77.7	75.6
A023	MR1-2	14968369	11402765	11104063	76.2	74.2
A024	MR1-3	11899960	9100135	8810638	76.5	74
A025	MR2-1	13284726	10091379	9784841	76	73.7
A026	MR2-2	13913830	10592552	10248152	76.1	73.3
A027	MR2-3	13590481	10189057	9887862	75	72.8
A028	MR3-1	11273112	8685021	8402116	77	74.5
A029	MR3-2	14431517	11226938	10877789	77.8	75.4
A030	MR3-3	15197028	11784694	11434867	77.5	75.2
