# Supplementary material for: Genotype-Specific Expression and NLR Repertoire Contribute to Phenotypic Resistance Diversity in Plantago lanceolata
Source: Front Plant Sci. 2021 Jul 12;12:675760. doi: 10.3389/fpls.2021.675760 (PMC8311189; doi:10.3389/fpls.2021.675760)
Supplement: Supplementary file 1 [file Data_Sheet_1.zip › Supplementary_Table_3_DE_transcripts.xlsx]

## Sheet: Sus1
Supplementary Table 3. Differentially expressed genes in susceptible 1 (Sus1) phenotype after P. Podosphaera inoculation.
AGI	ID	LFC	FDR corrected P-value	Name
AT4G02440.1	transcript1170	3.05362	1.48671e-29	F-box family protein
AT2G45570.1	transcript203	2.33757	6.37337e-18	cytochrome P450, family 76, subfamily C, polypeptide 2
AT4G37850.1	transcript13445	1.99612	1.17116e-09	basic helix-loop-helix (bHLH) DNA-binding superfamily protein
AT2G45400.1	transcript23413	1.87607	3.76636e-10	NAD(P)-binding Rossmann-fold superfamily protein
AT4G27030.1	transcript21047	1.86316	1.12597e-08	fatty acid desaturase A
AT3G53420.1	transcript10854	1.83127	4.3563e-14	plasma membrane intrinsic protein 2A
AT2G36770.1	transcript18632	1.708	2.62129e-07	UDP-Glycosyltransferase superfamily protein
AT4G19010.1	transcript16885	1.67762	1.54339e-11	AMP-dependent synthetase and ligase family protein
AT5G47450.1	transcript23098	1.66631	1.15491e-06	tonoplast intrinsic protein 2;3
AT1G12520.1	transcript21698	1.66331	8.57108e-07	copper chaperone for SOD1
AT4G14690.1	transcript5876	1.66047	2.33961e-06	Chlorophyll A-B binding family protein
AT2G15020.1	transcript2699	1.65952	3.2586e-12	unknown protein
AT5G48810.1	transcript13454	1.59734	6.98251e-12	cytochrome B5 isoform D
AT3G22840.1	transcript13849	1.53722	1.92727e-05	Chlorophyll A-B binding family protein
AT3G56290.1	transcript3629	1.53601	1.07612e-07	unknown protein
AT2G15490.1	transcript22779	1.41661	2.16481e-08	UDP-glycosyltransferase 73B4
AT2G36970.1	transcript19591	1.4019	0.000106207	UDP-Glycosyltransferase superfamily protein
AT5G55570.1	transcript7776	1.38747	1.83347e-08	unknown protein
AT3G09650.1	transcript18870	1.36449	1.22759e-10	Tetratricopeptide repeat (TPR)-like superfamily protein
AT1G04920.1	transcript11056	1.35907	5.37976e-06	sucrose phosphate synthase 3F
AT5G62730.1	transcript1686	1.34878	4.69109e-05	Major facilitator superfamily protein
AT4G24000.1	transcript21151	1.34271	2.73464e-08	cellulose synthase like G2
AT5G07010.1	transcript7311	1.28471	0.000111163	sulfotransferase 2A
AT2G38740.1	transcript5464	1.27782	7.92179e-07	Haloacid dehalogenase-like hydrolase (HAD) superfamily protein
AT1G55740.1	transcript7075	1.27336	6.77082e-05	seed imbibition 1
AT5G67470.1	transcript12161	1.27218	9.45131e-05	formin homolog 6
AT2G05620.1	transcript10822	1.26152	1.6666e-10	proton gradient regulation 5
AT4G03400.1	transcript18251	1.25925	0.000184368	Auxin-responsive GH3 family protein
AT2G45550.1	transcript7734	1.25267	0.00012878	cytochrome P450, family 76, subfamily C, polypeptide 4
AT4G15480.1	transcript3262	1.24986	3.6193e-05	UDP-Glycosyltransferase superfamily protein
AT3G10920.1	transcript21457	1.24215	0.000165623	manganese superoxide dismutase 1
AT1G55740.1	transcript11848	1.24157	8.105e-05	seed imbibition 1
AT5G07010.1	transcript4112	1.24115	1.08673e-06	sulfotransferase 2A
AT3G13090.1	transcript22960	1.21934	2.97906e-08	multidrug resistance-associated protein 8
AT2G22590.1	transcript21108	1.21247	0.000235783	UDP-Glycosyltransferase superfamily protein
AT3G21750.1	transcript9715	1.20846	2.05283e-06	UDP-glucosyl transferase 71B1
AT1G62710.1	transcript24062	1.20455	6.09677e-07	beta vacuolar processing enzyme
AT2G14750.1	transcript23789	1.18026	3.41703e-06	APS kinase
AT1G57770.1	transcript353	1.17738	6.97557e-06	FAD/NAD(P)-binding oxidoreductase family protein
AT5G43850.1	transcript2432	1.17396	6.58005e-10	RmlC-like cupins superfamily protein
AT2G16070.2	transcript7538	1.17276	0.000189677	plastid division2
AT5G19440.1	transcript3505	1.17114	2.08585e-08	NAD(P)-binding Rossmann-fold superfamily protein
AT4G13930.1	transcript19041	1.1645	1.34754e-05	serine hydroxymethyltransferase 4
AT5G09360.1	transcript4795	1.16375	0.000968959	laccase 14
AT1G22380.1	transcript13812	1.15402	0.00228744	UDP-glucosyl transferase 85A3
AT5G62140.1	transcript7507	1.14846	2.95274e-06	unknown protein
AT4G35160.1	transcript21929	1.1439	0.00106347	O-methyltransferase family protein
AT3G52740.1	transcript24558	1.13714	4.26892e-06	unknown protein
AT1G70000.1	transcript1629	1.13671	8.50867e-05	myb-like transcription factor family protein
AT3G12700.1	transcript7295	1.12926	0.00200195	Eukaryotic aspartyl protease family protein
AT4G36360.1	transcript11491	1.12823	0.00296277	beta-galactosidase 3
AT1G77090.1	transcript16794	1.12715	1.44715e-05	Mog1/PsbP/DUF1795-like photosystem II reaction center PsbP family protein
AT1G72030.1	transcript3373	1.12457	5.60944e-05	Acyl-CoA N-acyltransferases (NAT) superfamily protein
AT5G38020.1	transcript5225	1.12187	0.00241405	S-adenosyl-L-methionine-dependent methyltransferases superfamily protein
AT4G00370.1	transcript4610	1.11907	5.28447e-05	Major facilitator superfamily protein
AT1G64660.1	transcript3050	1.11579	0.000360079	methionine gamma-lyase
AT4G17030.1	transcript11570	1.1149	0.00155845	expansin-like B1
AT1G14130.1	transcript18083	1.11442	0.000187501	2-oxoglutarate (2OG) and Fe(II)-dependent oxygenase superfamily protein
AT5G48485.1	transcript14179	1.10276	0.00348544	Bifunctional inhibitor/lipid-transfer protein/seed storage 2S albumin superfamily protein
AT2G24270.4	transcript21571	1.10236	3.24253e-06	aldehyde dehydrogenase 11A3
AT1G70810.1	transcript21188	1.09813	0.000290486	Calcium-dependent lipid-binding (CaLB domain) family protein
AT4G39540.3	transcript19888	1.09634	0.000525862	shikimate kinase 2
AT5G60010.1	transcript7616	1.09602	3.26157e-05	ferric reductase-like transmembrane component family protein
AT3G49210.1	transcript21240	1.09537	0.000558427	O-acyltransferase (WSD1-like) family protein
AT2G21250.1	transcript14008	1.09501	0.00212561	NAD(P)-linked oxidoreductase superfamily protein
AT4G33010.1	transcript2453	1.09438	0.000395029	glycine decarboxylase P-protein 1
AT3G25570.1	transcript19441	1.0941	8.28408e-05	Adenosylmethionine decarboxylase family protein
AT1G43670.1	transcript14002	1.08847	0.00106499	Inositol monophosphatase family protein
AT2G45570.1	transcript2675	1.08063	0.00406072	cytochrome P450, family 76, subfamily C, polypeptide 2
AT5G14880.1	transcript5274	1.07906	3.20195e-05	Potassium transporter family protein
AT2G21330.1	transcript5804	1.07819	5.9552e-05	fructose-bisphosphate aldolase 1
AT2G37170.1	transcript21875	1.07443	0.000525718	plasma membrane intrinsic protein 2
AT5G59030.1	transcript16595	1.07342	0.00452204	copper transporter 1
AT5G02230.1	transcript2039	1.06744	0.000302425	Haloacid dehalogenase-like hydrolase (HAD) superfamily protein
AT2G32720.1	transcript16042	1.06241	0.00011353	cytochrome B5 isoform B
AT2G30370.1	transcript10244	1.06022	0.000449685	allergen-related
AT4G20820.1	transcript579	1.05897	0.00195345	FAD-binding Berberine family protein
AT5G40700.2	transcript328	1.0561	0.00202702	unknown protein
AT2G47800.1	transcript14375	1.05607	3.25995e-05	multidrug resistance-associated protein 4
AT2G24270.4	transcript6360	1.05581	9.86666e-07	aldehyde dehydrogenase 11A3
AT4G22620.1	transcript7246	1.04759	0.000133044	SAUR-like auxin-responsive protein family
AT2G30300.1	transcript8426	1.04378	0.00220574	Major facilitator superfamily protein
AT1G64680.1	transcript4576	1.04139	1.09805e-05	unknown protein
AT1G01490.1	transcript9899	1.03969	5.22229e-07	Heavy metal transport/detoxification superfamily protein
AT1G67090.1	transcript17614	1.03774	0.00368897	ribulose bisphosphate carboxylase small chain 1A
AT1G32450.1	transcript7173	1.03674	0.000513857	nitrate transporter 1.5
AT3G06200.1	transcript22567	1.02606	1.08442e-05	P-loop containing nucleoside triphosphate hydrolases superfamily protein
AT1G71060.1	transcript135	1.02498	6.28159e-08	Tetratricopeptide repeat (TPR)-like superfamily protein
AT1G49975.1	transcript14261	1.02326	0.000330053	CONTAINS InterPro DOMAIN/s: Photosystem I reaction centre subunit N (InterPro:IPR008796)
AT5G51560.1	transcript10484	1.02289	0.00243678	Leucine-rich repeat protein kinase family protein
AT3G13130.1	transcript7055	1.0224	4.83515e-06	unknown protein
AT3G14660.1	transcript7308	1.01769	0.000134049	cytochrome P450, family 72, subfamily A, polypeptide 13
AT1G24020.1	transcript20939	1.01394	0.000547077	MLP-like protein 423
AT2G01755.1	transcript13896	1.00884	0.00494974	unknown protein
AT2G36460.1	transcript17971	1.00874	0.00473053	Aldolase superfamily protein
AT3G31430.1	transcript897	1.00761	0.00277127	unknown protein
AT5G11790.1	transcript18855	1.0059	0.00670544	N-MYC downregulated-like 2
AT1G27680.1	transcript21870	1.0031	0.00283739	ADPGLC-PPase large subunit
AT4G08460.1	transcript6450	1.00284	0.000757458	Protein of unknown function (DUF1644)
AT1G32900.1	transcript4085	1.00234	0.000484397	UDP-Glycosyltransferase superfamily protein
AT3G47430.1	transcript19775	0.999788	1.17009e-05	peroxin 11B
AT2G20830.2	transcript12182	0.999712	0.000738632	transferases;folic acid binding
AT2G30490.1	transcript18878	0.999037	0.00273024	cinnamate-4-hydroxylase
AT1G11860.1	transcript13664	0.997052	0.0018606	Glycine cleavage T-protein family
AT4G01470.1	transcript20555	0.993908	0.00113847	tonoplast intrinsic protein 1;3
AT4G32770.1	transcript15282	0.993809	0.000289328	tocopherol cyclase, chloroplast / vitamin E deficient 1 (VTE1) / sucrose export defective 1 (SXD1)
AT4G33010.1	transcript781	0.990733	0.000852027	glycine decarboxylase P-protein 1
AT1G26220.1	transcript6150	0.990373	4.30872e-05	Acyl-CoA N-acyltransferases (NAT) superfamily protein
AT3G12240.1	transcript1190	0.989162	0.00650748	serine carboxypeptidase-like 15
AT3G51895.1	transcript7013	0.986339	3.11603e-05	sulfate transporter 3;1
AT5G12890.1	transcript16881	0.985524	0.00117551	UDP-Glycosyltransferase superfamily protein
AT1G78510.1	transcript22940	0.983585	0.000147576	solanesyl diphosphate synthase 1
AT3G49650.1	transcript6717	0.981797	0.00137789	P-loop containing nucleoside triphosphate hydrolases superfamily protein
AT4G09350.1	transcript7213	0.980703	4.70037e-09	Chaperone DnaJ-domain superfamily protein
AT1G72030.1	transcript3803	0.97975	2.0317e-05	Acyl-CoA N-acyltransferases (NAT) superfamily protein
AT5G17700.1	transcript6455	0.978645	0.000206037	MATE efflux family protein
AT1G48320.1	transcript222	0.9743	0.00465364	Thioesterase superfamily protein
AT5G19855.1	transcript11059	0.974022	4.73072e-05	Chaperonin-like RbcX protein
AT3G11170.1	transcript3601	0.973317	0.00354705	fatty acid desaturase 7
AT5G19440.1	transcript11102	0.972118	0.00213834	NAD(P)-binding Rossmann-fold superfamily protein
AT5G01260.2	transcript20763	0.971913	6.43064e-05	Carbohydrate-binding-like fold
AT2G28250.1	transcript18247	0.968691	0.00522755	Protein kinase superfamily protein
AT5G53390.1	transcript3098	0.965544	0.000139655	O-acyltransferase (WSD1-like) family protein
AT1G55480.1	transcript13115	0.964867	8.35415e-05	protein containing PDZ domain, a K-box domain, and a TPR region
AT5G64840.1	transcript9658	0.964144	1.76862e-10	general control non-repressible 5
AT5G40470.1	transcript3764	0.962662	0.000132564	RNI-like superfamily protein
AT5G26600.2	transcript16421	0.961266	0.000308363	Pyridoxal phosphate (PLP)-dependent transferases superfamily protein
AT3G10450.1	transcript6671	0.960256	7.58918e-05	serine carboxypeptidase-like 7
AT4G17140.3	transcript10047	0.959339	0.000199858	pleckstrin homology (PH) domain-containing protein
AT1G53540.1	transcript3022	0.95781	9.62347e-05	HSP20-like chaperones superfamily protein
AT4G24010.1	transcript12143	0.956707	0.000186822	cellulose synthase like G1
AT5G12080.1	transcript24356	0.956526	0.00709471	mechanosensitive channel of small conductance-like 10
AT3G16250.1	transcript14896	0.955086	0.000273918	NDH-dependent cyclic electron flow 1
AT2G16850.1	transcript871	0.953473	3.78388e-05	plasma membrane intrinsic protein 2;8
AT2G21530.1	transcript13232	0.95333	9.18174e-05	SMAD/FHA domain-containing protein
AT1G64780.1	transcript6950	0.952221	0.00117481	ammonium transporter 1;2
AT4G31500.1	transcript22296	0.951074	3.37693e-06	cytochrome P450, family 83, subfamily B, polypeptide 1
AT3G10420.2	transcript3447	0.95099	1.14854e-05	P-loop containing nucleoside triphosphate hydrolases superfamily protein
AT2G14800.1	transcript7828	0.950962	3.29367e-05	unknown protein
AT4G21990.1	transcript4088	0.949904	0.0009184	APS reductase 3
AT1G47480.1	transcript3225	0.948827	0.00251343	alpha/beta-Hydrolases superfamily protein
AT5G59590.1	transcript185	0.943482	5.17659e-06	UDP-glucosyl transferase 76E2
AT1G51440.1	transcript13921	0.941889	5.34145e-05	alpha/beta-Hydrolases superfamily protein
AT1G60420.1	transcript21236	0.941439	5.80549e-06	DC1 domain-containing protein
AT3G14640.1	transcript11387	0.941158	1.32319e-05	cytochrome P450, family 72, subfamily A, polypeptide 10
AT5G07220.1	transcript9706	0.94044	0.00287395	BCL-2-associated athanogene 3
ATCG00350.1	transcript11140	0.940189	0.00273661	Photosystem I, PsaA/PsaB protein
AT3G01180.1	transcript1595	0.939076	4.03221e-06	starch synthase 2
AT3G05625.1	transcript7503	0.937934	0.00216985	Tetratricopeptide repeat (TPR)-like superfamily protein
AT2G20515.1	transcript16736	0.937852	0.00548649	unknown protein
AT4G20170.1	transcript21344	0.933419	0.00217319	Domain of unknown function (DUF23)
AT1G70610.1	transcript12064	0.930162	0.000663621	transporter associated with antigen processing protein 1
AT3G55760.1	transcript5435	0.925029	9.5915e-06	unknown protein
AT5G43750.1	transcript12962	0.924265	0.00313645	NAD(P)H dehydrogenase 18
AT3G48000.1	transcript8852	0.923999	0.00277607	aldehyde dehydrogenase 2B4
AT5G17770.1	transcript7421	0.922578	0.0011521	NADH:cytochrome B5 reductase 1
AT2G30660.1	transcript1010	0.918973	0.0004983	ATP-dependent caseinolytic (Clp) protease/crotonase family protein
AT1G73020.1	transcript13599	0.91758	0.000476768	unknown protein
AT5G01920.1	transcript168	0.915891	0.00031466	Protein kinase superfamily protein
AT1G22630.1	transcript21976	0.915539	0.000309026	unknown protein
AT4G18240.1	transcript5178	0.914935	0.00347244	starch synthase 4
AT4G13510.1	transcript12393	0.914841	0.00285671	ammonium transporter 1;1
AT5G52060.1	transcript14940	0.911189	0.00590361	BCL-2-associated athanogene 1
AT1G44575.1	transcript7622	0.910707	0.00153445	Chlorophyll A-B binding family protein
AT3G19830.1	transcript1879	0.909698	1.37027e-06	Calcium-dependent lipid-binding (CaLB domain) family protein
AT4G28740.1	transcript18071	0.905304	0.000124148	unknown protein
AT5G49740.1	transcript18220	0.904111	0.000786818	ferric reduction oxidase 7
AT2G47400.1	transcript11070	0.897758	0.000686675	CP12 domain-containing protein 1
AT5G23530.1	transcript5098	0.897203	0.00211977	carboxyesterase 18
AT2G45310.1	transcript8561	0.896915	0.00509008	UDP-D-glucuronate 4-epimerase 4
AT1G19920.1	transcript9483	0.896886	0.000411924	Pseudouridine synthase/archaeosine transglycosylase-like family protein
AT3G63520.1	transcript441	0.895401	0.000170419	carotenoid cleavage dioxygenase 1
AT1G33290.1	transcript980	0.895122	3.96302e-05	P-loop containing nucleoside triphosphate hydrolases superfamily protein
AT4G34980.1	transcript13315	0.894446	7.36348e-06	subtilisin-like serine protease 2
AT4G04850.2	transcript6744	0.894107	8.91328e-05	K+ efflux antiporter 3
AT1G44170.1	transcript14828	0.893099	0.00525952	aldehyde dehydrogenase 3H1
AT1G07420.1	transcript19589	0.892297	0.00411045	sterol 4-alpha-methyl-oxidase 2-1
AT5G36110.1	transcript2663	0.891377	0.000267567	cytochrome P450, family 716, subfamily A, polypeptide 1
AT5G07900.1	transcript17199	0.889997	0.00010938	Mitochondrial transcription termination factor family protein
AT1G21350.3	transcript5701	0.887496	0.00520079	Thioredoxin superfamily protein
AT1G16080.1	transcript8166	0.887421	0.000355725	unknown protein
AT3G49260.3	transcript8172	0.88691	0.000639309	IQ-domain 21
AT1G27480.1	transcript7791	0.883285	0.000506541	alpha/beta-Hydrolases superfamily protein
AT3G13062.2	transcript22954	0.882231	8.98053e-06	Polyketide cyclase/dehydrase and lipid transport superfamily protein
AT5G49740.1	transcript2310	0.880883	0.000370252	ferric reduction oxidase 7
AT4G27360.1	transcript16141	0.880762	0.00424444	Dynein light chain type 1 family protein
AT4G26740.1	transcript11742	0.878589	5.2582e-07	seed gene 1
AT3G51150.2	transcript24459	0.878452	0.00518233	ATP binding microtubule motor family protein
AT1G32900.1	transcript10543	0.877002	0.00230429	UDP-Glycosyltransferase superfamily protein
AT1G71480.1	transcript21186	0.876798	3.06041e-05	Nuclear transport factor 2 (NTF2) family protein
AT4G05420.1	transcript1073	0.87674	4.54632e-07	damaged DNA binding protein 1A
AT5G03610.1	transcript15609	0.876471	0.00337579	GDSL-like Lipase/Acylhydrolase superfamily protein
AT1G65870.1	transcript2991	0.875638	0.000214262	Disease resistance-responsive (dirigent-like protein) family protein
AT5G18660.1	transcript742	0.873639	0.00175214	NAD(P)-binding Rossmann-fold superfamily protein
AT4G36530.2	transcript18349	0.873239	8.34209e-05	alpha/beta-Hydrolases superfamily protein
AT1G01630.1	transcript320	0.87304	6.60387e-08	Sec14p-like phosphatidylinositol transfer family protein
AT4G04850.2	transcript6743	0.87172	0.000607143	K+ efflux antiporter 3
AT1G29395.1	transcript5817	0.869054	0.000807931	COLD REGULATED 314 INNER MEMBRANE 1
AT1G18730.1	transcript1934	0.868638	0.00143035	NDH dependent flow 6
AT2G25870.1	transcript6116	0.868523	0.000227802	haloacid dehalogenase-like hydrolase family protein
AT5G17300.1	transcript4526	0.868222	0.000423632	Homeodomain-like superfamily protein
AT3G63140.1	transcript6382	0.868156	0.00266128	chloroplast stem-loop binding protein of 41 kDa
AT2G41040.1	transcript2486	0.866907	0.000236275	S-adenosyl-L-methionine-dependent methyltransferases superfamily protein
AT1G17100.1	transcript18093	0.864366	0.00281906	SOUL heme-binding family protein
AT5G58260.1	transcript11060	0.864286	0.000134084	oxidoreductases, acting on NADH or NADPH, quinone or similar compound as acceptor
AT5G19760.1	transcript10419	0.864119	0.00124527	Mitochondrial substrate carrier family protein
AT5G10730.1	transcript5103	0.864067	0.000255823	NAD(P)-binding Rossmann-fold superfamily protein
AT4G15480.1	transcript5869	0.862942	0.000526574	UDP-Glycosyltransferase superfamily protein
AT5G50100.1	transcript65	0.86022	0.00360294	Putative thiol-disulphide oxidoreductase DCC
AT5G08640.1	transcript22200	0.860185	0.00550371	flavonol synthase 1
AT4G31500.1	transcript5699	0.859657	0.00341088	cytochrome P450, family 83, subfamily B, polypeptide 1
AT4G23920.1	transcript7713	0.858401	0.00475008	UDP-D-glucose/UDP-D-galactose 4-epimerase 2
AT2G16700.1	transcript20613	0.857711	0.00127412	actin depolymerizing factor 5
AT4G09670.1	transcript1321	0.85549	1.07035e-05	Oxidoreductase family protein
AT4G33010.1	transcript8505	0.853323	0.00415793	glycine decarboxylase P-protein 1
AT4G25700.1	transcript14777	0.851624	0.000473618	beta-hydroxylase 1
AT1G74910.1	transcript12947	0.851381	0.000307274	ADP-glucose pyrophosphorylase family protein
AT4G30210.1	transcript9644	0.85065	1.54789e-05	P450 reductase 2
AT1G06620.1	transcript2592	0.850622	0.000769681	2-oxoglutarate (2OG) and Fe(II)-dependent oxygenase superfamily protein
AT5G42760.2	transcript3015	0.849652	0.00445177	Leucine carboxyl methyltransferase
AT1G08470.1	transcript14098	0.848662	0.00304827	strictosidine synthase-like 3
AT5G12900.1	transcript11329	0.847816	0.00450224	unknown protein
AT5G60540.1	transcript3533	0.847223	0.000770133	pyridoxine biosynthesis 2
AT2G45400.1	transcript2440	0.84606	0.000287523	NAD(P)-binding Rossmann-fold superfamily protein
AT1G17870.1	transcript1242	0.844297	0.00150331	ethylene-dependent gravitropism-deficient and yellow-green-like 3
AT5G54670.1	transcript4449	0.842948	0.00470598	kinesin 3
AT1G70760.1	transcript6775	0.842942	0.000770791	inorganic carbon transport protein-related
AT2G21260.1	transcript6812	0.841693	9.57356e-05	NAD(P)-linked oxidoreductase superfamily protein
AT3G50685.1	transcript13956	0.841592	0.00335709	unknown protein
AT3G25110.1	transcript18129	0.840177	0.00251545	fatA acyl-ACP thioesterase
AT5G60010.1	transcript6313	0.840163	0.00633288	ferric reductase-like transmembrane component family protein
AT4G14690.1	transcript6381	0.839157	1.90645e-05	Chlorophyll A-B binding family protein
AT3G48420.1	transcript15860	0.835252	0.00137217	Haloacid dehalogenase-like hydrolase (HAD) superfamily protein
AT1G65230.1	transcript2374	0.834181	0.000199945	Uncharacterized conserved protein (DUF2358)
AT2G36895.1	transcript10652	0.833962	0.00135864	unknown protein
AT5G07020.1	transcript15626	0.83122	0.00126595	proline-rich family protein
AT5G26780.3	transcript645	0.830575	0.000150389	serine hydroxymethyltransferase 2
AT3G62270.1	transcript17374	0.830348	0.00427725	HCO3- transporter family
AT3G47070.1	transcript23272	0.829759	0.00315197	CONTAINS InterPro DOMAIN/s: Thylakoid soluble phosphoprotein TSP9 (InterPro:IPR021584)
AT5G63800.1	transcript4012	0.829385	0.00184307	Glycosyl hydrolase family 35 protein
AT1G01060.1	transcript13710	0.82857	1.93548e-07	Homeodomain-like superfamily protein
AT5G04440.1	transcript3461	0.828322	0.000390139	Protein of unknown function (DUF1997)
AT4G02050.1	transcript19401	0.826575	0.00536789	sugar transporter protein 7
AT3G55550.1	transcript12076	0.826545	0.000886424	Concanavalin A-like lectin protein kinase family protein
AT5G36700.1	transcript20218	0.824749	0.00315654	2-phosphoglycolate phosphatase 1
AT3G26630.1	transcript4716	0.823974	0.00155688	Tetratricopeptide repeat (TPR)-like superfamily protein
AT3G62420.1	transcript3581	0.823669	0.00232881	basic region/leucine zipper motif 53
AT1G19835.1	transcript7312	0.823221	0.00150564	Plant protein of unknown function (DUF869)
AT4G30210.1	transcript20966	0.822968	0.00168745	P450 reductase 2
AT1G61800.1	transcript16528	0.8227	0.00534926	glucose-6-phosphate/phosphate translocator 2
AT5G51010.1	transcript18262	0.821022	0.00674787	Rubredoxin-like superfamily protein
AT2G22780.1	transcript9521	0.820232	0.00417688	peroxisomal NAD-malate dehydrogenase 1
AT1G68750.1	transcript20012	0.819278	0.000220552	phosphoenolpyruvate carboxylase 4
AT5G16710.1	transcript19693	0.817042	0.00197648	dehydroascorbate reductase 1
AT1G25480.1	transcript11561	0.81645	0.000702336	Aluminium activated malate transporter family protein
AT1G16320.1	transcript6516	0.81497	0.000250401	Uncharacterized conserved protein (DUF2358)
AT5G10170.1	transcript2714	0.81458	0.00703841	myo-inositol-1-phosphate synthase 3
AT1G22360.1	transcript19398	0.811139	6.6256e-05	UDP-glucosyl transferase 85A2
AT5G54290.2	transcript13140	0.810771	0.00055002	cytochrome c biogenesis protein family
AT2G39570.1	transcript3401	0.8095	0.00140795	ACT domain-containing protein
AT5G04140.2	transcript10408	0.808598	0.00174469	glutamate synthase 1
AT3G25620.2	transcript11730	0.806549	0.000591124	ABC-2 type transporter family protein
AT4G38970.1	transcript1480	0.806521	0.00247303	fructose-bisphosphate aldolase 2
AT4G37930.1	transcript7974	0.805275	0.000111014	serine transhydroxymethyltransferase 1
AT4G24220.1	transcript7341	0.804579	0.00609562	NAD(P)-binding Rossmann-fold superfamily protein
AT4G38970.1	transcript10294	0.804078	0.000443381	fructose-bisphosphate aldolase 2
AT1G52190.1	transcript15069	0.803533	0.0013216	Major facilitator superfamily protein
AT1G22850.1	transcript3076	0.802161	4.92427e-06	SNARE associated Golgi protein family
AT5G11590.1	transcript14846	0.801556	0.00496481	Integrase-type DNA-binding superfamily protein
AT4G32590.3	transcript22595	0.799882	8.16136e-05	2Fe-2S ferredoxin-like superfamily protein
AT4G30210.1	transcript14396	0.798536	0.000880214	P450 reductase 2
AT4G15530.5	transcript2150	0.797701	9.22753e-05	pyruvate orthophosphate dikinase
AT3G06510.2	transcript2249	0.797674	0.000119558	Glycosyl hydrolase superfamily protein
AT1G64780.1	transcript1185	0.79657	0.00113558	ammonium transporter 1;2
AT1G09340.1	transcript9315	0.796222	0.0022353	chloroplast RNA binding
AT3G48200.1	transcript4243	0.796156	0.00144944	unknown protein
AT5G66120.2	transcript4965	0.796137	8.12952e-05	3-dehydroquinate synthase, putative
AT4G16580.1	transcript1013	0.795749	0.0041126	Protein phosphatase 2C family protein
AT5G26820.1	transcript23534	0.794875	0.00136783	iron-regulated protein 3
AT1G19220.1	transcript5112	0.793566	0.00165272	auxin response factor 19
AT4G39970.1	transcript12516	0.793363	0.00682322	Haloacid dehalogenase-like hydrolase (HAD) superfamily protein
AT2G42750.1	transcript2107	0.793358	9.03157e-06	DNAJ heat shock N-terminal domain-containing protein
AT5G17170.1	transcript7718	0.79296	0.00117415	rubredoxin family protein
AT3G02720.1	transcript10574	0.791778	0.000497055	Class I glutamine amidotransferase-like superfamily protein
AT3G63010.1	transcript21461	0.790161	0.00591131	alpha/beta-Hydrolases superfamily protein
AT2G47600.1	transcript356	0.790097	0.00287812	magnesium/proton exchanger
AT2G47590.1	transcript12970	0.788619	4.75032e-05	photolyase/blue-light receptor 2
AT3G14650.1	transcript16516	0.788585	0.000257083	cytochrome P450, family 72, subfamily A, polypeptide 11
AT5G45280.2	transcript833	0.788521	0.0016097	Pectinacetylesterase family protein
AT1G74730.1	transcript6604	0.787041	3.52811e-05	Protein of unknown function (DUF1118)
AT3G63140.1	transcript1991	0.786578	0.00478213	chloroplast stem-loop binding protein of 41 kDa
AT2G28830.1	transcript442	0.786283	0.000879259	PLANT U-BOX 12
AT4G29680.1	transcript6539	0.786125	0.000371784	Alkaline-phosphatase-like family protein
AT3G16000.1	transcript821	0.784338	0.00620842	MAR binding filament-like protein 1
AT5G61820.1	transcript359	0.783321	0.000192436	unknown protein
AT1G15820.1	transcript12125	0.783295	0.00388847	light harvesting complex photosystem II subunit 6
AT4G12830.1	transcript11702	0.78256	0.00334166	alpha/beta-Hydrolases superfamily protein
AT3G29320.1	transcript1937	0.781577	0.000173244	Glycosyl transferase, family 35
AT4G27870.1	transcript5627	0.780979	0.00618038	Vacuolar iron transporter (VIT) family protein
AT4G23400.1	transcript643	0.780828	0.000251374	plasma membrane intrinsic protein 1;5
AT5G04140.2	transcript23393	0.779762	0.000702957	glutamate synthase 1
AT5G58380.1	transcript801	0.775586	0.000103626	SOS3-interacting protein 1
AT5G59590.1	transcript2885	0.774527	0.00529686	UDP-glucosyl transferase 76E2
AT4G25290.1	transcript588	0.774421	0.000834922	DNA photolyases;DNA photolyases
AT2G15480.1	transcript8725	0.773763	0.00217138	UDP-glucosyl transferase 73B5
AT5G52280.1	transcript11988	0.773407	0.00166229	Myosin heavy chain-related protein
AT3G13050.1	transcript2163	0.772418	0.00264875	Major facilitator superfamily protein
AT1G10740.1	transcript780	0.770454	0.000155907	alpha/beta-Hydrolases superfamily protein
AT5G24300.1	transcript8615	0.76999	0.000526775	Glycogen/starch synthases, ADP-glucose type
AT3G13340.1	transcript21163	0.767543	0.00256233	Transducin/WD40 repeat-like superfamily protein
AT3G06150.1	transcript16308	0.767322	0.00636101	unknown protein
AT3G02040.1	transcript2648	0.766765	0.00193645	senescence-related gene 3
AT5G11330.1	transcript6329	0.766073	0.00323412	FAD/NAD(P)-binding oxidoreductase family protein
AT4G33140.1	transcript8014	0.766044	0.000567813	Haloacid dehalogenase-like hydrolase (HAD) superfamily protein
AT1G52590.1	transcript9900	0.765585	0.000109129	Putative thiol-disulphide oxidoreductase DCC
AT5G43940.2	transcript141	0.765249	0.0025319	GroES-like zinc-binding dehydrogenase family protein
AT2G36630.1	transcript4284	0.765114	3.37318e-05	Sulfite exporter TauE/SafE family protein
AT3G46710.1	transcript19031	0.764747	0.00130923	NB-ARC domain-containing disease resistance protein
AT4G00430.1	transcript9248	0.764198	0.00052616	plasma membrane intrinsic protein 1;4
ATCG00540.1	transcript24174	0.763303	0.000304222	photosynthetic electron transfer A
AT4G37925.1	transcript12350	0.762968	0.000344554	subunit NDH-M of NAD(P)H:plastoquinone dehydrogenase complex
AT1G17890.1	transcript19052	0.761735	0.00489717	NAD(P)-binding Rossmann-fold superfamily protein
AT4G31940.1	transcript14009	0.756359	3.06e-05	cytochrome P450, family 82, subfamily C, polypeptide 4
AT1G15980.1	transcript18900	0.753968	0.0016038	NDH-dependent cyclic electron flow 1
AT5G54770.1	transcript8655	0.753893	0.00153191	thiazole biosynthetic enzyme, chloroplast (ARA6) (THI1) (THI4)
AT4G37200.1	transcript9852	0.75311	9.82e-05	Thioredoxin superfamily protein
AT1G02920.1	transcript14988	0.752236	0.00288663	glutathione S-transferase 7
AT5G65810.1	transcript11357	0.75213	0.0035401	unknown protein
AT3G23400.1	transcript16940	0.752087	0.00197602	Plastid-lipid associated protein PAP / fibrillin family protein
AT1G64500.1	transcript12460	0.75113	0.000703156	Glutaredoxin family protein
AT2G21250.1	transcript5420	0.748949	0.00297412	NAD(P)-linked oxidoreductase superfamily protein
AT2G21960.1	transcript10593	0.746227	0.00164317	unknown protein
AT4G20360.1	transcript674	0.745475	3.68897e-05	RAB GTPase homolog E1B
AT3G14420.1	transcript4388	0.742613	0.000611128	Aldolase-type TIM barrel family protein
AT5G47530.1	transcript23762	0.742405	0.00295028	Auxin-responsive family protein
AT1G77470.1	transcript7482	0.741727	0.00599442	replication factor C subunit 3
AT2G06005.1	transcript7841	0.74147	0.00654778	FRIGIDA interacting protein 1
AT1G42970.1	transcript664	0.739849	0.00585774	glyceraldehyde-3-phosphate dehydrogenase B subunit
AT5G63980.1	transcript15647	0.739252	0.00439074	Inositol monophosphatase family protein
AT1G22360.1	transcript17819	0.73797	0.00250694	UDP-glucosyl transferase 85A2
AT5G50720.1	transcript8221	0.737546	0.00233149	HVA22 homologue E
AT4G39710.1	transcript4400	0.736488	0.00428245	FK506-binding protein 16-2
AT1G75460.1	transcript23864	0.733419	0.000138184	ATP-dependent protease La (LON) domain protein
AT2G04039.3	transcript24438	0.733298	0.0041341	unknown protein
AT4G24090.1	transcript8810	0.733002	0.000746951	unknown protein
AT2G28780.1	transcript12563	0.732868	0.00562082	unknown protein
AT5G27930.1	transcript12852	0.732621	0.00264644	Protein phosphatase 2C family protein
AT3G52720.1	transcript3207	0.732477	0.00623717	alpha carbonic anhydrase 1
AT4G26850.1	transcript13258	0.73225	0.000605921	mannose-1-phosphate guanylyltransferase (GDP)
AT1G15700.1	transcript3693	0.730812	0.0018826	ATPase, F1 complex, gamma subunit protein
AT3G52230.1	transcript12530	0.730772	0.00412189	unknown protein
AT2G01670.1	transcript11958	0.730466	0.000337908	nudix hydrolase homolog 17
AT5G35970.1	transcript15041	0.728632	0.000830832	P-loop containing nucleoside triphosphate hydrolases superfamily protein
AT1G50450.1	transcript1218	0.727392	0.00152479	Saccharopine dehydrogenase
AT3G23640.1	transcript2189	0.7261	0.00229703	heteroglycan glucosidase 1
AT2G39730.1	transcript13058	0.725842	0.000718738	rubisco activase
AT5G13640.1	transcript86	0.725289	0.000220498	phospholipid:diacylglycerol acyltransferase
AT1G48450.1	transcript21393	0.724701	4.63669e-05	Protein of unknown function (DUF760)
AT4G13770.1	transcript10472	0.724036	0.000203374	cytochrome P450, family 83, subfamily A, polypeptide 1
AT5G22800.1	transcript7832	0.722504	0.000379395	Alanyl-tRNA synthetase, class IIc
AT5G08410.1	transcript9806	0.722209	0.00457718	ferredoxin/thioredoxin reductase subunit A (variable subunit) 2
AT4G31500.1	transcript11977	0.716628	0.000515839	cytochrome P450, family 83, subfamily B, polypeptide 1
AT4G15480.1	transcript5125	0.716514	0.000514635	UDP-Glycosyltransferase superfamily protein
AT5G50530.1	transcript6084	0.715417	0.00250588	CBS / octicosapeptide/Phox/Bemp1 (PB1) domains-containing protein
AT1G42550.1	transcript8167	0.714186	0.000467887	plastid movement impaired1
AT3G56160.1	transcript7166	0.709506	0.00413109	Sodium Bile acid symporter family
AT3G01470.1	transcript4663	0.709319	0.000628699	homeobox 1
AT1G78130.1	transcript4251	0.708211	0.00112044	Major facilitator superfamily protein
AT5G09760.1	transcript2141	0.708106	0.00532615	Plant invertase/pectin methylesterase inhibitor superfamily
AT5G47840.1	transcript6295	0.707974	0.00219638	adenosine monophosphate kinase
AT1G17220.1	transcript7163	0.70708	2.71738e-05	Translation initiation factor 2, small GTP-binding protein
AT4G35090.1	transcript5077	0.706706	0.00144312	catalase 2
AT2G36970.1	transcript17342	0.705258	0.00151866	UDP-Glycosyltransferase superfamily protein
AT1G64970.1	transcript16665	0.70453	0.00158055	gamma-tocopherol methyltransferase
AT3G10420.2	transcript2669	0.704225	0.00153444	P-loop containing nucleoside triphosphate hydrolases superfamily protein
AT2G29290.2	transcript735	0.703913	0.00432429	NAD(P)-binding Rossmann-fold superfamily protein
AT3G45390.1	transcript10530	0.701848	0.00318784	Concanavalin A-like lectin protein kinase family protein
AT1G23740.1	transcript18165	0.701091	0.000292453	Oxidoreductase, zinc-binding dehydrogenase family protein
AT2G45550.1	transcript347	0.70089	0.00244904	cytochrome P450, family 76, subfamily C, polypeptide 4
AT4G38060.2	transcript18112	0.699628	0.000193655	unknown protein
AT4G35000.1	transcript19266	0.699544	0.00142163	ascorbate peroxidase 3
AT5G20910.1	transcript2491	0.699463	0.00499994	RING/U-box superfamily protein
AT4G22200.1	transcript7894	0.699378	8.10167e-05	potassium transport 2/3
AT1G75750.1	transcript18987	0.699195	0.00260268	GAST1 protein homolog 1
AT5G17400.1	transcript7149	0.698391	0.000134102	endoplasmic reticulum-adenine nucleotide transporter 1
AT2G27290.1	transcript14143	0.696693	0.00035584	Protein of unknown function (DUF1279)
AT5G42740.1	transcript21429	0.695434	0.00238879	Sugar isomerase (SIS) family protein
AT1G29700.1	transcript3570	0.694546	0.000642082	Metallo-hydrolase/oxidoreductase superfamily protein
AT5G42270.1	transcript6705	0.694269	4.45702e-06	FtsH extracellular protease family
AT4G03280.1	transcript16659	0.693707	0.00220616	photosynthetic electron transfer C
AT2G21330.1	transcript4205	0.691872	0.00251018	fructose-bisphosphate aldolase 1
AT2G35490.1	transcript1108	0.691748	0.00149661	Plastid-lipid associated protein PAP / fibrillin family protein
AT2G30950.1	transcript11800	0.691642	0.000866084	FtsH extracellular protease family
AT5G36880.2	transcript5738	0.691126	0.000617056	acetyl-CoA synthetase
AT4G25130.1	transcript18511	0.685081	0.00249833	peptide met sulfoxide reductase 4
AT5G42070.1	transcript11050	0.684639	0.000368353	unknown protein
AT5G28010.1	transcript9147	0.683856	0.00669699	Polyketide cyclase/dehydrase and lipid transport superfamily protein
AT3G15810.1	transcript18817	0.681717	0.00691315	Protein of unknown function (DUF567)
AT5G27290.1	transcript13313	0.680673	0.00524613	unknown protein
AT4G33110.1	transcript9883	0.680515	0.0062123	S-adenosyl-L-methionine-dependent methyltransferases superfamily protein
AT3G17510.1	transcript22159	0.680326	0.00109489	CBL-interacting protein kinase 1
AT5G11650.1	transcript6181	0.678767	0.000407571	alpha/beta-Hydrolases superfamily protein
AT3G17210.1	transcript22258	0.678473	0.00305176	heat stable protein 1
AT5G09960.1	transcript18154	0.677526	0.00645327	unknown protein
AT2G48150.1	transcript510	0.677009	0.000533563	glutathione peroxidase 4
AT5G61040.1	transcript8021	0.675557	0.0022979	unknown protein
AT5G24120.1	transcript20518	0.674175	5.86058e-06	sigma factor E
AT5G67370.1	transcript14391	0.674153	0.00151502	Protein of unknown function (DUF1230)
AT5G17230.3	transcript12721	0.67323	0.000366623	PHYTOENE SYNTHASE
AT4G16380.1	transcript15946	0.671614	0.00109911	Heavy metal transport/detoxification superfamily protein
AT5G35170.1	transcript9079	0.669615	0.00378397	adenylate kinase family protein
AT1G18060.1	transcript8378	0.667669	0.00634495	unknown protein
AT4G24380.1	transcript1324	0.66484	0.00391058	CONTAINS InterPro DOMAIN/s: Serine hydrolase (InterPro:IPR005645)
AT2G37240.1	transcript9815	0.664459	0.00224707	Thioredoxin superfamily protein
AT2G16980.2	transcript1020	0.662751	0.000356428	Major facilitator superfamily protein
AT5G60010.1	transcript5515	0.662119	0.006577	ferric reductase-like transmembrane component family protein
AT3G61870.1	transcript947	0.661653	0.00480789	unknown protein
AT1G34040.1	transcript362	0.660419	0.00579138	Pyridoxal phosphate (PLP)-dependent transferases superfamily protein
AT1G51340.2	transcript2230	0.660323	0.000374646	MATE efflux family protein
AT1G12020.1	transcript16884	0.66002	0.00180874	unknown protein
AT3G15115.1	transcript8331	0.658279	0.00379497	unknown protein
AT3G02730.1	transcript5758	0.658057	5.34035e-06	thioredoxin F-type 1
AT5G11160.1	transcript10754	0.656196	0.00245779	adenine phosphoribosyltransferase 5
AT4G03260.1	transcript21652	0.655609	2.47377e-05	Outer arm dynein light chain 1 protein
AT4G35440.2	transcript4007	0.655495	0.00101137	chloride channel E
AT5G53050.2	transcript7779	0.654018	0.00438979	alpha/beta-Hydrolases superfamily protein
AT3G09600.1	transcript6729	0.653593	0.000611636	Homeodomain-like superfamily protein
AT5G16760.1	transcript1074	0.652278	0.00520412	Inositol 1,3,4-trisphosphate 5/6-kinase family protein
AT5G54680.1	transcript22540	0.652182	0.00470538	basic helix-loop-helix (bHLH) DNA-binding superfamily protein
AT1G80030.1	transcript15264	0.651321	0.00161071	Molecular chaperone Hsp40/DnaJ family protein
AT1G67840.1	transcript219	0.650933	0.0014299	chloroplast sensor kinase
AT2G17480.1	transcript13662	0.649143	0.00684451	Seven transmembrane MLO family protein
AT4G35000.1	transcript19365	0.648268	0.00193174	ascorbate peroxidase 3
AT5G13770.1	transcript19846	0.647962	0.0012183	Pentatricopeptide repeat (PPR-like) superfamily protein
AT1G17650.1	transcript9080	0.647717	0.00680919	glyoxylate reductase 2
AT5G07990.1	transcript1018	0.645205	0.00246278	Cytochrome P450 superfamily protein
AT1G75180.1	transcript19235	0.645163	0.00502392	Erythronate-4-phosphate dehydrogenase family protein
AT4G33800.1	transcript7391	0.645057	0.00596702	unknown protein
AT3G13110.1	transcript15572	0.64434	0.00474505	serine acetyltransferase 2;2
AT5G23120.1	transcript7364	0.642673	0.000798276	photosystem II stability/assembly factor, chloroplast (HCF136)
AT4G03020.1	transcript8866	0.641323	0.000197678	transducin family protein / WD-40 repeat family protein
AT4G22240.1	transcript9810	0.640266	0.0037651	Plastid-lipid associated protein PAP / fibrillin family protein
AT3G01510.1	transcript7175	0.640174	0.00183543	like SEX4 1
AT3G59140.1	transcript15641	0.640045	0.00356383	multidrug resistance-associated protein 14
AT1G60800.1	transcript2472	0.639728	0.00524948	NSP-interacting kinase 3
AT2G25290.1	transcript1456	0.637545	0.00495234	Octicosapeptide/Bem1p domain-containing / tetratricopeptide repeat (TPR)-containing protein
AT5G58330.1	transcript2670	0.636291	0.00264272	lactate/malate dehydrogenase family protein
AT3G26710.1	transcript7240	0.635557	0.00196883	cofactor assembly of complex C
AT5G41040.1	transcript2171	0.634963	0.000910679	HXXXD-type acyl-transferase family protein
AT3G63410.1	transcript6420	0.63308	0.00477017	S-adenosyl-L-methionine-dependent methyltransferases superfamily protein
AT3G21670.1	transcript24157	0.632848	0.000767228	Major facilitator superfamily protein
AT3G54900.1	transcript19769	0.632099	0.00168821	CAX interacting protein 1
AT5G36880.2	transcript16972	0.630358	0.0019005	acetyl-CoA synthetase
AT1G77490.1	transcript12284	0.629349	0.0013659	thylakoidal ascorbate peroxidase
AT2G38670.1	transcript22382	0.628355	0.00182442	phosphorylethanolamine cytidylyltransferase 1
AT5G65460.1	transcript19291	0.625851	0.00180389	kinesin like protein for actin based chloroplast movement 2
AT1G68010.2	transcript2241	0.624824	0.0020314	hydroxypyruvate reductase
AT5G13650.2	transcript18822	0.616448	0.00278517	elongation factor family protein
AT5G17630.1	transcript9887	0.614075	0.00562319	Nucleotide/sugar transporter family protein
AT2G39730.1	transcript12715	0.613958	0.00132592	rubisco activase
AT3G19170.1	transcript6082	0.613404	0.00139874	presequence protease 1
AT5G58380.1	transcript14689	0.613198	0.00371393	SOS3-interacting protein 1
AT3G24180.1	transcript3285	0.611078	0.00615997	Beta-glucosidase, GBA2 type family protein
AT1G03800.1	transcript24228	0.60873	0.0023282	ERF domain protein 10
AT5G09810.1	transcript5626	0.608624	0.00279531	actin 7
AT4G13010.1	transcript17123	0.608203	0.00386107	Oxidoreductase, zinc-binding dehydrogenase family protein
AT2G39730.1	transcript858	0.60814	0.000407815	rubisco activase
AT4G16380.1	transcript3810	0.604277	0.00242247	Heavy metal transport/detoxification superfamily protein
AT1G80730.1	transcript14989	0.603859	0.00127168	zinc-finger protein 1
AT1G02150.1	transcript10819	0.603694	0.0020166	Tetratricopeptide repeat (TPR)-like superfamily protein
AT3G14690.1	transcript19874	0.602363	0.00151122	cytochrome P450, family 72, subfamily A, polypeptide 15
AT3G26040.1	transcript7253	0.601709	0.00573086	HXXXD-type acyl-transferase family protein
AT3G14650.1	transcript22690	0.596477	0.00571966	cytochrome P450, family 72, subfamily A, polypeptide 11
AT5G13410.1	transcript1209	0.593794	0.00610748	FKBP-like peptidyl-prolyl cis-trans isomerase family protein
AT1G19180.1	transcript16244	0.593439	0.00593367	jasmonate-zim-domain protein 1
AT5G22830.1	transcript9446	0.59048	0.000195382	magnesium (Mg) transporter 10
AT3G52950.1	transcript1465	0.589408	0.00675521	CBS / octicosapeptide/Phox/Bemp1 (PB1) domains-containing protein
AT1G60890.2	transcript23409	0.588706	0.00384172	Phosphatidylinositol-4-phosphate 5-kinase family protein
AT1G21980.1	transcript2721	0.588538	0.00305589	phosphatidylinositol-4-phosphate 5-kinase 1
AT1G73990.1	transcript6591	0.58833	0.00126235	signal peptide peptidase
AT2G41250.1	transcript12067	0.587881	0.0062645	Haloacid dehalogenase-like hydrolase (HAD) superfamily protein
AT5G20650.1	transcript21440	0.586993	0.00260463	copper transporter 5
AT5G07220.1	transcript16626	0.585114	0.000953425	BCL-2-associated athanogene 3
AT5G57610.1	transcript23915	0.582684	0.00323661	Protein kinase superfamily protein with octicosapeptide/Phox/Bem1p domain
AT1G03495.1	transcript626	0.577379	0.0028982	HXXXD-type acyl-transferase family protein
AT5G12860.1	transcript22458	0.57651	0.00360114	dicarboxylate transporter 1
AT5G58140.2	transcript8896	0.574252	0.000144803	phototropin 2
AT4G25030.1	transcript17197	0.573345	0.00561743	unknown protein
AT2G45380.1	transcript22825	0.57325	0.00467898	unknown protein
AT3G54050.1	transcript9460	0.573193	0.00636437	high cyclic electron flow 1
AT5G22300.1	transcript16261	0.572472	0.00703996	nitrilase 4
AT4G24770.1	transcript17147	0.57202	0.00216421	31-kDa RNA binding protein
AT2G25080.1	transcript1339	0.57151	0.00151315	glutathione peroxidase 1
AT2G36830.1	transcript16967	0.570317	0.00572247	gamma tonoplast intrinsic protein
AT5G58140.2	transcript20030	0.569421	0.00420119	phototropin 2
AT1G12250.1	transcript12047	0.569048	0.00106878	Pentapeptide repeat-containing protein
AT1G50020.1	transcript12363	0.564476	0.000642048	unknown protein
AT1G20020.1	transcript11785	0.563378	0.00265391	ferredoxin-NADP(+)-oxidoreductase 2
AT1G44920.1	transcript8714	0.562053	0.00587879	unknown protein
AT5G64480.1	transcript14066	0.560282	0.00663697	unknown protein
AT3G14270.1	transcript2495	0.559753	0.00504563	phosphatidylinositol-4-phosphate 5-kinase family protein
AT5G64170.2	transcript9844	0.550703	0.000941955	dentin sialophosphoprotein-related
AT3G46710.1	transcript1257	0.547956	0.00493252	NB-ARC domain-containing disease resistance protein
AT1G49390.1	transcript847	0.547117	0.00200011	2-oxoglutarate (2OG) and Fe(II)-dependent oxygenase superfamily protein
AT2G26800.2	transcript16400	0.545305	0.00176324	Aldolase superfamily protein
AT2G28310.1	transcript2061	0.542836	0.0069524	Protein of unknown function (DUF707)
AT3G08550.1	transcript1421	0.540207	0.00261687	elongation defective 1 protein / ELD1 protein
AT1G68830.1	transcript3530	0.538787	0.000109118	STT7 homolog STN7
AT1G53670.1	transcript5565	0.536941	0.00182917	methionine sulfoxide reductase B 1
AT1G66330.1	transcript935	0.533854	0.00332159	senescence-associated family protein
AT1G75100.1	transcript10123	0.528521	0.000890025	J-domain protein required for chloroplast accumulation response 1
AT1G02150.1	transcript7097	0.52743	0.00286456	Tetratricopeptide repeat (TPR)-like superfamily protein
AT1G62250.1	transcript9231	0.52606	0.00683788	unknown protein
AT4G04830.1	transcript2275	0.521785	0.00334586	methionine sulfoxide reductase B5
AT5G15450.1	transcript16903	0.516128	0.000890353	casein lytic proteinase B3
AT3G23920.1	transcript6739	0.514808	0.00541013	beta-amylase 1
AT3G04870.1	transcript1471	0.514019	0.0015983	zeta-carotene desaturase
AT5G57345.1	transcript23554	0.513007	0.000219379	unknown protein
AT4G25370.1	transcript5095	0.511782	0.00320946	Double Clp-N motif protein
AT5G19440.1	transcript18053	0.511626	0.00456081	NAD(P)-binding Rossmann-fold superfamily protein
AT4G18070.1	transcript17155	0.510602	0.00588452	unknown protein
AT1G67700.2	transcript12602	0.508946	0.00557054	unknown protein
AT1G21065.1	transcript5433	0.505265	0.00551936	unknown protein
AT4G22240.1	transcript4000	0.504492	0.00225608	Plastid-lipid associated protein PAP / fibrillin family protein
AT2G30390.2	transcript18365	0.503751	0.00139932	ferrochelatase 2
AT5G67385.1	transcript12799	0.503433	0.00397862	Phototropic-responsive NPH3 family protein
AT1G62750.1	transcript15132	0.501713	0.00570197	Translation elongation factor EFG/EF2 protein
AT1G20020.1	transcript19039	0.50071	0.0043211	ferredoxin-NADP(+)-oxidoreductase 2
AT5G58870.1	transcript21731	0.49815	0.00097997	FTSH protease 9
AT3G01750.1	transcript16662	0.4966	0.0039096	Ankyrin repeat family protein
AT1G74470.1	transcript10353	0.495329	0.00488084	Pyridine nucleotide-disulphide oxidoreductase family protein
AT3G01910.1	transcript11804	0.494884	0.000460261	sulfite oxidase
AT3G07700.3	transcript5755	0.491158	0.00497173	Protein kinase superfamily protein
AT1G50360.1	transcript1179	0.490618	0.00251628	P-loop containing nucleoside triphosphate hydrolases superfamily protein
AT5G13520.1	transcript4235	0.490444	0.00305147	peptidase M1 family protein
AT1G79600.1	transcript5476	0.48987	0.00125655	Protein kinase superfamily protein
AT1G19910.1	transcript16709	0.485021	0.00411816	ATPase, F0/V0 complex, subunit C protein
AT1G32640.1	transcript5338	0.480329	0.00598202	Basic helix-loop-helix (bHLH) DNA-binding family protein
AT4G04770.1	transcript7992	0.470192	0.00432917	ATP binding cassette protein 1
AT2G26670.1	transcript20687	0.467675	0.00138621	Plant haem oxygenase (decyclizing) family protein
AT1G27760.3	transcript4596	0.463875	0.00545781	interferon-related developmental regulator family protein / IFRD protein family
AT5G17700.1	transcript17637	0.460327	0.0052904	MATE efflux family protein
AT3G18670.1	transcript1232	0.442479	0.00332013	Ankyrin repeat family protein
AT5G27280.1	transcript10975	0.440995	0.00407479	Zim17-type zinc finger protein
AT2G37980.1	transcript7425	0.432291	0.00598184	O-fucosyltransferase family protein
AT1G80490.2	transcript8237	-0.457662	0.00238229	TOPLESS-related 1
AT3G52430.1	transcript10995	-0.494603	0.00457408	alpha/beta-Hydrolases superfamily protein
AT1G75500.1	transcript13875	-0.496387	0.00263288	Walls Are Thin 1
AT1G65930.1	transcript8486	-0.497768	0.00628638	cytosolic NADP+-dependent isocitrate dehydrogenase
AT3G56680.1	transcript13750	-0.498773	0.00193325	Single-stranded nucleic acid binding R3H protein
AT3G50360.1	transcript4901	-0.519181	0.00699687	centrin2
AT5G04280.1	transcript23013	-0.521022	0.0028476	RNA-binding (RRM/RBD/RNP motifs) family protein with retrovirus zinc finger-like domain
AT5G19860.1	transcript1059	-0.521358	0.00338277	Protein of unknown function, DUF538
AT1G53350.1	transcript13698	-0.532826	0.00341322	Disease resistance protein (CC-NBS-LRR class) family
AT1G20696.2	transcript22496	-0.534864	0.00252091	high mobility group B3
AT1G56220.3	transcript329	-0.535353	0.00333906	Dormancy/auxin associated family protein
AT3G05670.1	transcript9241	-0.535576	0.00319735	RING/U-box protein
AT2G33435.1	transcript1884	-0.552267	0.00603183	RNA-binding (RRM/RBD/RNP motifs) family protein
AT5G66320.1	transcript943	-0.556536	0.000665882	GATA transcription factor 5
AT3G13460.1	transcript1105	-0.557171	0.00142145	evolutionarily conserved C-terminal region 2
AT5G49760.1	transcript9435	-0.574808	0.00362111	Leucine-rich repeat protein kinase family protein
AT3G54350.1	transcript3413	-0.585117	0.00617336	Forkhead-associated (FHA) domain-containing protein
AT3G55270.1	transcript20888	-0.587625	0.00424233	mitogen-activated protein kinase phosphatase 1
AT1G13160.1	transcript7021	-0.588836	0.00580123	ARM repeat superfamily protein
AT5G52650.1	transcript11608	-0.590574	0.00621506	RNA binding Plectin/S10 domain-containing protein
AT1G09320.1	transcript3972	-0.590907	0.00193586	agenet domain-containing protein
AT3G49010.1	transcript1621	-0.60309	0.00428797	breast basic conserved 1
AT4G30800.1	transcript9607	-0.607545	0.00685049	Nucleic acid-binding, OB-fold-like protein
AT3G45780.1	transcript7317	-0.612932	0.000336698	phototropin 1
AT3G14430.1	transcript8563	-0.61466	0.00647957	unknown protein
AT2G20710.1	transcript5820	-0.615113	0.00185079	Tetratricopeptide repeat (TPR)-like superfamily protein
AT1G15690.1	transcript10932	-0.616032	0.00571833	Inorganic H pyrophosphatase family protein
AT5G63450.1	transcript20649	-0.621269	0.00198051	cytochrome P450, family 94, subfamily B, polypeptide 1
AT1G52320.2	transcript5938	-0.625603	0.00453848	unknown protein
AT5G19690.1	transcript652	-0.63191	0.00102181	staurosporin and temperature sensitive 3-like A
AT1G53350.1	transcript12046	-0.633918	0.00215068	Disease resistance protein (CC-NBS-LRR class) family
AT1G66980.1	transcript429	-0.635835	0.00106903	suppressor of npr1-1 constitutive 4
AT5G05340.1	transcript19321	-0.639836	0.00623623	Peroxidase superfamily protein
AT2G47110.1	transcript11787	-0.640656	0.00520951	ubiquitin 6
AT1G49720.2	transcript13163	-0.641598	0.00381592	abscisic acid responsive element-binding factor 1
AT1G57860.1	transcript22161	-0.646425	0.00259211	Translation protein SH3-like family protein
AT5G38280.1	transcript1284	-0.64662	0.00153486	PR5-like receptor kinase
AT3G02200.2	transcript3723	-0.646752	0.0024599	Proteasome component (PCI) domain protein
AT5G43060.1	transcript14229	-0.652882	0.00185033	Granulin repeat cysteine protease family protein
AT2G23810.1	transcript1954	-0.653481	0.00353696	tetraspanin8
AT5G62190.1	transcript553	-0.65485	0.00178725	DEAD box RNA helicase (PRH75)
AT1G07650.2	transcript4403	-0.658321	0.00388343	Leucine-rich repeat transmembrane protein kinase
AT1G28260.1	transcript11045	-0.658931	0.000748424	Telomerase activating protein Est1
AT2G39510.1	transcript16474	-0.660518	0.00270643	nodulin MtN21 /EamA-like transporter family protein
AT2G44130.1	transcript2134	-0.661808	0.0033738	Galactose oxidase/kelch repeat superfamily protein
AT1G08010.1	transcript18234	-0.66364	0.00560445	GATA transcription factor 11
AT1G56110.1	transcript10898	-0.667372	0.00615108	homolog of nucleolar protein NOP56
AT5G35450.1	transcript12289	-0.669185	0.000971094	Disease resistance protein (CC-NBS-LRR class) family
AT1G13960.1	transcript6332	-0.670341	0.00381043	WRKY DNA-binding protein 4
AT5G51920.1	transcript5023	-0.67638	0.00508607	Pyridoxal phosphate (PLP)-dependent transferases superfamily protein
AT1G16670.1	transcript6713	-0.680204	0.00436683	Protein kinase superfamily protein
AT3G05700.1	transcript7630	-0.680534	0.00522248	Drought-responsive family protein
AT3G17700.1	transcript18718	-0.681003	0.00291028	cyclic nucleotide-binding transporter 1
AT5G48620.1	transcript4215	-0.681197	0.000798546	Disease resistance protein (CC-NBS-LRR class) family
AT3G07050.1	transcript842	-0.681511	0.00120727	GTP-binding family protein
AT3G20020.1	transcript12442	-0.683864	0.000779793	protein arginine methyltransferase 6
AT3G47650.1	transcript7358	-0.684505	0.00139736	DnaJ/Hsp40 cysteine-rich domain superfamily protein
AT1G32700.1	transcript10741	-0.685043	0.00327117	PLATZ transcription factor family protein
AT4G08850.1	transcript523	-0.686466	0.00253365	Leucine-rich repeat receptor-like protein kinase family protein
AT1G65910.1	transcript4406	-0.688265	0.00685853	NAC domain containing protein 28
AT4G27640.1	transcript3945	-0.693847	0.000928885	ARM repeat superfamily protein
AT4G34000.1	transcript7408	-0.695161	0.0062126	abscisic acid responsive elements-binding factor 3
AT4G30800.1	transcript9106	-0.696128	0.00382712	Nucleic acid-binding, OB-fold-like protein
AT1G80270.1	transcript6683	-0.69643	0.00247033	PENTATRICOPEPTIDE REPEAT 596
AT1G58390.1	transcript1438	-0.696583	0.00171723	Disease resistance protein (CC-NBS-LRR class) family
AT1G56140.1	transcript4677	-0.703117	0.00581152	Leucine-rich repeat transmembrane protein kinase
AT4G18905.2	transcript7496	-0.705732	0.00696697	Transducin/WD40 repeat-like superfamily protein
AT2G03820.1	transcript8333	-0.705939	0.000101312	nonsense-mediated mRNA decay NMD3 family protein
AT3G49910.1	transcript16970	-0.70759	0.00113219	Translation protein SH3-like family protein
AT3G05200.1	transcript4718	-0.714808	0.0061433	RING/U-box superfamily protein
AT1G59650.1	transcript8204	-0.716	0.00424641	Protein of unknown function (DUF1336)
AT5G12080.1	transcript19914	-0.716817	0.00620126	mechanosensitive channel of small conductance-like 10
AT1G52340.1	transcript5364	-0.720992	0.000455511	NAD(P)-binding Rossmann-fold superfamily protein
AT4G34910.1	transcript702	-0.722283	0.00692746	P-loop containing nucleoside triphosphate hydrolases superfamily protein
AT3G50830.1	transcript11980	-0.72457	0.000195193	cold-regulated 413-plasma membrane 2
AT2G26330.1	transcript2008	-0.725224	0.00380184	Leucine-rich receptor-like protein kinase family protein
AT2G38290.1	transcript8127	-0.731457	0.00347953	ammonium transporter 2
AT4G31120.1	transcript2644	-0.733042	0.00475459	SHK1 binding protein 1
AT1G51410.1	transcript19336	-0.733571	0.00137584	NAD(P)-binding Rossmann-fold superfamily protein
AT2G21060.1	transcript14283	-0.734115	0.0044897	glycine-rich protein 2B
AT1G61810.3	transcript651	-0.736137	0.00203917	beta-glucosidase 45
AT1G02920.1	transcript23379	-0.740837	0.00347364	glutathione S-transferase 7
AT4G21700.1	transcript3054	-0.743856	0.00100827	Protein of unknown function (DUF2921)
AT3G06530.2	transcript21014	-0.746863	0.00231436	ARM repeat superfamily protein
AT3G49910.1	transcript4796	-0.747981	0.0042894	Translation protein SH3-like family protein
AT3G48180.1	transcript19105	-0.752503	0.00570695	unknown protein
AT5G03270.1	transcript13539	-0.753665	0.00520306	lysine decarboxylase family protein
AT1G25390.1	transcript18988	-0.756972	0.00286939	Protein kinase superfamily protein
AT2G37840.1	transcript23645	-0.757219	0.00272006	Protein kinase superfamily protein
AT3G08640.1	transcript17612	-0.758144	0.00660085	Protein of unknown function (DUF3411)
AT5G52820.1	transcript20778	-0.75856	0.00459411	WD-40 repeat family protein / notchless protein, putative
AT3G13230.1	transcript20967	-0.759872	0.00614768	RNA-binding KH domain-containing protein
AT4G36180.1	transcript21271	-0.76089	0.00585	Leucine-rich receptor-like protein kinase family protein
AT4G37790.1	transcript12685	-0.762934	0.00125664	Homeobox-leucine zipper protein family
AT1G11300.1	transcript8434	-0.770671	0.00396419	protein serine/threonine kinases;protein kinases;ATP binding;carbohydrate binding
AT4G23810.1	transcript14619	-0.771272	0.00387681	WRKY family transcription factor
AT4G05200.1	transcript3116	-0.771438	0.00694688	cysteine-rich RLK (RECEPTOR-like protein kinase) 25
AT4G17900.1	transcript15513	-0.771467	0.00125084	PLATZ transcription factor family protein
AT4G15850.1	transcript8916	-0.771883	0.000595085	RNA helicase 1
AT3G14950.1	transcript1728	-0.776895	0.00192813	tetratricopetide-repeat thioredoxin-like 2
AT1G33970.1	transcript17569	-0.77965	0.000367499	P-loop containing nucleoside triphosphate hydrolases superfamily protein
AT4G25730.1	transcript13837	-0.782243	0.00518719	FtsJ-like methyltransferase family protein
AT5G01180.1	transcript7367	-0.784215	0.00129343	peptide transporter 5
AT1G22540.1	transcript11153	-0.788212	0.00241681	Major facilitator superfamily protein
AT1G18390.2	transcript866	-0.794502	0.00274606	Protein kinase superfamily protein
AT4G25340.1	transcript11313	-0.795645	0.0034068	FK506 BINDING PROTEIN 53
AT4G20260.4	transcript11731	-0.796702	0.00322667	plasma-membrane associated cation-binding protein 1
AT1G50920.1	transcript5628	-0.79811	0.000667687	Nucleolar GTP-binding protein
AT4G16480.1	transcript11493	-0.804735	0.00293665	inositol transporter 4
AT3G01470.1	transcript9232	-0.807179	5.85585e-05	homeobox 1
AT5G23810.1	transcript9301	-0.808389	0.00372195	amino acid permease 7
AT1G68710.1	transcript24205	-0.808573	0.00226013	ATPase E1-E2 type family protein / haloacid dehalogenase-like hydrolase family protein
AT5G23750.1	transcript4265	-0.811547	0.00316122	Remorin family protein
AT1G05630.1	transcript15602	-0.81268	0.00218644	Endonuclease/exonuclease/phosphatase family protein
AT3G55510.1	transcript18294	-0.813414	0.00639254	Noc2p family
AT3G17360.1	transcript14302	-0.813775	0.00503654	phragmoplast orienting kinesin 1
AT5G53130.1	transcript6314	-0.814916	0.00288219	cyclic nucleotide gated channel 1
AT2G47730.1	transcript22180	-0.815707	0.00629921	glutathione S-transferase phi 8
AT1G44130.1	transcript7321	-0.816096	0.00670352	Eukaryotic aspartyl protease family protein
AT1G11330.2	transcript1883	-0.818234	0.00489106	S-locus lectin protein kinase family protein
AT5G23240.1	transcript21685	-0.818434	0.00248564	DNAJ heat shock N-terminal domain-containing protein
AT2G38470.1	transcript12823	-0.818603	0.00300381	WRKY DNA-binding protein 33
AT2G34930.1	transcript4697	-0.822956	0.00544284	disease resistance family protein / LRR family protein
AT5G04260.1	transcript18174	-0.825817	0.000818102	WCRKC thioredoxin 2
AT2G27940.1	transcript3236	-0.830455	0.00414689	RING/U-box superfamily protein
AT1G25560.1	transcript12355	-0.831984	0.000409533	AP2/B3 transcription factor family protein
AT4G38830.1	transcript7722	-0.83291	0.00240638	cysteine-rich RLK (RECEPTOR-like protein kinase) 26
AT2G40000.1	transcript9428	-0.833842	0.00127323	ortholog of sugar beet HS1 PRO-1 2
AT5G25930.1	transcript656	-0.834633	0.00502181	Protein kinase family protein with leucine-rich repeat domain
AT3G05060.1	transcript6831	-0.834856	0.000566346	NOP56-like pre RNA processing ribonucleoprotein
AT3G51420.1	transcript5273	-0.848415	0.00415439	strictosidine synthase-like 4
AT3G56070.1	transcript15862	-0.848821	0.0014442	rotamase cyclophilin 2
AT1G63810.1	transcript500	-0.848946	0.00361763	CONTAINS InterPro DOMAIN/s: Nrap protein (InterPro:IPR005554)
AT1G67025.1	transcript6694	-0.850894	0.00100587	BEST Arabidopsis thaliana match is: Protein kinase superfamily protein (TAIR:AT1G18390.1)
AT2G17480.1	transcript11831	-0.851166	0.00203477	Seven transmembrane MLO family protein
AT5G19440.1	transcript6071	-0.852093	5.42397e-05	NAD(P)-binding Rossmann-fold superfamily protein
AT1G01720.1	transcript3143	-0.855797	0.00150919	NAC (No Apical Meristem) domain transcriptional regulator superfamily protein
AT2G18700.1	transcript8029	-0.857664	0.0013623	trehalose phosphatase/synthase 11
AT2G15960.1	transcript21303	-0.858785	0.00708082	unknown protein
AT5G40780.1	transcript15889	-0.864816	0.00525155	lysine histidine transporter 1
AT1G56130.1	transcript530	-0.866652	6.17901e-05	Leucine-rich repeat transmembrane protein kinase
AT5G53110.1	transcript152	-0.872187	0.000518845	RING/U-box superfamily protein
AT3G27870.1	transcript18644	-0.872974	5.15617e-07	ATPase E1-E2 type family protein / haloacid dehalogenase-like hydrolase family protein
AT1G01720.1	transcript568	-0.873335	0.00535739	NAC (No Apical Meristem) domain transcriptional regulator superfamily protein
AT3G04530.1	transcript7754	-0.880056	0.00069094	phosphoenolpyruvate carboxylase kinase 2
AT5G61380.1	transcript14288	-0.880469	0.003863	CCT motif -containing response regulator protein
AT3G18610.1	transcript13692	-0.885377	1.74467e-06	nucleolin like 2
AT1G03220.1	transcript7016	-0.896107	0.00570102	Eukaryotic aspartyl protease family protein
AT5G17210.1	transcript6528	-0.89654	0.00601758	Protein of unknown function (DUF1218)
AT1G22540.1	transcript4029	-0.89733	0.00668356	Major facilitator superfamily protein
AT5G13180.1	transcript7306	-0.898206	0.0007396	NAC domain containing protein 83
AT3G18160.3	transcript5603	-0.900477	0.00623393	peroxin 3-1
AT5G62740.1	transcript13252	-0.9074	0.000244293	SPFH/Band 7/PHB domain-containing membrane-associated protein family
AT5G08790.1	transcript6371	-0.910378	0.00359848	NAC (No Apical Meristem) domain transcriptional regulator superfamily protein
AT1G15440.1	transcript6465	-0.917811	0.0019134	periodic tryptophan protein 2
AT5G38760.1	transcript17214	-0.92518	0.000673393	Late embryogenesis abundant protein (LEA) family protein
AT2G26230.1	transcript9855	-0.927328	6.26411e-06	uricase / urate oxidase / nodulin 35, putative
AT5G43745.1	transcript20184	-0.930157	5.96538e-05	Protein of unknown function (DUF1012)
AT4G21870.1	transcript1385	-0.931127	0.000226678	HSP20-like chaperones superfamily protein
AT1G19530.1	transcript15573	-0.931233	0.0020967	unknown protein
AT1G64295.1	transcript6149	-0.948256	0.000231639	F-box associated ubiquitination effector family protein
AT3G52720.1	transcript10176	-0.95073	0.0069934	alpha carbonic anhydrase 1
AT1G67120.1	transcript3238	-0.952488	0.000996672	ATPases;nucleotide binding;ATP binding;nucleoside-triphosphatases;transcription factor binding
AT1G53210.1	transcript21251	-0.954706	0.00162669	sodium/calcium exchanger family protein / calcium-binding EF hand family protein
AT3G12120.1	transcript15030	-0.955296	0.00688834	fatty acid desaturase 2
AT3G11150.1	transcript7783	-0.956923	0.000452834	2-oxoglutarate (2OG) and Fe(II)-dependent oxygenase superfamily protein
AT3G11964.1	transcript3152	-0.958409	0.000863307	RNA binding;RNA binding
AT4G24130.1	transcript9218	-0.9591	0.00674189	Protein of unknown function, DUF538
AT4G15550.1	transcript10841	-0.962447	0.00681001	indole-3-acetate beta-D-glucosyltransferase
AT1G21270.1	transcript4352	-0.963709	0.00102057	wall-associated kinase 2
AT1G10657.1	transcript21307	-0.963781	4.84631e-05	Plant protein 1589 of unknown function
AT2G14580.1	transcript18117	-0.969186	0.000241186	basic pathogenesis-related protein 1
AT4G02340.1	transcript1122	-0.978554	0.0054893	alpha/beta-Hydrolases superfamily protein
AT2G23460.1	transcript4923	-0.980157	0.00213061	extra-large G-protein 1
AT3G14690.1	transcript437	-0.990644	0.003366	cytochrome P450, family 72, subfamily A, polypeptide 15
AT1G77380.1	transcript17186	-0.996951	0.0044271	amino acid permease 3
AT2G44130.1	transcript9283	-0.997576	0.00190338	Galactose oxidase/kelch repeat superfamily protein
AT1G76070.1	transcript1720	-1.00324	0.00113787	unknown protein
AT1G71450.1	transcript3013	-1.00827	8.53801e-06	Integrase-type DNA-binding superfamily protein
AT1G79150.1	transcript18099	-1.0101	0.000412781	binding
AT3G29670.1	transcript8121	-1.01024	0.00448213	HXXXD-type acyl-transferase family protein
ATMG00860.1	transcript74	-1.01028	0.00212185	DNA/RNA polymerases superfamily protein
AT1G71000.1	transcript2865	-1.0106	0.00312793	Chaperone DnaJ-domain superfamily protein
AT1G06620.1	transcript3595	-1.01573	0.00114985	2-oxoglutarate (2OG) and Fe(II)-dependent oxygenase superfamily protein
AT3G46530.1	transcript72	-1.01875	0.000421667	NB-ARC domain-containing disease resistance protein
AT3G51440.1	transcript5536	-1.01907	0.00356721	Calcium-dependent phosphotriesterase superfamily protein
AT3G44750.1	transcript4246	-1.02258	4.20193e-05	histone deacetylase 3
AT5G13180.1	transcript21066	-1.02327	0.00240992	NAC domain containing protein 83
AT2G42280.1	transcript7517	-1.02354	5.34714e-05	basic helix-loop-helix (bHLH) DNA-binding superfamily protein
AT2G45910.1	transcript2980	-1.02619	0.005514	U-box domain-containing protein kinase family protein
AT5G24470.1	transcript23292	-1.0405	9.01862e-07	pseudo-response regulator 5
AT3G46710.1	transcript1163	-1.04109	0.000127892	NB-ARC domain-containing disease resistance protein
AT1G12940.1	transcript18892	-1.04456	0.00441237	nitrate transporter2.5
AT1G11260.1	transcript3977	-1.04533	0.00134588	sugar transporter 1
AT1G56010.2	transcript2781	-1.04638	0.00584233	NAC domain containing protein 1
AT2G01021.1	transcript10488	-1.0511	0.000613585	unknown protein
AT2G39950.1	transcript2126	-1.05653	3.92354e-07	unknown protein
AT2G21060.1	transcript9840	-1.05679	7.3549e-06	glycine-rich protein 2B
AT3G07040.1	transcript401	-1.05843	9.68015e-05	NB-ARC domain-containing disease resistance protein
AT1G67120.1	transcript2446	-1.0752	9.56332e-05	ATPases;nucleotide binding;ATP binding;nucleoside-triphosphatases;transcription factor binding
ATCG00470.1	transcript22744	-1.08361	0.00363755	ATP synthase epsilon chain
AT5G66540.1	transcript4188	-1.08417	0.000298856	unknown protein
AT3G12120.1	transcript4292	-1.09078	0.00165643	fatty acid desaturase 2
AT1G69490.1	transcript13672	-1.09648	0.00306788	NAC-like, activated by AP3/PI
AT1G77210.1	transcript20877	-1.10459	3.94044e-07	sugar transporter 14
AT1G31200.1	transcript17863	-1.11979	0.000438357	phloem protein 2-A9
AT3G52070.1	transcript10947	-1.12473	1.94853e-07	unknown protein
AT1G28330.5	transcript10216	-1.12686	0.000886711	dormancy-associated protein-like 1
AT3G12120.1	transcript3039	-1.13142	0.00196776	fatty acid desaturase 2
AT3G63420.1	transcript23053	-1.13599	2.24728e-06	Ggamma-subunit 1
AT1G22770.1	transcript4009	-1.15665	1.72975e-11	gigantea protein (GI)
AT4G15610.1	transcript14140	-1.16278	0.00194934	Uncharacterised protein family (UPF0497)
AT4G09510.1	transcript14111	-1.16344	1.72559e-06	cytosolic invertase 2
AT3G56400.1	transcript24345	-1.17029	0.000213899	WRKY DNA-binding protein 70
AT1G30820.1	transcript13754	-1.17787	0.000197155	CTP synthase family protein
AT5G07050.1	transcript18056	-1.19491	0.000559545	nodulin MtN21 /EamA-like transporter family protein
AT5G18600.1	transcript23492	-1.19672	2.95882e-06	Thioredoxin superfamily protein
AT3G07510.1	transcript13743	-1.19817	0.00107499	unknown protein
AT1G14870.1	transcript1849	-1.20536	0.000465773	PLANT CADMIUM RESISTANCE 2
AT5G64540.1	transcript18102	-1.21571	0.00108697	unknown protein
AT3G19020.1	transcript859	-1.2201	2.61784e-05	Leucine-rich repeat (LRR) family protein
AT1G56010.2	transcript3057	-1.2329	8.27585e-05	NAC domain containing protein 1
AT1G21890.1	transcript7502	-1.23309	0.000553002	nodulin MtN21 /EamA-like transporter family protein
AT5G24530.1	transcript19044	-1.2414	3.77294e-06	2-oxoglutarate (2OG) and Fe(II)-dependent oxygenase superfamily protein
AT3G56400.1	transcript3155	-1.27852	0.000225339	WRKY DNA-binding protein 70
AT3G07870.1	transcript22454	-1.28064	6.68207e-08	F-box and associated interaction domains-containing protein
AT2G23930.1	transcript15988	-1.28551	5.12661e-06	probable small nuclear ribonucleoprotein G
AT3G12120.1	transcript4924	-1.32079	3.09156e-05	fatty acid desaturase 2
AT5G13790.1	transcript7048	-1.33523	3.7117e-07	AGAMOUS-like 15
AT2G25625.1	transcript6500	-1.35551	2.2859e-06	unknown protein
AT5G57660.1	transcript1592	-1.36417	8.14697e-06	CONSTANS-like 5
AT5G20950.1	transcript17063	-1.36571	5.49967e-05	Glycosyl hydrolase family protein
AT3G56400.1	transcript9803	-1.39483	1.29638e-05	WRKY DNA-binding protein 70
AT2G21660.1	transcript6910	-1.41428	4.75319e-11	cold, circadian rhythm, and rna binding 2
AT5G24860.1	transcript24141	-1.47132	5.76909e-06	flowering promoting factor 1
AT4G09510.1	transcript9704	-1.47729	1.21027e-10	cytosolic invertase 2
AT2G21660.1	transcript20760	-1.61683	1.32938e-18	cold, circadian rhythm, and rna binding 2
AT2G03240.1	transcript908	-1.68873	1.88176e-06	EXS (ERD1/XPR1/SYG1) family protein
AT4G27450.1	transcript5346	-1.81934	8.5083e-11	Aluminium induced protein with YGL and LRDR motifs
AT5G51970.1	transcript15479	-1.84751	6.89735e-08	GroES-like zinc-binding alcohol dehydrogenase family protein
AT1G61260.1	transcript160	-1.94041	6.52329e-08	Protein of unknown function (DUF761)
AT1G08660.1	transcript7448	-2.14	1.40256e-11	MALE GAMETOPHYTE DEFECTIVE 2
AT3G14960.1	transcript21214	-2.23153	1.32522e-09	Galactosyltransferase family protein

## Sheet: Sus2
Supplementary Table 3. Differentially expressed genes in susceptible 2 (Sus2) phenotype after P. Podosphaera inoculation.
AGI	ID	LFC	Pvalus	Name
AT3G13750.1	transcript3025	1.26418	3.06478e-08	beta galactosidase 1
AT1G03220.1	transcript13495	1.25892	9.13261e-07	Eukaryotic aspartyl protease family protein
AT5G57660.1	transcript1592	1.09934	2.31633e-05	CONSTANS-like 5
AT5G56550.1	transcript4444	1.03982	1.64827e-05	oxidative stress 3
AT1G69490.1	transcript13672	1.01172	4.70243e-05	NAC-like, activated by AP3/PI
AT2G32810.1	transcript14027	0.980905	8.12867e-05	beta galactosidase 9
AT5G06710.1	transcript12129	0.971738	4.27175e-06	homeobox from Arabidopsis thaliana
AT5G21940.1	transcript16804	0.951214	3.09833e-05	unknown protein
AT4G10265.1	transcript16808	0.95111	0.00025776	Wound-responsive family protein
AT1G08660.1	transcript7448	0.945579	0.000279918	MALE GAMETOPHYTE DEFECTIVE 2
AT3G03990.1	transcript10437	0.9212	0.000134489	alpha/beta-Hydrolases superfamily protein
AT2G47180.1	transcript8602	0.89424	0.000164613	galactinol synthase 1
AT5G42250.1	transcript7062	0.891022	5.67435e-05	Zinc-binding alcohol dehydrogenase family protein
AT4G35770.1	transcript17119	0.862953	0.000113446	Rhodanese/Cell cycle control phosphatase superfamily protein
ATCG00350.1	transcript11140	0.854999	1.23906e-05	Photosystem I, PsaA/PsaB protein
AT1G80920.1	transcript6767	0.824937	0.000249738	Chaperone DnaJ-domain superfamily protein
AT1G23870.1	transcript16000	0.750689	0.000176487	trehalose-phosphatase/synthase 9
AT2G43010.1	transcript12310	0.693063	0.000231881	phytochrome interacting factor 4
AT3G46970.1	transcript2281	-0.743744	3.48276e-05	alpha-glucan phosphorylase 2
AT5G03980.1	transcript21747	-0.793192	8.34814e-05	SGNH hydrolase-type esterase superfamily protein
AT5G40390.1	transcript639	-0.804392	8.58091e-05	Raffinose synthase family protein
AT2G34930.1	transcript6124	-0.815204	0.000273225	disease resistance family protein / LRR family protein
AT4G01970.1	transcript2361	-0.817285	0.000217071	stachyose synthase
AT1G77670.1	transcript19716	-0.81883	0.000216129	Pyridoxal phosphate (PLP)-dependent transferases superfamily protein
AT5G04430.2	transcript3246	-0.825892	0.000178454	binding to TOMV RNA 1L (long form)
AT1G71000.1	transcript2865	-0.930329	6.80108e-05	Chaperone DnaJ-domain superfamily protein
AT5G65550.1	transcript24514	-0.94818	0.000229661	UDP-Glycosyltransferase superfamily protein
AT1G72440.1	transcript8456	-0.964816	9.43658e-05	CCAAT-binding factor
AT2G35040.1	transcript14772	-1.00909	1.8139e-05	AICARFT/IMPCHase bienzyme family protein
AT3G53400.1	transcript17968	-1.01122	4.20609e-06	BEST Arabidopsis thaliana protein match is: conserved peptide upstream open reading frame 47
AT5G35525.1	transcript6918	-1.01268	9.43331e-05	PLAC8 family protein
AT5G40390.1	transcript12082	-1.07066	2.6083e-08	Raffinose synthase family protein
AT3G56310.1	transcript2826	-1.09251	1.77876e-07	Melibiase family protein
AT5G66300.1	transcript21978	-1.22783	2.829e-07	NAC domain containing protein 105
AT3G55330.1	transcript20099	-1.266	3.8147e-07	PsbP-like protein 1
AT1G60500.1	transcript7857	-1.26614	1.45033e-07	Dynamin related protein 4C
AT4G02440.1	transcript1170	-1.93959	7.57918e-15	F-box family protein
AT2G01021.1	transcript10488	-1.96559	9.71543e-15	unknown protein
AT2G27830.1	transcript24164	-2.33205	1.75327e-21	unknown protein
AT4G13970.1	transcript16915	-3.07948	1.86915e-33	zinc ion binding
AT5G14590.1	transcript20949	-4.00007	3.22317e-60	Isocitrate/isopropylmalate dehydrogenase family protein
AT5G14590.1	transcript22731	-4.50382	1.44427e-99	Isocitrate/isopropylmalate dehydrogenase family protein

## Sheet: Res1
Supplementary Table 3. Differentially expressed genes in Resistant 1(Res1) phenotype after P. Podosphaera inoculation.
AGI	ID	LFC	Pvalus	Name
AT4G12510.1	transcript1072	5.06105	2.55886e-27	Bifunctional inhibitor/lipid-transfer protein/seed storage 2S albumin superfamily protein
AT4G24000.1	transcript21151	4.32685	9.51158e-17	cellulose synthase like G2
AT5G04310.1	transcript7800	4.21833	4.87384e-19	Pectin lyase-like superfamily protein
AT1G24140.1	transcript5471	3.99578	6.37907e-27	Matrixin family protein
AT4G38840.1	transcript15762	3.7508	2.29476e-11	SAUR-like auxin-responsive protein family
AT4G05200.1	transcript3116	3.54211	4.89488e-16	cysteine-rich RLK (RECEPTOR-like protein kinase) 25
AT5G67090.1	transcript952	3.48939	5.02856e-28	Subtilisin-like serine endopeptidase family protein
AT4G13510.1	transcript12393	3.44225	1.56883e-22	ammonium transporter 1;1
AT3G13510.1	transcript18535	3.38578	2.58361e-27	Protein of Unknown Function (DUF239)
AT1G02640.1	transcript12044	3.28485	3.34821e-13	beta-xylosidase 2
AT3G07870.1	transcript15502	3.24626	2.87672e-11	F-box and associated interaction domains-containing protein
AT2G39510.1	transcript16474	3.20865	3.45693e-31	nodulin MtN21 /EamA-like transporter family protein
AT5G12900.1	transcript11329	3.19193	2.61982e-17	unknown protein
AT4G26590.1	transcript6051	3.07106	8.49216e-08	oligopeptide transporter 5
AT5G67360.1	transcript19389	3.06976	4.09933e-16	Subtilase family protein
AT1G52190.1	transcript62	3.06417	5.6772e-20	Major facilitator superfamily protein
AT4G18210.1	transcript16609	3.06212	3.64317e-25	purine permease 10
AT1G31330.1	transcript7329	3.02898	2.30449e-10	photosystem I subunit F
AT2G47730.1	transcript22180	3.00516	3.36407e-11	glutathione S-transferase phi 8
AT4G27830.1	transcript10737	2.96892	2.40249e-13	beta glucosidase 10
AT1G60390.1	transcript2178	2.94904	4.94621e-07	polygalacturonase 1
AT5G64410.1	transcript18113	2.94701	2.56556e-25	oligopeptide transporter 4
AT5G20630.1	transcript19066	2.92388	4.60909e-09	germin 3
AT5G64410.1	transcript21989	2.89735	1.83933e-24	oligopeptide transporter 4
AT5G64410.1	transcript11594	2.87132	1.94143e-12	oligopeptide transporter 4
AT5G45960.1	transcript13593	2.85152	5.52801e-08	GDSL-like Lipase/Acylhydrolase superfamily protein
AT4G21970.1	transcript13404	2.84679	1.4161e-06	Protein of unknown function, DUF584
AT1G29930.1	transcript16191	2.83587	1.25807e-14	chlorophyll A/B binding protein 1
AT1G53430.1	transcript274	2.8256	1.13265e-23	Leucine-rich repeat transmembrane protein kinase
AT5G06570.1	transcript13333	2.81104	6.1814e-16	alpha/beta-Hydrolases superfamily protein
AT3G24503.1	transcript21896	2.809	1.36189e-15	aldehyde dehydrogenase 2C4
AT2G01870.1	transcript24249	2.80445	9.40983e-20	unknown protein
AT4G21445.1	transcript24436	2.80338	2.2969e-09	unknown protein
AT3G07340.1	transcript3336	2.803	1.07674e-06	basic helix-loop-helix (bHLH) DNA-binding superfamily protein
AT3G19850.1	transcript22891	2.72814	4.0421e-09	Phototropic-responsive NPH3 family protein
AT5G45950.1	transcript15325	2.67413	1.91236e-06	GDSL-like Lipase/Acylhydrolase superfamily protein
AT3G07040.1	transcript1732	2.65709	4.41934e-06	NB-ARC domain-containing disease resistance protein
AT1G21890.1	transcript7395	2.6558	7.35218e-26	nodulin MtN21 /EamA-like transporter family protein
AT1G05805.1	transcript11151	2.64168	8.52058e-06	basic helix-loop-helix (bHLH) DNA-binding superfamily protein
AT3G13050.1	transcript3967	2.63188	9.58612e-24	Major facilitator superfamily protein
AT2G40330.1	transcript12927	2.62605	1.79272e-08	PYR1-like 6
AT3G13130.1	transcript5620	2.60542	1.80111e-27	unknown protein
AT4G02050.1	transcript19401	2.59931	2.10991e-07	sugar transporter protein 7
AT1G07650.2	transcript1779	2.59272	3.38389e-08	Leucine-rich repeat transmembrane protein kinase
AT4G21120.1	transcript15993	2.59109	3.35085e-07	amino acid transporter 1
AT3G14840.2	transcript9085	2.55516	1.70404e-17	Leucine-rich repeat transmembrane protein kinase
AT3G22550.1	transcript3379	2.55154	7.58743e-07	Protein of unknown function (DUF581)
AT3G17180.1	transcript22313	2.5514	1.80283e-08	serine carboxypeptidase-like 33
AT1G24140.1	transcript9196	2.54416	1.38889e-10	Matrixin family protein
AT3G14840.2	transcript2165	2.54299	1.91845e-07	Leucine-rich repeat transmembrane protein kinase
AT5G48570.1	transcript7494	2.5153	6.15075e-12	FKBP-type peptidyl-prolyl cis-trans isomerase family protein
AT5G12890.1	transcript16881	2.50762	8.08368e-07	UDP-Glycosyltransferase superfamily protein
AT4G23160.1	transcript1358	2.50194	1.19356e-14	cysteine-rich RLK (RECEPTOR-like protein kinase) 8
AT5G50760.1	transcript22745	2.50187	1.06418e-12	SAUR-like auxin-responsive protein family
AT2G37630.1	transcript16758	2.49534	8.71486e-10	myb-like HTH transcriptional regulator family protein
AT3G07990.1	transcript11456	2.49314	3.87105e-11	serine carboxypeptidase-like 27
AT2G40960.1	transcript8214	2.49181	3.12638e-09	Single-stranded nucleic acid binding R3H protein
AT5G42030.1	transcript13762	2.48843	1.11156e-22	ABL interactor-like protein 4
AT2G45180.1	transcript3845	2.48534	2.13704e-07	Bifunctional inhibitor/lipid-transfer protein/seed storage 2S albumin superfamily protein
AT4G24670.1	transcript15355	2.48461	3.01936e-13	tryptophan aminotransferase related 2
AT1G14550.1	transcript24562	2.48332	3.3149e-06	Peroxidase superfamily protein
AT4G37850.1	transcript13445	2.48204	8.73125e-06	basic helix-loop-helix (bHLH) DNA-binding superfamily protein
AT1G55850.1	transcript22409	2.47592	5.12741e-14	cellulose synthase like E1
AT4G16380.1	transcript15946	2.45982	2.3358e-16	Heavy metal transport/detoxification superfamily protein
AT3G61440.1	transcript4630	2.44351	6.46349e-17	cysteine synthase C1
AT1G06620.1	transcript5046	2.44006	9.91801e-52	2-oxoglutarate (2OG) and Fe(II)-dependent oxygenase superfamily protein
AT4G38830.1	transcript7722	2.43215	4.5591e-07	cysteine-rich RLK (RECEPTOR-like protein kinase) 26
AT1G25560.1	transcript12355	2.43159	8.51234e-15	AP2/B3 transcription factor family protein
AT4G25050.2	transcript19374	2.43085	1.06951e-14	acyl carrier protein 4
AT2G33250.1	transcript1675	2.41202	1.34688e-08	unknown protein
AT2G38400.2	transcript13247	2.40993	4.31928e-32	alanine:glyoxylate aminotransferase 3
AT3G53950.1	transcript6839	2.40074	7.00657e-07	glyoxal oxidase-related protein
AT1G71015.1	transcript13230	2.39542	3.08435e-05	unknown protein
AT3G07510.1	transcript13743	2.38564	2.9659e-09	unknown protein
AT5G38710.1	transcript9403	2.37945	1.95413e-15	Methylenetetrahydrofolate reductase family protein
AT4G04955.1	transcript15561	2.37858	5.10015e-08	allantoinase
AT1G07650.2	transcript9275	2.37804	4.23791e-15	Leucine-rich repeat transmembrane protein kinase
AT1G33170.1	transcript15796	2.35704	1.00181e-12	S-adenosyl-L-methionine-dependent methyltransferases superfamily protein
AT2G26330.1	transcript2589	2.35006	1.30254e-08	Leucine-rich receptor-like protein kinase family protein
AT5G46110.4	transcript2861	2.34778	1.07935e-05	Glucose-6-phosphate/phosphate translocator-related
AT5G23980.1	transcript9454	2.34216	4.56059e-18	ferric reduction oxidase 4
AT4G25160.1	transcript20467	2.33608	8.05035e-13	U-box domain-containing protein kinase family protein
AT5G67390.1	transcript20440	2.33571	2.13227e-07	unknown protein
AT3G48270.1	transcript7871	2.3345	8.54104e-11	cytochrome P450, family 71, subfamily A, polypeptide 26
AT1G61260.1	transcript160	2.33362	3.55776e-07	Protein of unknown function (DUF761)
AT1G25330.1	transcript2666	2.32887	3.84115e-10	basic helix-loop-helix (bHLH) DNA-binding superfamily protein
AT5G50915.1	transcript12849	2.32269	5.80934e-06	basic helix-loop-helix (bHLH) DNA-binding superfamily protein
AT2G36970.1	transcript6597	2.3169	1.25155e-11	UDP-Glycosyltransferase superfamily protein
AT5G10530.1	transcript1813	2.30786	1.22423e-10	Concanavalin A-like lectin protein kinase family protein
AT5G51160.1	transcript7655	2.2999	4.76757e-07	Ankyrin repeat family protein
AT1G19920.1	transcript9483	2.29872	8.38589e-13	Pseudouridine synthase/archaeosine transglycosylase-like family protein
AT3G56891.1	transcript7216	2.29639	0.000102105	Heavy metal transport/detoxification superfamily protein
AT4G38840.1	transcript6667	2.29054	1.7975e-05	SAUR-like auxin-responsive protein family
AT2G27060.1	transcript9253	2.28437	3.59213e-07	Leucine-rich repeat protein kinase family protein
AT5G46330.1	transcript2575	2.27865	9.77355e-11	Leucine-rich receptor-like protein kinase family protein
AT1G14040.1	transcript4773	2.27757	1.38526e-06	EXS (ERD1/XPR1/SYG1) family protein
AT2G42320.1	transcript11900	2.27733	4.51689e-11	nucleolar protein gar2-related
AT3G26300.1	transcript11262	2.27461	1.29888e-15	cytochrome P450, family 71, subfamily B, polypeptide 34
AT3G18670.1	transcript2680	2.27117	2.88783e-07	Ankyrin repeat family protein
AT4G20140.1	transcript1709	2.26311	4.03526e-05	Leucine-rich repeat transmembrane protein kinase
AT5G57340.2	transcript2862	2.26181	6.20868e-12	unknown protein
AT2G38280.1	transcript1580	2.26109	5.98117e-12	AMP deaminase, putative / myoadenylate deaminase, putative
AT5G62360.1	transcript2779	2.25441	2.02116e-08	Plant invertase/pectin methylesterase inhibitor superfamily protein
AT3G16660.1	transcript3300	2.25245	4.93133e-05	Pollen Ole e 1 allergen and extensin family protein
AT4G21990.1	transcript4088	2.24689	5.89787e-18	APS reductase 3
AT1G23760.1	transcript20306	2.23396	3.7313e-17	BURP domain-containing protein
AT5G20400.1	transcript15135	2.23251	1.6778e-07	2-oxoglutarate (2OG) and Fe(II)-dependent oxygenase superfamily protein
AT4G36810.1	transcript1014	2.23176	3.97583e-06	geranylgeranyl pyrophosphate synthase 1
AT3G03770.1	transcript2177	2.23118	5.20854e-11	Leucine-rich repeat protein kinase family protein
AT1G14500.1	transcript8504	2.23098	7.68904e-28	Ankyrin repeat family protein
AT1G49780.1	transcript5513	2.23086	1.16161e-11	plant U-box 26
AT1G22380.1	transcript15508	2.22343	3.58583e-10	UDP-glucosyl transferase 85A3
AT3G14840.2	transcript6643	2.21069	1.80829e-12	Leucine-rich repeat transmembrane protein kinase
AT3G49260.3	transcript8172	2.20327	3.88206e-10	IQ-domain 21
AT2G45750.1	transcript10531	2.1973	0.000208121	S-adenosyl-L-methionine-dependent methyltransferases superfamily protein
AT1G12940.1	transcript18892	2.1913	4.69943e-10	nitrate transporter2.5
AT1G70520.1	transcript5216	2.17828	2.40879e-05	cysteine-rich RLK (RECEPTOR-like protein kinase) 2
AT4G39230.1	transcript16331	2.17715	5.71365e-12	NmrA-like negative transcriptional regulator family protein
AT1G42540.1	transcript7348	2.17649	9.2638e-15	glutamate receptor 3.3
AT5G35525.1	transcript6918	2.17364	2.87466e-06	PLAC8 family protein
AT5G63180.1	transcript23253	2.17218	0.000150769	Pectin lyase-like superfamily protein
AT5G15900.1	transcript936	2.16584	6.44314e-05	TRICHOME BIREFRINGENCE-LIKE 19
AT2G28200.1	transcript4208	2.16187	5.55344e-05	C2H2-type zinc finger family protein
AT1G53440.1	transcript10469	2.15963	2.84645e-11	Leucine-rich repeat transmembrane protein kinase
AT3G45780.1	transcript7317	2.15436	5.54003e-19	phototropin 1
AT5G49360.1	transcript3486	2.15334	0.00020405	beta-xylosidase 1
AT1G53350.1	transcript3410	2.15303	5.97703e-07	Disease resistance protein (CC-NBS-LRR class) family
AT1G11700.1	transcript18106	2.15219	5.88487e-11	Protein of unknown function, DUF584
AT5G62360.1	transcript93	2.14927	0.000115625	Plant invertase/pectin methylesterase inhibitor superfamily protein
AT5G51190.1	transcript20553	2.14534	3.05035e-05	Integrase-type DNA-binding superfamily protein
AT3G47800.1	transcript8247	2.13836	3.91738e-05	Galactose mutarotase-like superfamily protein
AT1G66150.1	transcript12009	2.13694	3.20787e-09	transmembrane kinase 1
AT1G61590.1	transcript15064	2.13478	2.01548e-09	Protein kinase superfamily protein
AT4G31980.1	transcript2479	2.12588	7.40546e-05	unknown protein
AT1G24400.1	transcript1376	2.12489	8.59792e-06	lysine histidine transporter 2
AT5G23530.1	transcript5098	2.11861	1.58248e-08	carboxyesterase 18
AT5G40380.1	transcript3512	2.11324	9.01911e-06	cysteine-rich RLK (RECEPTOR-like protein kinase) 42
AT1G49320.1	transcript20386	2.10718	1.65093e-09	unknown seed protein like 1
AT4G20820.1	transcript4196	2.10678	9.50136e-08	FAD-binding Berberine family protein
AT5G03980.1	transcript11398	2.10212	9.16524e-05	SGNH hydrolase-type esterase superfamily protein
AT5G59050.1	transcript7506	2.10141	3.85568e-20	unknown protein
AT2G42280.1	transcript7517	2.09973	1.49042e-14	basic helix-loop-helix (bHLH) DNA-binding superfamily protein
AT5G11110.1	transcript3359	2.09492	1.39167e-17	sucrose phosphate synthase 2F
AT1G70640.1	transcript10548	2.09256	3.17554e-12	octicosapeptide/Phox/Bem1p (PB1) domain-containing protein
AT2G23620.1	transcript5519	2.08956	3.01903e-07	methyl esterase 1
AT4G33950.1	transcript7323	2.08953	1.61287e-09	Protein kinase superfamily protein
AT5G58380.1	transcript14689	2.08925	7.90644e-11	SOS3-interacting protein 1
AT4G35790.1	transcript17480	2.08476	0.000226407	phospholipase D delta
AT1G25530.1	transcript10684	2.08266	1.21964e-09	Transmembrane amino acid transporter family protein
AT1G43650.1	transcript2801	2.07669	7.40868e-10	nodulin MtN21 /EamA-like transporter family protein
AT1G66980.1	transcript2848	2.07535	2.92583e-11	suppressor of npr1-1 constitutive 4
AT2G27990.1	transcript12605	2.07008	5.85432e-05	BEL1-like homeodomain 8
AT5G07580.1	transcript5224	2.06992	3.8888e-05	Integrase-type DNA-binding superfamily protein
AT1G07650.2	transcript1033	2.06964	2.5437e-16	Leucine-rich repeat transmembrane protein kinase
AT1G19250.1	transcript1361	2.06876	5.47806e-06	flavin-dependent monooxygenase 1
AT3G52720.1	transcript3207	2.06399	1.07463e-07	alpha carbonic anhydrase 1
AT3G10760.1	transcript12071	2.06171	1.33788e-08	Homeodomain-like superfamily protein
AT1G51440.1	transcript13921	2.05802	3.96364e-16	alpha/beta-Hydrolases superfamily protein
AT5G54270.1	transcript3409	2.05492	8.2847e-15	light-harvesting chlorophyll B-binding protein 3
AT4G35160.1	transcript11901	2.05388	1.18704e-05	O-methyltransferase family protein
AT4G36270.1	transcript22757	2.04751	0.000284803	ATP binding
AT4G15550.1	transcript10841	2.04027	3.31557e-07	indole-3-acetate beta-D-glucosyltransferase
AT1G55360.1	transcript11819	2.04008	6.54059e-10	Protein of Unknown Function (DUF239)
AT1G04280.1	transcript4016	2.02882	0.000210536	P-loop containing nucleoside triphosphate hydrolases superfamily protein
AT1G33950.1	transcript1692	2.02029	3.76091e-24	Avirulence induced gene (AIG1) family protein
AT1G22340.1	transcript6188	2.01844	7.18157e-09	UDP-glucosyl transferase 85A7
AT5G01740.1	transcript21694	2.01779	4.88501e-07	Nuclear transport factor 2 (NTF2) family protein
AT3G14840.2	transcript8071	2.01704	6.01386e-18	Leucine-rich repeat transmembrane protein kinase
AT1G14500.1	transcript10863	2.01252	5.38775e-13	Ankyrin repeat family protein
AT1G61610.1	transcript4232	2.01098	0.000198254	S-locus lectin protein kinase family protein
AT1G32080.1	transcript13304	2.00344	5.75166e-05	membrane protein, putative
AT3G31430.1	transcript897	1.99297	2.29372e-05	unknown protein
AT3G18960.1	transcript21641	1.99118	0.00057461	AP2/B3-like transcriptional factor family protein
AT5G42760.2	transcript3015	1.99058	1.37504e-07	Leucine carboxyl methyltransferase
AT5G04390.1	transcript16424	1.98972	3.40305e-06	C2H2-type zinc finger family protein
AT1G80730.1	transcript14989	1.989	2.47574e-11	zinc-finger protein 1
AT1G27480.1	transcript7791	1.97912	1.22445e-13	alpha/beta-Hydrolases superfamily protein
AT1G53430.1	transcript767	1.97776	2.9342e-10	Leucine-rich repeat transmembrane protein kinase
AT2G32800.1	transcript22086	1.97667	8.47309e-09	protein kinase family protein
AT4G25290.1	transcript588	1.97562	3.34109e-14	DNA photolyases;DNA photolyases
AT2G30400.1	transcript22404	1.97098	2.2058e-05	ovate family protein 2
AT2G01755.1	transcript13896	1.96971	1.22661e-09	unknown protein
AT2G03430.1	transcript9866	1.967	6.63537e-06	Ankyrin repeat family protein
AT1G51400.1	transcript22783	1.96417	1.29007e-12	Photosystem II 5 kD protein
AT1G29930.1	transcript968	1.95926	2.84467e-10	chlorophyll A/B binding protein 1
AT4G35790.1	transcript994	1.95912	0.000122031	phospholipase D delta
AT1G11330.2	transcript9164	1.95647	4.48795e-07	S-locus lectin protein kinase family protein
AT5G40780.1	transcript12039	1.9523	8.49002e-09	lysine histidine transporter 1
AT4G25420.1	transcript21695	1.95204	0.000209395	2-oxoglutarate (2OG) and Fe(II)-dependent oxygenase superfamily protein
AT1G74780.1	transcript11389	1.94801	4.33575e-08	Nodulin-like / Major Facilitator Superfamily protein
AT3G24255.1	transcript8870	1.94774	1.98978e-05	RNA-directed DNA polymerase (reverse transcriptase)-related family protein
AT3G14840.2	transcript10365	1.9472	1.03628e-09	Leucine-rich repeat transmembrane protein kinase
AT5G23810.1	transcript5790	1.93815	1.66951e-09	amino acid permease 7
AT2G42920.1	transcript8748	1.93529	3.40868e-09	Pentatricopeptide repeat (PPR-like) superfamily protein
AT3G10600.1	transcript10474	1.93361	0.000234181	cationic amino acid transporter 7
AT3G09270.1	transcript16038	1.93236	2.55461e-10	glutathione S-transferase TAU 8
AT2G18910.1	transcript13323	1.93233	2.83551e-13	hydroxyproline-rich glycoprotein family protein
AT3G22560.1	transcript14485	1.9317	0.000511918	Acyl-CoA N-acyltransferases (NAT) superfamily protein
AT2G36870.1	transcript15143	1.92962	1.0795e-05	xyloglucan endotransglucosylase/hydrolase 32
AT1G06620.1	transcript15190	1.92913	1.07654e-07	2-oxoglutarate (2OG) and Fe(II)-dependent oxygenase superfamily protein
AT5G42930.1	transcript16546	1.92709	8.47229e-08	alpha/beta-Hydrolases superfamily protein
AT5G58380.1	transcript9230	1.92354	0.000163541	SOS3-interacting protein 1
AT1G33970.1	transcript1420	1.92284	1.31716e-12	P-loop containing nucleoside triphosphate hydrolases superfamily protein
AT1G24020.1	transcript20939	1.92205	1.57634e-15	MLP-like protein 423
AT1G19640.1	transcript885	1.91966	0.000383129	jasmonic acid carboxyl methyltransferase
AT5G12460.1	transcript11064	1.91959	1.04475e-08	Protein of unknown function (DUF604)
AT1G51172.1	transcript4643	1.91792	9.38143e-08	unknown protein
AT4G27290.1	transcript6845	1.91368	6.67281e-09	S-locus lectin protein kinase family protein
AT2G45550.1	transcript7734	1.90788	9.33852e-08	cytochrome P450, family 76, subfamily C, polypeptide 4
AT3G23510.1	transcript5413	1.90548	5.7159e-06	Cyclopropane-fatty-acyl-phospholipid synthase
AT2G48020.2	transcript1326	1.90543	3.65654e-11	Major facilitator superfamily protein
AT3G06130.1	transcript20513	1.90485	0.000104283	Heavy metal transport/detoxification superfamily protein
AT5G67140.1	transcript8832	1.90052	4.48249e-11	F-box/RNI-like superfamily protein
AT2G36970.1	transcript17342	1.90038	1.62987e-14	UDP-Glycosyltransferase superfamily protein
AT4G23160.1	transcript15745	1.90015	0.000481408	cysteine-rich RLK (RECEPTOR-like protein kinase) 8
AT1G53420.1	transcript10878	1.89972	7.66046e-09	Leucine-rich repeat transmembrane protein kinase
AT1G45191.1	transcript2038	1.89281	2.29225e-11	Glycosyl hydrolase superfamily protein
AT4G24760.1	transcript342	1.89255	1.08616e-10	alpha/beta-Hydrolases superfamily protein
AT4G04900.1	transcript13931	1.89076	0.000335634	ROP-interactive CRIB motif-containing protein 10
AT5G11950.1	transcript15390	1.88585	2.60759e-11	Putative lysine decarboxylase family protein
AT1G64295.1	transcript6149	1.88417	1.80755e-09	F-box associated ubiquitination effector family protein
AT3G13870.1	transcript1618	1.8829	9.0249e-26	Root hair defective 3 GTP-binding protein (RHD3)
AT2G42300.1	transcript12965	1.87805	2.58402e-05	basic helix-loop-helix (bHLH) DNA-binding superfamily protein
AT5G15290.1	transcript5345	1.87659	2.85575e-08	Uncharacterised protein family (UPF0497)
AT2G15620.1	transcript13274	1.87158	3.61411e-05	nitrite reductase 1
AT4G35180.1	transcript12117	1.86986	0.000730551	LYS/HIS transporter 7
AT1G60600.2	transcript20911	1.86959	8.20171e-07	UbiA prenyltransferase family protein
AT3G05936.1	transcript11812	1.86835	0.000153953	unknown protein
AT4G30950.1	transcript6418	1.86792	1.43199e-06	fatty acid desaturase 6
AT5G14210.1	transcript7422	1.86497	3.00772e-08	Leucine-rich repeat protein kinase family protein
AT1G53440.1	transcript1854	1.86347	1.66625e-08	Leucine-rich repeat transmembrane protein kinase
AT4G37330.1	transcript10700	1.86266	3.4473e-05	cytochrome P450, family 81, subfamily D, polypeptide 4
AT5G38060.1	transcript19685	1.86124	4.44578e-07	unknown protein
AT1G72510.1	transcript6034	1.86033	5.03183e-06	Protein of unknown function (DUF1677)
AT4G03400.1	transcript18251	1.85891	7.85039e-09	Auxin-responsive GH3 family protein
AT5G24920.1	transcript12392	1.85455	0.000489742	glutamine dumper 5
AT1G33970.1	transcript12295	1.85447	6.26816e-20	P-loop containing nucleoside triphosphate hydrolases superfamily protein
AT1G67070.1	transcript14752	1.85126	4.99819e-06	Mannose-6-phosphate isomerase, type I
AT1G60550.1	transcript6241	1.85113	4.09446e-07	enoyl-CoA hydratase/isomerase D
AT5G62360.1	transcript9134	1.84892	6.79482e-05	Plant invertase/pectin methylesterase inhibitor superfamily protein
AT4G02420.1	transcript17001	1.8487	4.57031e-07	Concanavalin A-like lectin protein kinase family protein
AT1G35560.1	transcript24300	1.84573	7.40124e-07	TCP family transcription factor
AT2G16980.2	transcript5917	1.84433	3.94362e-07	Major facilitator superfamily protein
AT2G30810.1	transcript21109	1.83826	0.000297997	Gibberellin-regulated family protein
AT2G22860.1	transcript20745	1.83764	3.77537e-05	phytosulfokine 2 precursor
AT5G38430.1	transcript22077	1.83563	0.000126751	Ribulose bisphosphate carboxylase (small chain) family protein
AT1G22540.1	transcript13643	1.82896	0.000220839	Major facilitator superfamily protein
AT3G50160.1	transcript5417	1.82863	2.46006e-05	Plant protein of unknown function (DUF247)
AT3G14840.2	transcript195	1.82761	1.20249e-16	Leucine-rich repeat transmembrane protein kinase
AT1G79380.1	transcript12828	1.8251	1.07585e-14	Ca(2)-dependent phospholipid-binding protein (Copine) family
AT1G31650.1	transcript10973	1.82056	7.18191e-10	RHO guanyl-nucleotide exchange factor 14
AT5G65380.1	transcript6702	1.81994	1.15197e-07	MATE efflux family protein
AT5G28150.1	transcript10514	1.81914	2.95047e-07	Plant protein of unknown function (DUF868)
AT1G32910.1	transcript4803	1.81899	0.00182411	HXXXD-type acyl-transferase family protein
AT1G54610.2	transcript2586	1.81813	7.02533e-09	Protein kinase superfamily protein
AT1G77210.1	transcript20877	1.81775	2.93346e-09	sugar transporter 14
AT3G07040.1	transcript1056	1.81643	0.0004605	NB-ARC domain-containing disease resistance protein
AT4G00750.1	transcript15810	1.8152	5.18106e-05	S-adenosyl-L-methionine-dependent methyltransferases superfamily protein
AT3G47550.3	transcript5209	1.81475	7.52522e-07	RING/FYVE/PHD zinc finger superfamily protein
AT3G47110.1	transcript23195	1.81183	2.90782e-05	Leucine-rich repeat protein kinase family protein
AT4G30420.1	transcript23037	1.811	7.16551e-05	nodulin MtN21 /EamA-like transporter family protein
AT5G57670.2	transcript1752	1.81095	6.84658e-12	Protein kinase superfamily protein
AT3G28040.1	transcript12499	1.81069	8.74907e-08	Leucine-rich receptor-like protein kinase family protein
AT5G49740.1	transcript18220	1.80404	8.99597e-14	ferric reduction oxidase 7
AT5G40780.1	transcript8138	1.80091	2.23413e-10	lysine histidine transporter 1
AT1G61350.1	transcript7690	1.8009	0.00233125	ARM repeat superfamily protein
AT3G21420.1	transcript21143	1.8	0.00203189	2-oxoglutarate (2OG) and Fe(II)-dependent oxygenase superfamily protein
AT3G21750.1	transcript9715	1.79838	1.90731e-09	UDP-glucosyl transferase 71B1
AT5G20190.1	transcript4475	1.79372	7.95721e-10	Tetratricopeptide repeat (TPR)-like superfamily protein
AT5G53980.1	transcript9068	1.79047	0.000704775	homeobox protein 52
AT1G25480.1	transcript11562	1.78876	3.76523e-09	Aluminium activated malate transporter family protein
AT1G09070.1	transcript23561	1.78568	8.33283e-05	soybean gene regulated by cold-2
AT2G30520.1	transcript18960	1.78048	1.66449e-06	Phototropic-responsive NPH3 family protein
AT2G03590.1	transcript16254	1.78003	2.5274e-07	ureide permease 1
AT1G15820.1	transcript18648	1.77879	2.66271e-09	light harvesting complex photosystem II subunit 6
AT5G46050.1	transcript17231	1.77472	0.000159143	peptide transporter 3
AT1G11330.2	transcript1622	1.77347	1.67609e-06	S-locus lectin protein kinase family protein
AT4G32940.1	transcript176	1.77249	1.76524e-08	gamma vacuolar processing enzyme
AT3G16510.1	transcript16819	1.76783	0.000115991	Calcium-dependent lipid-binding (CaLB domain) family protein
AT3G14200.1	transcript9938	1.76674	0.000233026	Chaperone DnaJ-domain superfamily protein
AT3G02100.1	transcript6419	1.76638	6.93755e-05	UDP-Glycosyltransferase superfamily protein
AT5G49740.1	transcript2310	1.76145	2.91705e-12	ferric reduction oxidase 7
AT3G05910.1	transcript11414	1.76121	1.32053e-09	Pectinacetylesterase family protein
AT1G64080.1	transcript3854	1.75996	5.2825e-07	unknown protein
AT4G21390.1	transcript3243	1.75901	9.30018e-05	S-locus lectin protein kinase family protein
AT5G66520.1	transcript6792	1.75392	7.33811e-09	Tetratricopeptide repeat (TPR)-like superfamily protein
AT1G68920.1	transcript187	1.75385	4.43001e-10	basic helix-loop-helix (bHLH) DNA-binding superfamily protein
AT2G39210.1	transcript21037	1.75346	8.50715e-14	Major facilitator superfamily protein
AT3G15900.1	transcript5450	1.74999	2.49933e-11	unknown protein
AT5G40700.2	transcript328	1.7455	1.98337e-06	unknown protein
AT3G09020.1	transcript1204	1.74443	0.00139218	alpha 1,4-glycosyltransferase family protein
AT1G68570.1	transcript16391	1.74246	1.48186e-15	Major facilitator superfamily protein
AT3G12120.1	transcript3039	1.7418	5.07537e-07	fatty acid desaturase 2
AT1G68070.1	transcript5976	1.73987	5.39009e-08	Zinc finger, C3HC4 type (RING finger) family protein
AT5G45650.1	transcript23518	1.7398	2.10986e-05	subtilase family protein
AT3G14840.2	transcript10015	1.73944	1.60152e-07	Leucine-rich repeat transmembrane protein kinase
AT3G05910.1	transcript5391	1.73905	1.14167e-09	Pectinacetylesterase family protein
AT5G60010.1	transcript5678	1.73823	7.16746e-11	ferric reductase-like transmembrane component family protein
AT3G63430.1	transcript10120	1.73608	1.13357e-05	unknown protein
AT4G12910.1	transcript2636	1.73552	3.71513e-12	serine carboxypeptidase-like 20
AT5G10530.1	transcript24166	1.73263	0.00294465	Concanavalin A-like lectin protein kinase family protein
AT5G51460.3	transcript17445	1.73016	1.45766e-07	Haloacid dehalogenase-like hydrolase (HAD) superfamily protein
AT3G11170.1	transcript3601	1.72865	4.87543e-08	fatty acid desaturase 7
AT5G58510.1	transcript7816	1.7273	0.000119739	unknown protein
AT3G55240.1	transcript16555	1.72374	0.00141667	Plant protein 1589 of unknown function
AT1G14870.1	transcript20009	1.72344	0.0005169	PLANT CADMIUM RESISTANCE 2
AT1G15980.1	transcript18900	1.72319	8.62124e-09	NDH-dependent cyclic electron flow 1
AT5G63850.1	transcript12180	1.71889	1.82071e-09	amino acid permease 4
AT4G35180.1	transcript4116	1.71723	2.76159e-06	LYS/HIS transporter 7
AT1G11330.2	transcript10444	1.71648	0.000772096	S-locus lectin protein kinase family protein
AT1G12775.1	transcript19504	1.71411	0.00280754	Pentatricopeptide repeat (PPR) superfamily protein
AT2G34930.1	transcript2751	1.70831	2.17709e-07	disease resistance family protein / LRR family protein
AT1G49975.1	transcript14261	1.7065	2.84827e-06	CONTAINS InterPro DOMAIN/s: Photosystem I reaction centre subunit N (InterPro:IPR008796)
AT5G20950.1	transcript11555	1.70588	3.05985e-11	Glycosyl hydrolase family protein
AT1G02850.4	transcript1795	1.70486	1.59175e-09	beta glucosidase 11
AT5G62790.2	transcript8778	1.70004	1.25173e-07	1-deoxy-D-xylulose 5-phosphate reductoisomerase
AT1G76690.1	transcript8720	1.69615	8.47978e-08	12-oxophytodienoate reductase 2
AT5G47740.2	transcript7858	1.69592	8.69543e-06	Adenine nucleotide alpha hydrolases-like superfamily protein
AT1G22710.1	transcript23015	1.69548	8.03115e-08	sucrose-proton symporter 2
AT5G49950.1	transcript1249	1.69129	0.000799039	alpha/beta-Hydrolases superfamily protein
AT2G42690.1	transcript19662	1.69053	2.06715e-09	alpha/beta-Hydrolases superfamily protein
AT3G01410.1	transcript120	1.68753	1.92777e-07	Polynucleotidyl transferase, ribonuclease H-like superfamily protein
AT5G15890.1	transcript4731	1.68691	3.8658e-07	TRICHOME BIREFRINGENCE-LIKE 21
AT4G33670.1	transcript7917	1.68563	7.23354e-09	NAD(P)-linked oxidoreductase superfamily protein
AT2G47450.1	transcript22559	1.68509	6.0857e-07	chloroplast signal recognition particle component (CAO)
AT5G39210.1	transcript17285	1.68472	2.56387e-07	chlororespiratory reduction 7
AT3G11340.1	transcript19270	1.68268	0.0009941	UDP-Glycosyltransferase superfamily protein
AT3G18520.2	transcript7889	1.68229	1.65334e-10	histone deacetylase 15
AT2G29670.1	transcript15149	1.68212	3.72258e-11	Tetratricopeptide repeat (TPR)-like superfamily protein
AT2G28890.1	transcript6852	1.67498	2.28621e-05	poltergeist like 4
AT1G72030.1	transcript3373	1.6747	3.09681e-09	Acyl-CoA N-acyltransferases (NAT) superfamily protein
AT1G11300.1	transcript2395	1.67383	0.00020563	protein serine/threonine kinases;protein kinases;ATP binding;carbohydrate binding
AT1G24625.1	transcript4107	1.67354	0.00151124	zinc finger protein 7
AT1G53440.1	transcript642	1.67332	1.93648e-15	Leucine-rich repeat transmembrane protein kinase
AT5G13400.1	transcript5032	1.67263	7.31686e-05	Major facilitator superfamily protein
AT4G12560.1	transcript209	1.67193	1.48618e-05	F-box and associated interaction domains-containing protein
AT1G61930.1	transcript22929	1.66979	2.79748e-10	Protein of unknown function, DUF584
AT3G19720.1	transcript970	1.66697	7.02047e-10	P-loop containing nucleoside triphosphate hydrolases superfamily protein
AT5G42905.1	transcript22	1.66675	4.12078e-08	Polynucleotidyl transferase, ribonuclease H-like superfamily protein
AT3G48310.1	transcript10666	1.66645	0.000230689	cytochrome P450, family 71, subfamily A, polypeptide 22
AT3G13050.1	transcript2163	1.66384	9.19698e-08	Major facilitator superfamily protein
AT4G31980.1	transcript21684	1.66237	2.79299e-05	unknown protein
AT1G71140.1	transcript9224	1.66091	0.0001238	MATE efflux family protein
AT1G08230.2	transcript1987	1.65919	1.83531e-12	Transmembrane amino acid transporter family protein
AT5G66820.1	transcript20046	1.65528	3.92855e-10	unknown protein
AT1G66840.1	transcript13018	1.65404	1.86543e-07	Plant protein of unknown function (DUF827)
AT3G06130.1	transcript2319	1.6536	2.05833e-08	Heavy metal transport/detoxification superfamily protein
AT1G75390.1	transcript19711	1.65134	0.00359034	basic leucine-zipper 44
AT4G29090.1	transcript18568	1.65059	0.00412487	Ribonuclease H-like superfamily protein
AT3G47570.1	transcript4424	1.65031	0.0029098	Leucine-rich repeat protein kinase family protein
AT2G43120.1	transcript20380	1.6494	1.92932e-07	RmlC-like cupins superfamily protein
AT4G18370.1	transcript12428	1.64918	0.000606969	DEGP protease 5
AT2G33590.1	transcript1699	1.64599	0.00256804	NAD(P)-binding Rossmann-fold superfamily protein
AT5G24900.1	transcript944	1.64511	7.66359e-14	cytochrome P450, family 714, subfamily A, polypeptide 2
AT3G10320.1	transcript23948	1.64458	0.00379272	Glycosyltransferase family 61 protein
AT5G62140.1	transcript7507	1.64394	7.9844e-07	unknown protein
AT2G34930.1	transcript11937	1.64374	0.00210803	disease resistance family protein / LRR family protein
AT3G18830.1	transcript18473	1.64236	0.00136339	polyol/monosaccharide transporter 5
AT1G21360.1	transcript24033	1.64052	0.000750605	glycolipid transfer protein 2
AT3G47570.1	transcript2562	1.63867	1.70127e-06	Leucine-rich repeat protein kinase family protein
AT4G27030.1	transcript21047	1.63857	9.12677e-05	fatty acid desaturase A
AT4G11460.1	transcript8621	1.63521	0.001688	cysteine-rich RLK (RECEPTOR-like protein kinase) 30
AT4G12300.1	transcript8498	1.63335	2.62199e-20	cytochrome P450, family 706, subfamily A, polypeptide 4
AT5G06280.1	transcript23638	1.63021	0.00140892	unknown protein
AT1G30420.1	transcript11557	1.62967	4.16659e-05	multidrug resistance-associated protein 12
AT1G10657.1	transcript21307	1.62926	1.23812e-14	Plant protein 1589 of unknown function
AT3G28450.1	transcript114	1.62778	0.000599264	Leucine-rich repeat protein kinase family protein
AT3G24480.1	transcript4563	1.62638	1.21355e-05	Leucine-rich repeat (LRR) family protein
AT1G78060.1	transcript581	1.62538	0.00019529	Glycosyl hydrolase family protein
AT4G30020.1	transcript18371	1.62491	4.27126e-07	PA-domain containing subtilase family protein
AT1G33780.1	transcript9987	1.62422	2.05178e-10	Protein of unknown function (DUF179)
AT4G35290.2	transcript4851	1.62339	5.01956e-10	glutamate receptor 2
AT2G06255.1	transcript19023	1.61923	2.56075e-07	ELF4-like 3
AT5G38260.1	transcript2315	1.61878	9.71766e-06	Protein kinase superfamily protein
AT4G12020.2	transcript6261	1.61813	1.22939e-07	protein kinase family protein
AT4G19810.1	transcript17471	1.61698	0.00455667	Glycosyl hydrolase family protein with chitinase insertion domain
AT1G17240.1	transcript1096	1.61686	0.000560045	receptor like protein 2
AT2G34930.1	transcript4823	1.61612	0.00013879	disease resistance family protein / LRR family protein
AT1G11330.2	transcript3302	1.61382	4.39094e-07	S-locus lectin protein kinase family protein
AT3G05200.1	transcript4692	1.61376	0.00615419	RING/U-box superfamily protein
AT2G31740.1	transcript12543	1.61065	0.00309287	S-adenosyl-L-methionine-dependent methyltransferases superfamily protein
AT1G74070.1	transcript8769	1.60865	1.45468e-08	Cyclophilin-like peptidyl-prolyl cis-trans isomerase family protein
AT1G33730.1	transcript1118	1.60859	7.9796e-06	cytochrome P450, family 76, subfamily C, polypeptide 5
AT1G23360.1	transcript10032	1.60826	3.88896e-06	S-adenosyl-L-methionine-dependent methyltransferases superfamily protein
AT3G50180.1	transcript24401	1.60798	0.00332529	Plant protein of unknown function (DUF247)
AT1G08060.1	transcript22730	1.60714	2.89744e-09	ATP-dependent helicase family protein
AT5G56040.2	transcript11027	1.60542	0.000246405	Leucine-rich receptor-like protein kinase family protein
AT3G19540.1	transcript6402	1.60477	7.40273e-10	Protein of unknown function (DUF620)
AT1G24400.1	transcript10212	1.604	1.34309e-06	lysine histidine transporter 2
AT1G58290.1	transcript7535	1.60389	2.9983e-10	Glutamyl-tRNA reductase family protein
AT5G47650.1	transcript14501	1.60285	5.70585e-09	nudix hydrolase homolog 2
AT4G20860.1	transcript3219	1.60263	0.000375407	FAD-binding Berberine family protein
AT2G07050.1	transcript29	1.60225	1.24179e-06	cycloartenol synthase 1
AT3G52890.1	transcript15012	1.60194	0.00031086	KCBP-interacting protein kinase
AT1G24400.1	transcript1740	1.60096	3.90809e-08	lysine histidine transporter 2
AT1G69420.2	transcript2909	1.59989	3.78598e-05	DHHC-type zinc finger family protein
AT5G10210.1	transcript12971	1.59861	0.00110362	CONTAINS DOMAIN/s: C2 calcium-dependent membrane targeting (InterPro:IPR000008)
AT3G01410.1	transcript17555	1.59859	0.00193562	Polynucleotidyl transferase, ribonuclease H-like superfamily protein
AT4G31500.1	transcript8047	1.59793	8.38099e-06	cytochrome P450, family 83, subfamily B, polypeptide 1
AT1G28590.1	transcript8234	1.59494	0.000931702	GDSL-like Lipase/Acylhydrolase superfamily protein
AT3G50150.1	transcript3880	1.59446	0.00299562	Plant protein of unknown function (DUF247)
AT1G22030.1	transcript14870	1.59397	0.00191216	CONTAINS InterPro DOMAIN/s: Protein BYPASS related (InterPro:IPR008511)
ATMG00750.1	transcript12742	1.59373	0.000156434	GAG/POL/ENV polyprotein
AT5G58600.1	transcript15957	1.59267	0.00021404	Plant protein of unknown function (DUF828)
AT1G17200.1	transcript8211	1.59252	2.66561e-06	Uncharacterised protein family (UPF0497)
AT4G29240.1	transcript13641	1.59236	0.00381276	Leucine-rich repeat (LRR) family protein
AT2G21220.1	transcript12904	1.5915	0.000478508	SAUR-like auxin-responsive protein family
AT1G11330.2	transcript1883	1.5907	2.97202e-06	S-locus lectin protein kinase family protein
AT3G63140.1	transcript6382	1.59062	4.34334e-08	chloroplast stem-loop binding protein of 41 kDa
AT5G38830.1	transcript10886	1.58926	1.76471e-06	Cysteinyl-tRNA synthetase, class Ia family protein
AT3G19800.1	transcript10368	1.58835	0.000408788	Protein of unknown function (DUF177)
AT1G17420.1	transcript3361	1.5875	3.77956e-08	lipoxygenase 3
AT3G17380.1	transcript17402	1.58534	0.00585269	TRAF-like family protein
AT3G47570.1	transcript9172	1.58481	0.000228518	Leucine-rich repeat protein kinase family protein
AT4G18910.1	transcript13957	1.58422	0.00249575	NOD26-like intrinsic protein 1;2
AT4G21390.1	transcript7241	1.58419	0.000291443	S-locus lectin protein kinase family protein
AT4G12110.1	transcript13751	1.58315	0.00144594	sterol-4alpha-methyl oxidase 1-1
AT5G58380.1	transcript801	1.58148	6.82456e-13	SOS3-interacting protein 1
AT5G65160.1	transcript15203	1.58007	0.00165994	tetratricopeptide repeat (TPR)-containing protein
AT5G58380.1	transcript11721	1.57873	1.51021e-09	SOS3-interacting protein 1
AT3G13750.1	transcript3025	1.57707	0.00482326	beta galactosidase 1
AT5G19740.1	transcript18059	1.57536	3.35117e-09	Peptidase M28 family protein
AT2G39510.1	transcript7096	1.57462	1.53738e-09	nodulin MtN21 /EamA-like transporter family protein
AT1G14870.1	transcript710	1.57436	1.60204e-08	PLANT CADMIUM RESISTANCE 2
AT3G48270.1	transcript4793	1.57267	0.00138656	cytochrome P450, family 71, subfamily A, polypeptide 26
AT3G13050.1	transcript4358	1.57175	1.36309e-09	Major facilitator superfamily protein
AT1G35180.1	transcript13502	1.57126	0.00010532	TRAM, LAG1 and CLN8 (TLC) lipid-sensing domain containing protein
AT5G20400.1	transcript4102	1.57121	2.54768e-05	2-oxoglutarate (2OG) and Fe(II)-dependent oxygenase superfamily protein
AT1G35350.1	transcript6062	1.56978	0.00537027	EXS (ERD1/XPR1/SYG1) family protein
AT4G30845.1	transcript14876	1.56899	3.83392e-08	unknown protein
AT1G60600.2	transcript16117	1.56747	0.00360194	UbiA prenyltransferase family protein
AT5G63470.1	transcript22456	1.56631	1.09325e-06	nuclear factor Y, subunit C4
AT1G64780.1	transcript6950	1.56538	0.000268376	ammonium transporter 1;2
AT2G02950.1	transcript13564	1.56466	0.00017407	phytochrome kinase substrate 1
AT4G15480.1	transcript5869	1.56094	3.33924e-05	UDP-Glycosyltransferase superfamily protein
AT1G11330.2	transcript7344	1.5596	0.0074743	S-locus lectin protein kinase family protein
AT1G66330.1	transcript935	1.55688	3.47661e-11	senescence-associated family protein
AT1G42550.1	transcript8167	1.55583	5.24056e-11	plastid movement impaired1
AT1G29280.1	transcript20706	1.5556	2.20778e-09	WRKY DNA-binding protein 65
AT2G34960.1	transcript14250	1.55538	8.52562e-10	cationic amino acid transporter 5
AT1G10370.1	transcript24253	1.55481	0.00569242	Glutathione S-transferase family protein
AT4G38540.1	transcript8256	1.55221	8.98402e-07	FAD/NAD(P)-binding oxidoreductase family protein
AT3G52970.2	transcript4862	1.55195	0.00300824	cytochrome P450, family 76, subfamily G, polypeptide 1
AT1G53350.1	transcript12046	1.5515	1.67084e-07	Disease resistance protein (CC-NBS-LRR class) family
AT4G28610.1	transcript20736	1.55028	5.15482e-06	phosphate starvation response 1
AT1G22540.1	transcript11606	1.54599	0.000378097	Major facilitator superfamily protein
AT4G34830.1	transcript10291	1.54579	7.24402e-11	Pentatricopeptide repeat (PPR) superfamily protein
AT5G51750.1	transcript9236	1.54422	0.00482192	subtilase 1.3
AT3G47570.1	transcript9400	1.54311	0.00194233	Leucine-rich repeat protein kinase family protein
AT4G27290.1	transcript17344	1.54304	0.00125692	S-locus lectin protein kinase family protein
AT5G04340.1	transcript23531	1.54249	0.00181475	zinc finger of Arabidopsis thaliana 6
AT1G15550.1	transcript16303	1.54203	0.00130274	gibberellin 3-oxidase 1
AT5G45160.1	transcript913	1.54125	1.28132e-15	Root hair defective 3 GTP-binding protein (RHD3)
AT1G07650.2	transcript8837	1.54006	6.20994e-07	Leucine-rich repeat transmembrane protein kinase
AT5G52100.1	transcript1550	1.53967	0.000104434	Dihydrodipicolinate reductase, bacterial/plant
AT5G55180.2	transcript4436	1.53802	6.08153e-07	O-Glycosyl hydrolases family 17 protein
AT2G32290.1	transcript19891	1.53764	1.47049e-08	beta-amylase 6
AT2G20520.1	transcript14211	1.53757	0.0025943	FASCICLIN-like arabinogalactan 6
AT3G13540.1	transcript9279	1.53718	1.70741e-06	myb domain protein 5
AT4G19010.1	transcript16885	1.53639	0.00071222	AMP-dependent synthetase and ligase family protein
AT5G48800.1	transcript10773	1.53615	3.14199e-06	Phototropic-responsive NPH3 family protein
AT1G64770.3	transcript16347	1.53574	1.63399e-10	NDH-dependent cyclic electron flow 1
AT5G43940.2	transcript141	1.53566	3.50271e-06	GroES-like zinc-binding dehydrogenase family protein
AT2G01660.1	transcript24493	1.53174	0.00139608	plasmodesmata-located protein 6
AT1G30400.1	transcript23146	1.53074	0.000463529	multidrug resistance-associated protein 1
AT5G12950.1	transcript9548	1.52897	6.81474e-06	Putative glycosyl hydrolase of unknown function (DUF1680)
AT4G27290.1	transcript13528	1.52843	0.00049992	S-locus lectin protein kinase family protein
AT1G31920.1	transcript12307	1.52788	3.23803e-05	Tetratricopeptide repeat (TPR)-like superfamily protein
AT4G22620.1	transcript7246	1.52765	1.73523e-05	SAUR-like auxin-responsive protein family
AT3G18670.1	transcript1232	1.5237	4.16279e-10	Ankyrin repeat family protein
AT5G10770.1	transcript17911	1.52305	5.84105e-05	Eukaryotic aspartyl protease family protein
AT3G29750.1	transcript2542	1.52234	0.00403629	Eukaryotic aspartyl protease family protein
AT5G03795.1	transcript12243	1.52125	0.00137175	Exostosin family protein
AT5G67385.1	transcript12799	1.51877	7.46616e-12	Phototropic-responsive NPH3 family protein
AT4G16370.1	transcript3263	1.51718	9.1119e-16	oligopeptide transporter
AT5G36110.1	transcript2663	1.51394	6.28225e-06	cytochrome P450, family 716, subfamily A, polypeptide 1
AT5G12250.1	transcript8449	1.51329	4.64754e-09	beta-6 tubulin
AT5G47070.1	transcript4056	1.51252	7.78733e-07	Protein kinase superfamily protein
AT5G07900.1	transcript12439	1.51204	0.00684767	Mitochondrial transcription termination factor family protein
AT4G27290.1	transcript11283	1.51191	0.000140197	S-locus lectin protein kinase family protein
AT5G09360.1	transcript5910	1.51166	5.75285e-06	laccase 14
AT1G47480.1	transcript12681	1.50892	3.03717e-06	alpha/beta-Hydrolases superfamily protein
AT4G37040.1	transcript24196	1.50816	3.84812e-05	methionine aminopeptidase 1D
AT2G20260.1	transcript16200	1.50424	1.67468e-07	photosystem I subunit E-2
AT1G76500.1	transcript8209	1.50408	0.00175017	Predicted AT-hook DNA-binding family protein
AT1G33970.1	transcript6292	1.50075	5.50609e-08	P-loop containing nucleoside triphosphate hydrolases superfamily protein
AT1G55740.1	transcript16067	1.50008	0.000867339	seed imbibition 1
AT1G43760.1	transcript13008	1.49798	4.82727e-06	DNAse I-like superfamily protein
AT4G17220.1	transcript13242	1.49763	1.23556e-05	microtubule-associated proteins 70-5
AT1G69780.1	transcript19824	1.49754	4.38198e-08	Homeobox-leucine zipper protein family
AT3G06070.1	transcript6721	1.4964	0.0120439	unknown protein
AT2G29180.1	transcript7393	1.49612	0.00489684	unknown protein
AT5G49760.1	transcript9435	1.49544	4.95037e-10	Leucine-rich repeat protein kinase family protein
AT1G51172.1	transcript10629	1.49491	0.00169295	unknown protein
AT2G45630.2	transcript6741	1.49459	0.000591477	D-isomer specific 2-hydroxyacid dehydrogenase family protein
AT2G42760.1	transcript20402	1.49331	9.01849e-07	unknown protein
AT5G54190.1	transcript23530	1.49172	0.00904093	protochlorophyllide oxidoreductase A
AT1G17230.1	transcript10908	1.49006	2.1125e-05	Leucine-rich receptor-like protein kinase family protein
AT2G24210.1	transcript11714	1.49	0.000732563	terpene synthase 10
AT1G54310.2	transcript12762	1.48874	0.000756975	S-adenosyl-L-methionine-dependent methyltransferases superfamily protein
AT3G23240.1	transcript874	1.48856	0.000103453	ethylene response factor 1
AT4G27300.1	transcript21708	1.4881	0.000152066	S-locus lectin protein kinase family protein
AT4G26370.1	transcript14457	1.48789	1.90969e-06	antitermination NusB domain-containing protein
AT2G38290.1	transcript2166	1.48582	6.48896e-11	ammonium transporter 2
AT4G15550.1	transcript19497	1.48542	3.98548e-06	indole-3-acetate beta-D-glucosyltransferase
AT1G38131.1	transcript5648	1.48495	2.13482e-05	O-fucosyltransferase family protein
AT3G05200.1	transcript4718	1.48402	6.8303e-10	RING/U-box superfamily protein
AT5G44600.1	transcript8662	1.48345	0.0020726	S-adenosyl-L-methionine-dependent methyltransferases superfamily protein
AT1G12780.1	transcript9581	1.48053	0.00034126	UDP-D-glucose/UDP-D-galactose 4-epimerase 1
AT1G80380.2	transcript20618	1.48007	9.31068e-09	P-loop containing nucleoside triphosphate hydrolases superfamily protein
AT4G21410.1	transcript10949	1.47941	0.000895516	cysteine-rich RLK (RECEPTOR-like protein kinase) 29
AT3G01660.1	transcript22562	1.47827	3.56648e-05	S-adenosyl-L-methionine-dependent methyltransferases superfamily protein
AT4G29990.1	transcript157	1.47741	2.11492e-05	Leucine-rich repeat transmembrane protein kinase protein
AT1G72120.1	transcript12112	1.47597	0.0082061	Major facilitator superfamily protein
AT1G78340.1	transcript4011	1.47346	2.33418e-05	glutathione S-transferase TAU 22
AT1G72030.1	transcript3803	1.4723	3.46684e-06	Acyl-CoA N-acyltransferases (NAT) superfamily protein
AT1G43760.1	transcript22986	1.47017	2.9983e-06	DNAse I-like superfamily protein
AT2G37710.1	transcript23786	1.46962	2.71764e-05	receptor lectin kinase
AT3G08840.2	transcript20294	1.46875	0.000419761	D-alanine--D-alanine ligase family
AT3G20680.1	transcript6732	1.46868	0.00029254	Domain of unknown function (DUF1995)
AT5G17700.1	transcript6455	1.46807	4.21034e-08	MATE efflux family protein
AT1G64260.1	transcript6469	1.46775	0.0014966	MuDR family transposase
AT5G10190.1	transcript6933	1.46745	7.81174e-07	Major facilitator superfamily protein
AT2G36800.1	transcript3004	1.46729	2.32745e-06	don-glucosyltransferase 1
AT4G37925.1	transcript12350	1.46597	5.19025e-08	subunit NDH-M of NAD(P)H:plastoquinone dehydrogenase complex
AT2G31880.1	transcript10263	1.46503	3.02098e-10	Leucine-rich repeat protein kinase family protein
AT2G16980.2	transcript7226	1.46498	2.41728e-05	Major facilitator superfamily protein
AT5G61660.1	transcript20581	1.46358	0.000304728	glycine-rich protein
AT5G46060.1	transcript16710	1.46335	0.0010077	Protein of unknown function, DUF599
AT5G48620.1	transcript7350	1.46315	0.00114795	Disease resistance protein (CC-NBS-LRR class) family
AT1G78060.1	transcript7467	1.46307	0.00500557	Glycosyl hydrolase family protein
AT1G31350.1	transcript23368	1.46279	0.013114	KAR-UP F-box 1
AT5G67200.1	transcript20558	1.46249	0.000535385	Leucine-rich repeat protein kinase family protein
AT2G39705.1	transcript14617	1.46184	5.17588e-06	ROTUNDIFOLIA like 8
AT1G03495.1	transcript2199	1.46179	5.31675e-05	HXXXD-type acyl-transferase family protein
AT2G48030.1	transcript24621	1.46139	0.000472127	DNAse I-like superfamily protein
AT5G04885.1	transcript9563	1.46028	2.67918e-07	Glycosyl hydrolase family protein
AT5G45160.1	transcript1024	1.45891	7.44445e-12	Root hair defective 3 GTP-binding protein (RHD3)
ATMG00310.1	transcript18184	1.45871	4.39124e-07	RNA-directed DNA polymerase (reverse transcriptase)-related family protein
AT1G05385.1	transcript14902	1.45824	6.82928e-06	photosystem II 11 kDa protein-related
AT2G22590.1	transcript21108	1.45784	1.01176e-05	UDP-Glycosyltransferase superfamily protein
AT1G21890.1	transcript18993	1.4574	0.00666644	nodulin MtN21 /EamA-like transporter family protein
AT5G61710.1	transcript13704	1.45733	1.9655e-06	unknown protein
AT4G05150.1	transcript8013	1.45649	0.00503806	Octicosapeptide/Phox/Bem1p family protein
AT2G36780.1	transcript7669	1.45635	1.15929e-06	UDP-Glycosyltransferase superfamily protein
AT4G37850.1	transcript7877	1.45608	0.00082637	basic helix-loop-helix (bHLH) DNA-binding superfamily protein
AT3G24240.1	transcript3420	1.45528	9.05293e-12	Leucine-rich repeat receptor-like protein kinase family protein
AT5G54270.1	transcript9759	1.45412	5.86457e-05	light-harvesting chlorophyll B-binding protein 3
AT3G59400.1	transcript12028	1.45344	9.1956e-07	enzyme binding;tetrapyrrole binding
AT4G20820.1	transcript579	1.4533	2.61963e-05	FAD-binding Berberine family protein
AT5G27380.1	transcript9219	1.45203	0.00465198	glutathione synthetase 2
AT2G25470.1	transcript4351	1.45008	0.0134279	receptor like protein 21
AT4G38830.1	transcript22636	1.44948	0.00538575	cysteine-rich RLK (RECEPTOR-like protein kinase) 26
AT1G33970.1	transcript8250	1.44856	5.7586e-12	P-loop containing nucleoside triphosphate hydrolases superfamily protein
AT1G72230.1	transcript22329	1.44767	0.000180433	Cupredoxin superfamily protein
AT5G38280.1	transcript1729	1.44393	2.00743e-05	PR5-like receptor kinase
AT1G25480.1	transcript11561	1.44384	4.66731e-06	Aluminium activated malate transporter family protein
AT5G27330.1	transcript6159	1.44343	0.000337415	Prefoldin chaperone subunit family protein
AT1G74470.1	transcript10353	1.44326	4.24196e-09	Pyridine nucleotide-disulphide oxidoreductase family protein
AT4G14890.1	transcript5692	1.44315	1.80747e-07	2Fe-2S ferredoxin-like superfamily protein
AT1G55850.1	transcript775	1.4421	8.05907e-10	cellulose synthase like E1
AT3G07040.1	transcript2473	1.44113	0.00224201	NB-ARC domain-containing disease resistance protein
AT2G36970.1	transcript9094	1.44086	3.25774e-09	UDP-Glycosyltransferase superfamily protein
AT2G35660.1	transcript23691	1.44063	9.92808e-06	FAD/NAD(P)-binding oxidoreductase family protein
AT5G59590.1	transcript185	1.43789	5.85446e-06	UDP-glucosyl transferase 76E2
AT2G45400.1	transcript2440	1.43745	6.88136e-09	NAD(P)-binding Rossmann-fold superfamily protein
AT3G17830.1	transcript13089	1.43649	0.001097	Molecular chaperone Hsp40/DnaJ family protein
AT1G11330.2	transcript1337	1.43278	0.000490253	S-locus lectin protein kinase family protein
AT1G45474.1	transcript8904	1.43064	1.88321e-06	photosystem I light harvesting complex gene 5
AT5G51970.1	transcript9736	1.43047	2.13484e-09	GroES-like zinc-binding alcohol dehydrogenase family protein
AT2G34930.1	transcript1233	1.42788	1.70137e-05	disease resistance family protein / LRR family protein
AT1G64780.1	transcript6951	1.42763	3.05107e-07	ammonium transporter 1;2
AT5G60710.1	transcript4967	1.42711	0.00837577	Zinc finger (C3HC4-type RING finger) family protein
AT1G30660.1	transcript2441	1.42615	0.0002252	nucleic acid binding;nucleic acid binding
AT1G11260.1	transcript3977	1.42126	0.000270324	sugar transporter 1
AT2G36780.1	transcript15935	1.42038	1.40862e-07	UDP-Glycosyltransferase superfamily protein
AT3G51150.2	transcript24459	1.41907	6.16255e-05	ATP binding microtubule motor family protein
AT4G20140.1	transcript3124	1.41856	0.00112587	Leucine-rich repeat transmembrane protein kinase
AT1G28220.1	transcript4783	1.41831	1.1108e-06	purine permease 3
AT5G03980.1	transcript13738	1.41776	0.0167816	SGNH hydrolase-type esterase superfamily protein
AT3G06240.1	transcript505	1.41623	8.76501e-06	F-box family protein
AT4G30080.1	transcript19364	1.41591	0.000180018	auxin response factor 16
AT3G57930.1	transcript13857	1.4156	2.95885e-05	unknown protein
AT1G15125.1	transcript13375	1.41559	0.013291	S-adenosyl-L-methionine-dependent methyltransferases superfamily protein
AT5G17520.1	transcript11713	1.41553	2.62355e-07	root cap 1 (RCP1)
AT4G31330.1	transcript6098	1.41292	0.0012617	Protein of unknown function, DUF599
AT5G62360.1	transcript8844	1.41255	0.0138436	Plant invertase/pectin methylesterase inhibitor superfamily protein
AT3G52740.1	transcript11654	1.41189	0.00228941	unknown protein
AT2G19460.1	transcript4953	1.41168	0.00504135	Protein of unknown function (DUF3511)
AT4G31500.1	transcript22296	1.41076	1.27152e-13	cytochrome P450, family 83, subfamily B, polypeptide 1
AT5G08790.1	transcript4941	1.41068	9.98977e-05	NAC (No Apical Meristem) domain transcriptional regulator superfamily protein
AT1G68190.1	transcript21465	1.41058	1.83569e-05	B-box zinc finger family protein
AT5G67360.1	transcript23000	1.4101	3.12563e-08	Subtilase family protein
AT4G27290.1	transcript7529	1.40976	0.000374623	S-locus lectin protein kinase family protein
AT3G56290.1	transcript3629	1.40936	1.80027e-05	unknown protein
AT2G01918.1	transcript13436	1.4087	0.0115088	PsbQ-like 3
AT1G58390.1	transcript13420	1.40735	0.000924635	Disease resistance protein (CC-NBS-LRR class) family
AT3G46530.1	transcript10517	1.40437	0.000210641	NB-ARC domain-containing disease resistance protein
AT4G09040.1	transcript4995	1.404	0.00809678	RNA-binding (RRM/RBD/RNP motifs) family protein
AT4G37850.1	transcript7710	1.40366	0.000412529	basic helix-loop-helix (bHLH) DNA-binding superfamily protein
AT5G62790.2	transcript10943	1.40364	0.00013246	1-deoxy-D-xylulose 5-phosphate reductoisomerase
AT3G28740.1	transcript6912	1.40266	0.000546554	Cytochrome P450 superfamily protein
AT2G20830.2	transcript12182	1.4016	4.22927e-06	transferases;folic acid binding
AT1G70520.1	transcript1568	1.4013	4.60918e-06	cysteine-rich RLK (RECEPTOR-like protein kinase) 2
AT2G02520.1	transcript18681	1.40097	0.013342	RNA-directed DNA polymerase (reverse transcriptase)-related family protein
AT2G39510.1	transcript21177	1.3996	0.000727202	nodulin MtN21 /EamA-like transporter family protein
AT1G27100.1	transcript3064	1.3989	1.02345e-07	Actin cross-linking protein
AT1G56120.1	transcript3543	1.39886	0.00082009	Leucine-rich repeat transmembrane protein kinase
AT2G45350.1	transcript13742	1.39869	3.22451e-05	Pentatricopeptide repeat (PPR) superfamily protein
AT1G55480.1	transcript7068	1.39819	4.03056e-06	protein containing PDZ domain, a K-box domain, and a TPR region
AT1G55480.1	transcript13115	1.39784	3.55065e-06	protein containing PDZ domain, a K-box domain, and a TPR region
AT4G31940.1	transcript14009	1.397	1.01782e-09	cytochrome P450, family 82, subfamily C, polypeptide 4
AT2G30520.1	transcript17851	1.39461	0.0112082	Phototropic-responsive NPH3 family protein
AT3G13110.1	transcript10987	1.39451	0.000225071	serine acetyltransferase 2;2
AT5G07280.1	transcript532	1.3943	0.0037874	Leucine-rich repeat transmembrane protein kinase
AT1G32520.1	transcript7291	1.39422	2.02203e-06	unknown protein
AT3G44220.1	transcript7169	1.39357	0.00499571	Late embryogenesis abundant (LEA) hydroxyproline-rich glycoprotein family
AT1G44170.1	transcript14828	1.39332	0.000432261	aldehyde dehydrogenase 3H1
AT3G08910.1	transcript20625	1.38979	1.37066e-08	DNAJ heat shock family protein
AT5G24660.1	transcript18908	1.3889	4.47131e-07	response to low sulfur 2
AT3G09530.1	transcript8279	1.38881	0.000121362	exocyst subunit exo70 family protein H3
AT1G70250.1	transcript4139	1.38861	1.12045e-06	receptor serine/threonine kinase, putative
AT5G65380.1	transcript4238	1.3883	4.62955e-05	MATE efflux family protein
AT4G38620.1	transcript8792	1.38728	7.84945e-06	myb domain protein 4
AT2G34930.1	transcript11624	1.38702	0.000804517	disease resistance family protein / LRR family protein
AT1G19600.1	transcript7512	1.38377	1.57929e-12	pfkB-like carbohydrate kinase family protein
AT2G40320.1	transcript12398	1.38325	3.68658e-06	TRICHOME BIREFRINGENCE-LIKE 33
AT2G26490.1	transcript17753	1.38248	3.56361e-07	Transducin/WD40 repeat-like superfamily protein
AT4G13970.1	transcript16915	1.38218	0.00951537	zinc ion binding
AT2G23630.1	transcript290	1.38121	2.31341e-10	SKU5 similar 16
AT2G26650.1	transcript17588	1.38114	1.21358e-07	K+ transporter 1
AT3G44610.1	transcript18498	1.38024	0.000225161	Protein kinase superfamily protein
AT5G09760.1	transcript4852	1.37936	0.00587082	Plant invertase/pectin methylesterase inhibitor superfamily
AT4G32140.1	transcript10946	1.37844	4.10068e-07	EamA-like transporter family
AT4G22190.1	transcript1853	1.37787	3.40617e-06	unknown protein
AT3G63520.1	transcript1785	1.37654	0.000339282	carotenoid cleavage dioxygenase 1
AT3G46530.1	transcript5100	1.37601	0.00282193	NB-ARC domain-containing disease resistance protein
AT3G46530.1	transcript12610	1.37568	8.63918e-08	NB-ARC domain-containing disease resistance protein
AT1G43650.1	transcript3911	1.37563	0.01554	nodulin MtN21 /EamA-like transporter family protein
AT5G17640.1	transcript10332	1.37453	6.21677e-05	Protein of unknown function (DUF1005)
AT1G56450.1	transcript18719	1.374	0.00164893	20S proteasome beta subunit G1
AT2G26650.1	transcript3918	1.37352	3.81088e-07	K+ transporter 1
AT5G59590.1	transcript2885	1.37199	6.17259e-07	UDP-glucosyl transferase 76E2
AT5G20480.1	transcript11071	1.3717	0.013915	EF-TU receptor
AT2G21370.1	transcript977	1.37092	1.83084e-06	xylulose kinase-1
AT5G33320.1	transcript1719	1.37092	0.00709411	Glucose-6-phosphate/phosphate translocator-related
AT5G51970.1	transcript15479	1.37069	0.000383888	GroES-like zinc-binding alcohol dehydrogenase family protein
AT5G52450.1	transcript10435	1.3706	1.50688e-06	MATE efflux family protein
AT5G50740.3	transcript3980	1.36947	1.6511e-06	Heavy metal transport/detoxification superfamily protein
AT1G70520.1	transcript10787	1.36882	6.8658e-05	cysteine-rich RLK (RECEPTOR-like protein kinase) 2
AT1G25390.1	transcript5410	1.36757	1.63772e-08	Protein kinase superfamily protein
AT2G45550.1	transcript22510	1.36732	0.0120966	cytochrome P450, family 76, subfamily C, polypeptide 4
AT4G34760.1	transcript16526	1.36726	0.000727036	SAUR-like auxin-responsive protein family
AT5G20110.1	transcript6931	1.36415	8.21608e-06	Dynein light chain type 1 family protein
AT1G42970.1	transcript664	1.36354	8.34426e-09	glyceraldehyde-3-phosphate dehydrogenase B subunit
AT1G01470.1	transcript1555	1.36297	8.08312e-09	Late embryogenesis abundant protein
AT5G42650.1	transcript11718	1.36276	0.000492203	allene oxide synthase
AT1G80840.1	transcript2929	1.36274	0.000602787	WRKY DNA-binding protein 40
AT2G20515.1	transcript16736	1.36194	0.000251008	unknown protein
AT5G59030.1	transcript16595	1.36121	0.000915564	copper transporter 1
AT1G75100.1	transcript10174	1.36064	5.80942e-07	J-domain protein required for chloroplast accumulation response 1
AT2G31580.1	transcript22616	1.36011	0.0123922	tRNAHis guanylyltransferase
AT5G23210.1	transcript9535	1.35956	0.00153399	serine carboxypeptidase-like 34
AT4G23150.1	transcript2208	1.3566	0.00565466	cysteine-rich RLK (RECEPTOR-like protein kinase) 7
AT4G38690.1	transcript11874	1.35577	0.000353462	PLC-like phosphodiesterases superfamily protein
AT1G53350.1	transcript11727	1.35572	0.0150248	Disease resistance protein (CC-NBS-LRR class) family
AT1G56140.1	transcript2257	1.35476	0.00112021	Leucine-rich repeat transmembrane protein kinase
AT1G27100.1	transcript90	1.35382	3.03697e-05	Actin cross-linking protein
AT1G74875.1	transcript15226	1.35117	0.00514744	unknown protein
AT3G50180.1	transcript2345	1.35064	0.00185404	Plant protein of unknown function (DUF247)
AT5G07990.1	transcript659	1.3506	1.00399e-06	Cytochrome P450 superfamily protein
AT5G51750.1	transcript16180	1.35	0.00548475	subtilase 1.3
AT3G02645.1	transcript12664	1.34996	0.0124564	Plant protein of unknown function (DUF247)
AT2G44280.1	transcript1941	1.34947	0.000496674	Major facilitator superfamily protein
AT1G74360.1	transcript5202	1.34926	0.00032998	Leucine-rich repeat protein kinase family protein
AT4G31500.1	transcript5699	1.34847	1.09905e-05	cytochrome P450, family 83, subfamily B, polypeptide 1
AT4G11650.1	transcript9822	1.34817	0.00933044	osmotin 34
AT2G33680.1	transcript8862	1.34782	0.000227107	Tetratricopeptide repeat (TPR)-like superfamily protein
AT1G55740.1	transcript17281	1.3474	0.000104763	seed imbibition 1
AT2G15020.1	transcript2699	1.34685	8.17937e-11	unknown protein
AT3G60690.1	transcript13619	1.34611	5.23868e-06	SAUR-like auxin-responsive protein family
AT2G15960.1	transcript21303	1.34551	0.00169535	unknown protein
AT5G08640.1	transcript22200	1.34542	0.000136638	flavonol synthase 1
AT1G76990.1	transcript24593	1.34459	2.00823e-07	ACT domain repeat 3
AT4G19830.1	transcript2533	1.34343	0.000543143	FKBP-like peptidyl-prolyl cis-trans isomerase family protein
AT3G54050.1	transcript9460	1.34316	1.65772e-09	high cyclic electron flow 1
AT2G28880.1	transcript16314	1.34246	1.17121e-06	para-aminobenzoate (PABA) synthase family protein
AT1G47530.1	transcript1025	1.34237	5.38967e-09	MATE efflux family protein
AT4G03390.1	transcript13060	1.34236	0.0143503	STRUBBELIG-receptor family 3
AT1G32450.1	transcript7173	1.3392	3.39139e-06	nitrate transporter 1.5
AT1G78020.1	transcript4084	1.33917	8.20594e-06	Protein of unknown function (DUF581)
AT5G46580.1	transcript12663	1.33888	5.53661e-09	pentatricopeptide (PPR) repeat-containing protein
AT3G22810.1	transcript4257	1.33845	0.000164918	Plant protein of unknown function (DUF828) with plant pleckstrin homology-like region
AT5G15130.1	transcript12529	1.33824	0.000682185	WRKY DNA-binding protein 72
AT2G20050.1	transcript1342	1.33687	2.06017e-10	protein serine/threonine phosphatases;catalytics;cAMP-dependent protein kinase regulators
AT1G71140.1	transcript11043	1.33679	0.00436828	MATE efflux family protein
AT1G51340.2	transcript2230	1.33411	4.19696e-08	MATE efflux family protein
AT3G48420.1	transcript15860	1.33375	1.79183e-06	Haloacid dehalogenase-like hydrolase (HAD) superfamily protein
AT5G14740.1	transcript15209	1.33222	2.13234e-11	carbonic anhydrase 2
AT2G17705.1	transcript8554	1.33221	7.2608e-05	unknown protein
AT1G32060.1	transcript5026	1.33107	6.98587e-09	phosphoribulokinase
AT4G18220.1	transcript19712	1.33081	0.000114909	Drug/metabolite transporter superfamily protein
AT3G28150.1	transcript9559	1.33058	0.0120121	TRICHOME BIREFRINGENCE-LIKE 22
AT2G38940.1	transcript8567	1.32846	3.21158e-08	phosphate transporter 1;4
AT5G25120.1	transcript15384	1.32694	0.0170461	ytochrome p450, family 71, subfamily B, polypeptide 11
AT5G27290.1	transcript13313	1.32622	7.31948e-05	unknown protein
AT1G29930.1	transcript8546	1.32563	2.57183e-06	chlorophyll A/B binding protein 1
AT5G35450.1	transcript1603	1.325	4.20395e-06	Disease resistance protein (CC-NBS-LRR class) family
AT3G46710.1	transcript1163	1.32365	4.03824e-08	NB-ARC domain-containing disease resistance protein
AT1G03495.1	transcript81	1.32349	0.00209359	HXXXD-type acyl-transferase family protein
AT5G54250.1	transcript2920	1.3225	1.0308e-05	cyclic nucleotide-gated cation channel 4
AT2G28260.1	transcript19963	1.31962	4.93595e-08	cyclic nucleotide-gated channel 15
AT2G26730.1	transcript24616	1.3181	0.00229697	Leucine-rich repeat protein kinase family protein
AT5G66770.1	transcript8419	1.31701	9.20146e-05	GRAS family transcription factor
AT4G39660.1	transcript6509	1.31672	1.32406e-08	alanine:glyoxylate aminotransferase 2
AT5G14760.1	transcript1156	1.31597	3.8532e-05	L-aspartate oxidase
AT4G10190.1	transcript18283	1.31527	0.00261242	F-box and associated interaction domains-containing protein
AT4G37380.1	transcript13819	1.31511	0.000220906	Tetratricopeptide repeat (TPR)-like superfamily protein
AT4G27300.1	transcript672	1.3147	0.000504652	S-locus lectin protein kinase family protein
AT2G24230.1	transcript8900	1.31318	3.75585e-05	Leucine-rich repeat protein kinase family protein
AT2G05160.1	transcript17983	1.31217	1.66512e-05	CCCH-type zinc fingerfamily protein with RNA-binding domain
AT5G03720.1	transcript9608	1.31183	0.00107801	heat shock transcription factor A3
AT4G17140.3	transcript10047	1.3114	0.000467262	pleckstrin homology (PH) domain-containing protein
AT2G36190.1	transcript14872	1.31131	0.0012626	cell wall invertase 4
AT5G51560.1	transcript10484	1.3108	0.00129781	Leucine-rich repeat protein kinase family protein
AT5G35450.1	transcript17740	1.31077	9.01801e-05	Disease resistance protein (CC-NBS-LRR class) family
AT2G28080.1	transcript5705	1.3096	4.43761e-06	UDP-Glycosyltransferase superfamily protein
AT5G01410.1	transcript9261	1.30958	8.50666e-06	Aldolase-type TIM barrel family protein
AT2G36970.1	transcript2789	1.30763	3.05673e-05	UDP-Glycosyltransferase superfamily protein
AT3G29240.1	transcript12559	1.30747	3.03943e-05	Protein of unknown function (DUF179)
AT2G35130.2	transcript24269	1.30704	3.50894e-07	Tetratricopeptide repeat (TPR)-like superfamily protein
AT5G20190.1	transcript19492	1.30622	7.38174e-06	Tetratricopeptide repeat (TPR)-like superfamily protein
AT2G45180.1	transcript2133	1.30616	0.0191062	Bifunctional inhibitor/lipid-transfer protein/seed storage 2S albumin superfamily protein
AT2G39930.1	transcript13739	1.30444	2.11971e-06	isoamylase 1
AT5G18660.1	transcript742	1.30395	2.39215e-06	NAD(P)-binding Rossmann-fold superfamily protein
AT5G58490.1	transcript19294	1.30342	3.27045e-08	NAD(P)-binding Rossmann-fold superfamily protein
AT4G22920.1	transcript4664	1.30295	0.00895147	non-yellowing 1
AT2G45570.1	transcript950	1.30278	8.95061e-08	cytochrome P450, family 76, subfamily C, polypeptide 2
AT1G79680.1	transcript5991	1.30244	0.000551446	WALL ASSOCIATED KINASE (WAK)-LIKE 10
AT5G23810.1	transcript10753	1.30011	0.00255872	amino acid permease 7
AT1G06620.1	transcript2982	1.30005	2.76278e-06	2-oxoglutarate (2OG) and Fe(II)-dependent oxygenase superfamily protein
AT4G37850.1	transcript8728	1.29973	0.00177762	basic helix-loop-helix (bHLH) DNA-binding superfamily protein
AT5G40140.1	transcript12165	1.29828	8.40077e-07	RING/U-box superfamily protein with ARM repeat domain
AT3G22970.1	transcript15163	1.29773	7.70186e-06	Protein of unknown function (DUF506)
AT2G24280.1	transcript12768	1.29719	7.5929e-06	alpha/beta-Hydrolases superfamily protein
AT4G32920.1	transcript6074	1.29707	2.11193e-08	glycine-rich protein
AT4G24090.1	transcript8810	1.29695	2.927e-07	unknown protein
AT4G31130.1	transcript1777	1.29636	2.05301e-11	Protein of unknown function (DUF1218)
AT5G55490.1	transcript23455	1.2956	0.0127597	gamete expressed protein 1
AT1G29240.1	transcript20277	1.29406	0.00184493	Protein of unknown function (DUF688)
AT5G46330.1	transcript2168	1.29384	0.000551987	Leucine-rich receptor-like protein kinase family protein
AT2G30695.1	transcript13794	1.29362	7.81705e-06	unknown protein
AT1G54610.2	transcript1810	1.29341	0.00140507	Protein kinase superfamily protein
AT3G56360.1	transcript10991	1.29316	0.00280957	unknown protein
AT3G06880.2	transcript2176	1.29245	1.16254e-06	Transducin/WD40 repeat-like superfamily protein
AT4G19810.1	transcript18849	1.29151	0.0113615	Glycosyl hydrolase family protein with chitinase insertion domain
AT5G64700.1	transcript21751	1.29143	0.00727698	nodulin MtN21 /EamA-like transporter family protein
AT1G56145.2	transcript159	1.29128	4.40945e-08	Leucine-rich repeat transmembrane protein kinase
AT5G20150.1	transcript18134	1.29107	1.44078e-07	SPX domain gene 1
AT5G50090.1	transcript16882	1.2908	0.000382969	unknown protein
AT1G64260.1	transcript19280	1.29064	1.17401e-05	MuDR family transposase
AT4G12910.1	transcript16349	1.29041	0.00288648	serine carboxypeptidase-like 20
AT2G21330.1	transcript4205	1.28964	2.07517e-07	fructose-bisphosphate aldolase 1
AT1G50180.1	transcript1280	1.28957	0.0089758	NB-ARC domain-containing disease resistance protein
AT4G15480.1	transcript5125	1.28874	1.14244e-05	UDP-Glycosyltransferase superfamily protein
AT3G01360.1	transcript1833	1.2869	2.18887e-06	Family of unknown function (DUF716)
AT2G17220.1	transcript2667	1.2865	2.34083e-06	Protein kinase superfamily protein
AT1G22360.1	transcript16678	1.28596	0.000268127	UDP-glucosyl transferase 85A2
AT1G24530.1	transcript12373	1.2854	9.43914e-05	Transducin/WD40 repeat-like superfamily protein
AT5G60900.1	transcript2640	1.285	2.39809e-06	receptor-like protein kinase 1
AT5G07010.1	transcript7311	1.28498	0.000722532	sulfotransferase 2A
AT4G35160.1	transcript9561	1.2849	0.00550403	O-methyltransferase family protein
AT4G24120.1	transcript6712	1.28379	3.61463e-10	YELLOW STRIPE like 1
AT2G38370.1	transcript18013	1.28223	0.000155855	Plant protein of unknown function (DUF827)
AT3G15820.1	transcript23478	1.28203	2.65576e-06	phosphatidic acid phosphatase-related / PAP2-related
AT5G49690.1	transcript7356	1.282	0.00552354	UDP-Glycosyltransferase superfamily protein
AT1G26370.1	transcript19903	1.28093	0.0173826	RNA helicase family protein
AT3G51840.1	transcript10679	1.28064	0.00148161	acyl-CoA oxidase 4
AT4G20520.1	transcript389	1.28057	0.00119386	RNA binding;RNA-directed DNA polymerases
AT2G45910.1	transcript1264	1.2803	2.56792e-05	U-box domain-containing protein kinase family protein
AT2G16070.2	transcript7538	1.27988	0.00438035	plastid division2
AT1G07650.2	transcript3651	1.27977	1.08313e-10	Leucine-rich repeat transmembrane protein kinase
AT3G58970.1	transcript420	1.27967	0.00230579	magnesium transporter 6
AT1G25440.1	transcript12915	1.27867	9.04287e-10	B-box type zinc finger protein with CCT domain
AT5G09760.1	transcript1816	1.27831	0.000296287	Plant invertase/pectin methylesterase inhibitor superfamily
AT3G46730.1	transcript11222	1.2774	0.00070554	NB-ARC domain-containing disease resistance protein
AT5G51950.1	transcript458	1.27693	1.6894e-07	Glucose-methanol-choline (GMC) oxidoreductase family protein
AT3G16250.1	transcript14896	1.27686	1.36756e-05	NDH-dependent cyclic electron flow 1
AT3G56160.1	transcript7166	1.27606	1.6008e-05	Sodium Bile acid symporter family
AT5G11450.1	transcript5816	1.27606	2.57365e-06	Mog1/PsbP/DUF1795-like photosystem II reaction center PsbP family protein
AT2G25790.1	transcript5144	1.27478	0.000130428	Leucine-rich receptor-like protein kinase family protein
AT1G70810.1	transcript21188	1.2744	0.000790481	Calcium-dependent lipid-binding (CaLB domain) family protein
AT1G25390.1	transcript6203	1.27424	6.01903e-05	Protein kinase superfamily protein
AT1G10550.1	transcript23241	1.274	0.0213704	xyloglucan:xyloglucosyl transferase 33
AT1G22540.1	transcript6237	1.27149	0.0218984	Major facilitator superfamily protein
AT3G07570.1	transcript15954	1.27104	0.000405006	Cytochrome b561/ferric reductase transmembrane with DOMON related domain
AT1G74470.1	transcript16332	1.27041	0.00516668	Pyridine nucleotide-disulphide oxidoreductase family protein
AT3G01650.1	transcript19167	1.27015	0.000381601	RING domain ligase1
AT3G63140.1	transcript1991	1.26957	2.16428e-06	chloroplast stem-loop binding protein of 41 kDa
AT5G35450.1	transcript12087	1.26927	0.00187967	Disease resistance protein (CC-NBS-LRR class) family
AT1G51110.1	transcript1557	1.26925	2.21515e-08	Plastid-lipid associated protein PAP / fibrillin family protein
AT4G22860.1	transcript5132	1.26911	0.0107414	Cell cycle regulated microtubule associated protein
AT1G22360.1	transcript662	1.26848	0.000496289	UDP-glucosyl transferase 85A2
AT1G10910.1	transcript3293	1.26818	6.55277e-06	Pentatricopeptide repeat (PPR) superfamily protein
AT4G27290.1	transcript1500	1.26714	0.00355952	S-locus lectin protein kinase family protein
AT5G40640.1	transcript1505	1.26597	0.000218926	unknown protein
AT3G04760.1	transcript11520	1.2655	6.25983e-05	Pentatricopeptide repeat (PPR-like) superfamily protein
AT1G11330.2	transcript20590	1.26483	0.000151299	S-locus lectin protein kinase family protein
AT1G53430.1	transcript9002	1.26411	0.0127093	Leucine-rich repeat transmembrane protein kinase
AT2G39210.1	transcript2677	1.2635	2.99717e-08	Major facilitator superfamily protein
AT4G02920.2	transcript6644	1.26277	6.07678e-10	unknown protein
AT5G64950.1	transcript14251	1.26268	0.00409384	Mitochondrial transcription termination factor family protein
AT2G01660.1	transcript11622	1.26237	0.00478559	plasmodesmata-located protein 6
AT3G08840.2	transcript5930	1.2618	1.0826e-06	D-alanine--D-alanine ligase family
AT4G34980.1	transcript13315	1.26158	4.24378e-05	subtilisin-like serine protease 2
AT1G65590.1	transcript7326	1.26097	0.000532457	beta-hexosaminidase 3
AT3G05625.1	transcript7503	1.26009	0.00153765	Tetratricopeptide repeat (TPR)-like superfamily protein
AT3G47570.1	transcript552	1.25971	2.21952e-06	Leucine-rich repeat protein kinase family protein
AT1G28610.2	transcript3876	1.25967	0.000171966	GDSL-like Lipase/Acylhydrolase superfamily protein
AT1G70520.1	transcript3633	1.25965	0.000126092	cysteine-rich RLK (RECEPTOR-like protein kinase) 2
AT3G63530.1	transcript22639	1.25922	0.000185274	RING/U-box superfamily protein
AT1G47480.1	transcript150	1.259	0.00288324	alpha/beta-Hydrolases superfamily protein
AT3G63470.1	transcript8338	1.25848	0.0054972	serine carboxypeptidase-like 40
AT3G47580.1	transcript7595	1.25844	2.83766e-06	Leucine-rich repeat protein kinase family protein
AT5G20910.1	transcript2491	1.25734	2.09726e-05	RING/U-box superfamily protein
AT1G11860.1	transcript13664	1.25679	1.80438e-06	Glycine cleavage T-protein family
AT5G01090.1	transcript16767	1.25603	0.00248574	Concanavalin A-like lectin family protein
AT1G75500.1	transcript13875	1.25547	1.39552e-08	Walls Are Thin 1
AT1G11330.2	transcript2877	1.25424	0.00090888	S-locus lectin protein kinase family protein
AT2G39730.1	transcript13058	1.25294	4.8907e-07	rubisco activase
AT4G38970.1	transcript10294	1.25233	1.17795e-06	fructose-bisphosphate aldolase 2
AT5G60010.1	transcript7616	1.25206	3.28821e-08	ferric reductase-like transmembrane component family protein
AT4G23140.2	transcript7383	1.25174	0.0138716	cysteine-rich RLK (RECEPTOR-like protein kinase) 6
AT4G01935.1	transcript13707	1.2517	8.37573e-08	unknown protein
AT5G07050.1	transcript18056	1.25116	0.00734715	nodulin MtN21 /EamA-like transporter family protein
AT5G22930.1	transcript17453	1.24961	0.0211648	Protein of unknown function (DUF1635)
AT4G27290.1	transcript19770	1.24914	0.00475687	S-locus lectin protein kinase family protein
AT4G23230.1	transcript10330	1.24845	0.000645378	cysteine-rich RLK (RECEPTOR-like protein kinase) 15
AT1G26230.1	transcript11240	1.24722	0.00352963	TCP-1/cpn60 chaperonin family protein
AT4G16730.1	transcript9796	1.24686	0.00965862	terpene synthase 02
AT4G38620.1	transcript20952	1.24647	0.00109246	myb domain protein 4
AT1G22360.1	transcript17819	1.24505	0.000545498	UDP-glucosyl transferase 85A2
AT3G09650.1	transcript18870	1.2449	0.000152515	Tetratricopeptide repeat (TPR)-like superfamily protein
AT2G39470.1	transcript7561	1.2443	5.00262e-07	PsbP-like protein 2
AT2G40060.1	transcript17111	1.24361	0.000287681	Clathrin light chain protein
AT2G45570.1	transcript203	1.24343	0.00145028	cytochrome P450, family 76, subfamily C, polypeptide 2
AT2G13770.1	transcript3191	1.24339	1.43513e-05	CONTAINS DOMAIN/s: Putative harbinger transposase-derived nuclease (InterPro:IPR006912)
AT1G56140.1	transcript7541	1.24309	3.4102e-05	Leucine-rich repeat transmembrane protein kinase
AT5G38280.1	transcript2020	1.24236	5.39797e-07	PR5-like receptor kinase
AT4G16650.1	transcript6462	1.24201	0.00208792	O-fucosyltransferase family protein
AT3G14470.1	transcript5383	1.2419	0.00149226	NB-ARC domain-containing disease resistance protein
AT5G44700.1	transcript4885	1.2415	9.19927e-08	Leucine-rich repeat transmembrane protein kinase
AT5G45680.1	transcript4655	1.24135	1.27081e-07	FK506-binding protein 13
AT1G62250.1	transcript9231	1.24076	7.17011e-09	unknown protein
AT2G23150.1	transcript13271	1.24049	1.18512e-07	natural resistance-associated macrophage protein 3
AT1G56130.1	transcript7514	1.23967	6.77234e-06	Leucine-rich repeat transmembrane protein kinase
AT4G13040.3	transcript12523	1.23962	6.13719e-06	Integrase-type DNA-binding superfamily protein
AT2G34930.1	transcript3672	1.23887	0.00269622	disease resistance family protein / LRR family protein
AT1G51080.1	transcript19763	1.23876	0.000235007	unknown protein
AT1G26230.1	transcript5397	1.23852	0.000438244	TCP-1/cpn60 chaperonin family protein
AT4G09650.1	transcript8934	1.23754	0.00206824	ATP synthase delta-subunit gene
AT5G64290.1	transcript10297	1.23681	7.53859e-05	dicarboxylate transport 2.1
AT5G42930.1	transcript15153	1.23625	0.00270716	alpha/beta-Hydrolases superfamily protein
AT1G67090.1	transcript17614	1.23592	3.91015e-05	ribulose bisphosphate carboxylase small chain 1A
AT4G27600.1	transcript2609	1.23519	1.09175e-08	pfkB-like carbohydrate kinase family protein
AT1G75100.1	transcript10123	1.23448	1.48509e-07	J-domain protein required for chloroplast accumulation response 1
AT5G57390.1	transcript14793	1.23445	0.00640439	AINTEGUMENTA-like 5
AT2G25790.1	transcript13328	1.2342	0.00679052	Leucine-rich receptor-like protein kinase family protein
AT3G12120.1	transcript4924	1.23385	0.00152995	fatty acid desaturase 2
AT3G55800.1	transcript13208	1.23358	1.14021e-08	sedoheptulose-bisphosphatase
AT5G04550.1	transcript20962	1.23346	2.44911e-05	Protein of unknown function (DUF668)
AT1G07110.1	transcript2757	1.23277	6.0539e-07	fructose-2,6-bisphosphatase
AT1G21500.1	transcript8495	1.23143	0.000181836	unknown protein
AT2G22680.1	transcript15822	1.23009	0.000509667	Zinc finger (C3HC4-type RING finger) family protein
AT4G23820.1	transcript16047	1.22988	8.36636e-05	Pectin lyase-like superfamily protein
AT3G47570.1	transcript467	1.22967	0.00536419	Leucine-rich repeat protein kinase family protein
AT2G37460.1	transcript1903	1.2285	8.51173e-06	nodulin MtN21 /EamA-like transporter family protein
AT4G24010.1	transcript12143	1.22841	0.000350875	cellulose synthase like G1
AT4G08850.1	transcript12482	1.22811	0.00591433	Leucine-rich repeat receptor-like protein kinase family protein
AT3G07040.1	transcript401	1.22803	0.000136036	NB-ARC domain-containing disease resistance protein
AT4G27290.1	transcript726	1.22741	4.49747e-06	S-locus lectin protein kinase family protein
AT3G45390.1	transcript10530	1.22711	0.000590899	Concanavalin A-like lectin protein kinase family protein
AT3G28920.1	transcript4040	1.22642	0.000925284	homeobox protein 34
AT5G47530.1	transcript23762	1.22611	7.50625e-06	Auxin-responsive family protein
AT5G59750.2	transcript1384	1.225	0.000877295	DHBP synthase RibB-like alpha/beta domain;GTP cyclohydrolase II
AT5G22930.1	transcript15579	1.22496	0.0137412	Protein of unknown function (DUF1635)
AT1G12950.1	transcript22945	1.22436	5.4842e-06	root hair specific 2
AT5G67385.1	transcript6207	1.22365	0.0190032	Phototropic-responsive NPH3 family protein
AT3G13950.1	transcript10491	1.22358	2.00408e-06	unknown protein
AT5G39660.1	transcript23474	1.22211	0.0178285	cycling DOF factor 2
AT2G39730.1	transcript16282	1.22138	5.72656e-08	rubisco activase
AT2G23620.1	transcript770	1.22085	3.42718e-08	methyl esterase 1
AT1G43760.1	transcript446	1.21807	0.00149143	DNAse I-like superfamily protein
AT1G25570.1	transcript20997	1.21804	0.00785266	Di-glucose binding protein with Leucine-rich repeat domain
AT1G75640.1	transcript522	1.2153	3.12349e-06	Leucine-rich receptor-like protein kinase family protein
AT4G20140.1	transcript7451	1.21522	0.00952359	Leucine-rich repeat transmembrane protein kinase
AT5G14970.1	transcript22651	1.21504	1.03231e-05	unknown protein
AT5G25360.1	transcript24600	1.21449	0.00120185	unknown protein
AT2G39730.1	transcript12715	1.2129	2.74955e-07	rubisco activase
AT1G50180.1	transcript715	1.21201	0.0016631	NB-ARC domain-containing disease resistance protein
AT4G09970.1	transcript1770	1.2106	4.18892e-05	unknown protein
AT4G15545.1	transcript7726	1.20915	2.39491e-07	unknown protein
AT5G10160.1	transcript2888	1.20806	1.08761e-07	Thioesterase superfamily protein
AT5G54270.1	transcript4525	1.20735	3.09037e-05	light-harvesting chlorophyll B-binding protein 3
AT3G57040.1	transcript4391	1.20453	0.00154179	response regulator 9
AT2G18140.1	transcript18945	1.20413	0.00170969	Peroxidase superfamily protein
AT5G40010.1	transcript4534	1.2041	0.0106129	AAA-ATPase 1
AT1G25390.1	transcript6077	1.20382	3.03244e-05	Protein kinase superfamily protein
AT5G10530.1	transcript23953	1.20307	7.83056e-05	Concanavalin A-like lectin protein kinase family protein
AT1G70760.1	transcript6775	1.20256	2.14978e-05	inorganic carbon transport protein-related
AT1G03170.1	transcript5323	1.20213	0.0188818	Protein of unknown function (DUF3049)
AT3G21690.1	transcript16192	1.20083	3.4935e-10	MATE efflux family protein
AT5G60210.1	transcript13277	1.20079	0.000494455	ROP interactive partner 5
AT3G12120.1	transcript9546	1.20045	0.0134297	fatty acid desaturase 2
AT5G60010.1	transcript5515	1.19993	3.48893e-07	ferric reductase-like transmembrane component family protein
AT5G61820.1	transcript11625	1.19967	2.28322e-05	unknown protein
AT1G47220.1	transcript21798	1.19943	0.00190822	Cyclin A3;3
AT1G01630.1	transcript320	1.19795	8.49317e-07	Sec14p-like phosphatidylinositol transfer family protein
AT5G64860.1	transcript8944	1.19781	0.00180767	disproportionating enzyme
AT2G36970.1	transcript3010	1.19625	1.27535e-05	UDP-Glycosyltransferase superfamily protein
AT3G16720.1	transcript4407	1.19592	0.00266818	TOXICOS EN LEVADURA 2
AT5G07990.1	transcript1953	1.19532	3.05743e-05	Cytochrome P450 superfamily protein
AT1G07280.1	transcript22689	1.19456	5.77782e-08	Tetratricopeptide repeat (TPR)-like superfamily protein
AT1G73990.1	transcript196	1.19431	5.56832e-05	signal peptide peptidase
AT5G13630.1	transcript5745	1.19413	1.97083e-08	magnesium-chelatase subunit chlH, chloroplast, putative (CHLH)
AT2G25810.1	transcript6355	1.19411	0.00122772	tonoplast intrinsic protein 4;1
AT4G23500.1	transcript14993	1.19409	0.00986921	Pectin lyase-like superfamily protein
AT1G73340.1	transcript6333	1.1938	0.00893107	Cytochrome P450 superfamily protein
AT2G22540.1	transcript8294	1.1935	1.58328e-05	K-box region and MADS-box transcription factor family protein
AT5G07280.1	transcript71	1.19348	1.59743e-05	Leucine-rich repeat transmembrane protein kinase
AT2G17700.1	transcript91	1.19292	6.81115e-06	ACT-like protein tyrosine kinase family protein
AT3G21750.1	transcript10448	1.19286	2.53962e-05	UDP-glucosyl transferase 71B1
AT4G35920.1	transcript23389	1.1921	0.00769459	PLAC8 family protein
AT2G29100.1	transcript3668	1.1919	4.88232e-06	glutamate receptor 2.9
AT2G27920.1	transcript11111	1.18983	0.000130334	serine carboxypeptidase-like 51
AT5G65530.1	transcript23440	1.18903	0.00124496	Protein kinase superfamily protein
AT5G60010.1	transcript6313	1.18898	2.46024e-06	ferric reductase-like transmembrane component family protein
AT2G25790.1	transcript4845	1.18774	0.0175266	Leucine-rich receptor-like protein kinase family protein
AT1G53210.1	transcript15331	1.18746	1.04153e-12	sodium/calcium exchanger family protein / calcium-binding EF hand family protein
AT5G35450.1	transcript1917	1.18734	0.00752382	Disease resistance protein (CC-NBS-LRR class) family
AT1G70250.1	transcript16125	1.18707	0.00505802	receptor serine/threonine kinase, putative
AT1G77690.1	transcript9642	1.18683	0.00341193	like AUX1 3
AT1G09340.1	transcript9315	1.18567	8.75355e-07	chloroplast RNA binding
AT4G37360.1	transcript10828	1.18415	0.004378	cytochrome P450, family 81, subfamily D, polypeptide 2
AT5G20950.1	transcript2054	1.18229	1.45936e-06	Glycosyl hydrolase family protein
AT4G22310.1	transcript10153	1.18224	0.00075675	Uncharacterised protein family (UPF0041)
AT5G23980.1	transcript4934	1.18165	6.84617e-08	ferric reduction oxidase 4
AT5G54670.1	transcript4449	1.18066	1.10222e-05	kinesin 3
AT2G24280.1	transcript2773	1.17978	1.6948e-08	alpha/beta-Hydrolases superfamily protein
AT1G60470.1	transcript6049	1.17978	2.44255e-05	galactinol synthase 4
AT3G18890.1	transcript12303	1.17917	5.06602e-05	NAD(P)-binding Rossmann-fold superfamily protein
AT1G66910.1	transcript8722	1.17858	1.34323e-05	Protein kinase superfamily protein
AT2G39570.1	transcript3401	1.17792	1.34914e-06	ACT domain-containing protein
AT3G55550.1	transcript15364	1.17745	0.000446367	Concanavalin A-like lectin protein kinase family protein
AT3G14250.1	transcript22238	1.17643	0.0146563	RING/U-box superfamily protein
AT4G33430.2	transcript8954	1.17628	0.00153652	BRI1-associated receptor kinase
AT2G26500.2	transcript15892	1.1753	7.2559e-07	cytochrome b6f complex subunit (petM), putative
AT1G22700.1	transcript12176	1.17473	1.19226e-06	Tetratricopeptide repeat (TPR)-like superfamily protein
AT3G46970.1	transcript2281	1.17424	0.000124244	alpha-glucan phosphorylase 2
AT1G53830.1	transcript10845	1.17323	0.0108764	pectin methylesterase 2
AT2G45910.1	transcript19850	1.17196	0.0150259	U-box domain-containing protein kinase family protein
AT3G10160.1	transcript8924	1.17167	0.000342252	DHFS-FPGS homolog C
AT1G69160.1	transcript19653	1.17093	2.67249e-05	unknown protein
AT1G61500.1	transcript9222	1.17061	0.0148518	S-locus lectin protein kinase family protein
AT3G47570.1	transcript20773	1.17049	0.0109078	Leucine-rich repeat protein kinase family protein
AT2G34930.1	transcript2723	1.1703	1.84623e-06	disease resistance family protein / LRR family protein
AT1G65730.1	transcript20832	1.16999	2.86311e-06	YELLOW STRIPE like 7
AT5G51160.1	transcript12427	1.16997	0.00656236	Ankyrin repeat family protein
AT4G10770.1	transcript6749	1.16978	4.11152e-09	oligopeptide transporter 7
AT2G15490.1	transcript22779	1.1695	0.000194822	UDP-glycosyltransferase 73B4
AT4G24930.1	transcript3848	1.16689	2.9527e-05	thylakoid lumenal 17.9 kDa protein, chloroplast
AT5G51970.1	transcript1488	1.16663	7.38476e-07	GroES-like zinc-binding alcohol dehydrogenase family protein
AT5G13090.1	transcript12524	1.1665	0.00235203	unknown protein
AT5G27930.1	transcript9787	1.16592	0.00800613	Protein phosphatase 2C family protein
AT1G40390.1	transcript19577	1.16559	0.00998181	DNAse I-like superfamily protein
AT5G35450.1	transcript11096	1.16391	0.000120114	Disease resistance protein (CC-NBS-LRR class) family
AT1G67090.1	transcript6560	1.16359	1.16667e-05	ribulose bisphosphate carboxylase small chain 1A
AT2G36910.1	transcript6707	1.16348	5.62619e-08	ATP binding cassette subfamily B1
AT4G27290.1	transcript2260	1.16321	3.80895e-05	S-locus lectin protein kinase family protein
AT4G02340.1	transcript1122	1.16171	2.14472e-05	alpha/beta-Hydrolases superfamily protein
AT5G27390.1	transcript148	1.16097	0.00381972	Mog1/PsbP/DUF1795-like photosystem II reaction center PsbP family protein
AT1G10750.1	transcript3362	1.16033	7.39681e-05	Protein of Unknown Function (DUF239)
AT4G35780.1	transcript12641	1.15932	0.000595299	ACT-like protein tyrosine kinase family protein
AT1G62870.1	transcript12432	1.15877	0.000704191	unknown protein
AT2G21330.1	transcript5804	1.15781	5.96306e-06	fructose-bisphosphate aldolase 1
AT5G06170.1	transcript23765	1.15607	1.47545e-06	sucrose-proton symporter 9
AT4G19100.1	transcript11574	1.15588	5.16651e-07	Protein of unknown function (DUF3464)
AT3G12120.1	transcript4292	1.15584	0.000754659	fatty acid desaturase 2
AT3G63520.1	transcript8950	1.15572	0.00017808	carotenoid cleavage dioxygenase 1
AT5G56420.1	transcript736	1.15541	8.46284e-09	F-box/RNI-like/FBD-like domains-containing protein
AT3G12120.1	transcript9487	1.15508	0.0126419	fatty acid desaturase 2
AT4G31850.1	transcript18397	1.155	1.4564e-06	proton gradient regulation 3
AT5G51110.1	transcript19009	1.15346	8.24707e-07	Transcriptional coactivator/pterin dehydratase
AT1G26220.1	transcript6150	1.15344	0.000779513	Acyl-CoA N-acyltransferases (NAT) superfamily protein
AT4G28610.1	transcript17330	1.15335	0.0023132	phosphate starvation response 1
AT1G57770.1	transcript353	1.1527	0.00024884	FAD/NAD(P)-binding oxidoreductase family protein
AT3G60370.1	transcript2500	1.15193	0.00049155	FKBP-like peptidyl-prolyl cis-trans isomerase family protein
AT5G58380.1	transcript24370	1.15176	0.0210114	SOS3-interacting protein 1
AT1G64780.1	transcript1185	1.15168	0.000391943	ammonium transporter 1;2
AT1G29930.1	transcript7686	1.15107	3.33698e-05	chlorophyll A/B binding protein 1
AT3G48280.1	transcript2774	1.15076	0.0194371	cytochrome P450, family 71, subfamily A, polypeptide 25
AT5G07280.1	transcript79	1.15064	1.57429e-05	Leucine-rich repeat transmembrane protein kinase
AT1G50900.1	transcript16851	1.15061	2.42656e-06	Ankyrin repeat family protein
AT1G55370.2	transcript1537	1.15006	3.16812e-05	NDH-dependent cyclic electron flow 5
AT1G21270.1	transcript4352	1.14988	0.0176641	wall-associated kinase 2
AT1G73990.1	transcript5478	1.14977	0.00113226	signal peptide peptidase
AT4G28570.1	transcript19801	1.14971	0.00048467	Long-chain fatty alcohol dehydrogenase family protein
AT2G34930.1	transcript21373	1.14963	0.00402715	disease resistance family protein / LRR family protein
ATMG00820.1	transcript704	1.14957	0.0011757	Reverse transcriptase (RNA-dependent DNA polymerase)
AT1G18265.1	transcript1419	1.14941	0.000669083	Protein of unknown function, DUF593
AT3G48200.1	transcript4243	1.14917	6.6555e-12	unknown protein
AT1G53350.1	transcript926	1.1488	1.22056e-05	Disease resistance protein (CC-NBS-LRR class) family
AT2G24720.1	transcript2367	1.14795	1.74137e-06	glutamate receptor 2.2
AT5G01920.1	transcript168	1.14638	2.34799e-05	Protein kinase superfamily protein
AT5G11550.1	transcript15998	1.14594	0.0217951	ARM repeat superfamily protein
AT4G30210.1	transcript20966	1.14564	3.55667e-05	P450 reductase 2
AT1G03630.1	transcript22361	1.14523	5.49484e-07	protochlorophyllide oxidoreductase C
AT2G14095.1	transcript12026	1.14161	1.37946e-06	unknown protein
AT5G38510.1	transcript8786	1.14124	1.34058e-06	Rhomboid-related intramembrane serine protease family protein
AT1G14390.1	transcript21660	1.14107	0.00986352	Leucine-rich repeat protein kinase family protein
AT5G20480.1	transcript682	1.14094	1.0289e-07	EF-TU receptor
AT4G35160.1	transcript21929	1.13993	0.00389756	O-methyltransferase family protein
AT5G15802.1	transcript20733	1.13909	4.29019e-05	unknown protein
AT1G28100.4	transcript10688	1.13839	0.00353159	unknown protein
AT5G46470.1	transcript10617	1.13817	0.000189915	disease resistance protein (TIR-NBS-LRR class) family
AT4G39710.1	transcript4400	1.13721	2.72827e-06	FK506-binding protein 16-2
AT3G54950.1	transcript21953	1.1368	0.00398357	patatin-like protein 6
AT5G49560.1	transcript14662	1.13649	0.00979689	Putative methyltransferase family protein
AT2G30170.1	transcript3684	1.13554	1.33407e-05	Protein phosphatase 2C family protein
AT2G45510.1	transcript3107	1.13398	6.7809e-05	cytochrome P450, family 704, subfamily A, polypeptide 2
AT2G01950.1	transcript11460	1.13396	0.00775308	BRI1-like 2
AT4G25150.1	transcript3102	1.13348	0.00282139	HAD superfamily, subfamily IIIB acid phosphatase
AT2G33030.1	transcript5632	1.13337	0.000100886	receptor like protein 25
AT4G32570.1	transcript18217	1.13275	0.000171139	TIFY domain protein 8
AT5G45040.1	transcript9405	1.13257	0.000417492	Cytochrome c
AT2G01050.1	transcript680	1.13226	8.77336e-08	zinc ion binding;nucleic acid binding
AT4G13930.1	transcript19041	1.13202	0.000261524	serine hydroxymethyltransferase 4
AT1G64260.1	transcript15510	1.13137	0.0137104	MuDR family transposase
AT3G15570.1	transcript3416	1.13093	0.00325248	Phototropic-responsive NPH3 family protein
AT3G46730.1	transcript5579	1.13052	0.0122534	NB-ARC domain-containing disease resistance protein
AT3G63010.1	transcript10396	1.13018	3.27313e-10	alpha/beta-Hydrolases superfamily protein
AT5G55580.1	transcript18257	1.13009	0.000445884	Mitochondrial transcription termination factor family protein
AT4G37370.1	transcript4427	1.12871	1.43377e-09	cytochrome P450, family 81, subfamily D, polypeptide 8
AT4G27290.1	transcript8004	1.12867	6.46855e-05	S-locus lectin protein kinase family protein
AT4G04930.1	transcript11712	1.12829	9.26046e-05	fatty acid desaturase family protein
AT1G71140.1	transcript8724	1.12807	0.00258375	MATE efflux family protein
AT1G15820.1	transcript12125	1.12759	2.93452e-05	light harvesting complex photosystem II subunit 6
AT1G25390.1	transcript1418	1.1274	6.17789e-05	Protein kinase superfamily protein
AT1G56670.1	transcript7427	1.12694	0.000175716	GDSL-like Lipase/Acylhydrolase superfamily protein
AT1G60470.1	transcript5331	1.1268	3.68049e-05	galactinol synthase 4
AT5G56040.2	transcript8285	1.12617	0.000557502	Leucine-rich receptor-like protein kinase family protein
AT3G51510.1	transcript6903	1.1249	1.04386e-05	unknown protein
AT3G10985.1	transcript17235	1.12317	2.47854e-05	senescence associated gene 20
AT1G25390.1	transcript9814	1.12306	0.00122496	Protein kinase superfamily protein
AT1G11300.1	transcript3499	1.1217	0.011931	protein serine/threonine kinases;protein kinases;ATP binding;carbohydrate binding
AT4G21280.2	transcript3874	1.12136	1.0262e-05	photosystem II subunit QA
AT4G15480.1	transcript3262	1.12054	0.000120908	UDP-Glycosyltransferase superfamily protein
AT4G22830.2	transcript21538	1.12022	0.000757246	unknown protein
AT1G74880.1	transcript23615	1.11966	7.86641e-05	NAD(P)H:plastoquinone dehydrogenase complex subunit O
AT1G07740.1	transcript3291	1.11835	0.0168334	Tetratricopeptide repeat (TPR)-like superfamily protein
AT2G32720.1	transcript16042	1.11793	0.00219386	cytochrome B5 isoform B
AT1G16880.1	transcript16856	1.117	0.000784828	uridylyltransferase-related
AT1G68890.1	transcript6991	1.11682	0.000309601	magnesium ion binding;thiamin pyrophosphate binding;hydro-lyases;catalytics
AT1G12430.2	transcript5157	1.11653	0.000461652	armadillo repeat kinesin 3
AT4G33140.1	transcript8014	1.11576	0.000115932	Haloacid dehalogenase-like hydrolase (HAD) superfamily protein
AT2G47800.1	transcript14375	1.11515	0.000239223	multidrug resistance-associated protein 4
AT5G04560.2	transcript13862	1.11452	1.54557e-07	HhH-GPD base excision DNA repair family protein
AT3G55400.1	transcript729	1.11437	1.39805e-05	methionyl-tRNA synthetase / methionine--tRNA ligase / MetRS (cpMetRS)
AT5G19440.1	transcript3505	1.11368	1.46405e-05	NAD(P)-binding Rossmann-fold superfamily protein
AT3G29320.1	transcript6496	1.1136	0.00106015	Glycosyl transferase, family 35
AT1G75250.1	transcript7637	1.11239	0.00333156	RAD-like 6
AT4G16410.1	transcript6926	1.11207	1.47624e-07	unknown protein
AT1G56140.1	transcript5571	1.11093	0.00135975	Leucine-rich repeat transmembrane protein kinase
AT5G15270.2	transcript13892	1.11091	1.6131e-05	RNA-binding KH domain-containing protein
AT4G01070.1	transcript18613	1.11056	1.14763e-05	UDP-Glycosyltransferase superfamily protein
AT2G34930.1	transcript3121	1.10929	0.0172132	disease resistance family protein / LRR family protein
AT1G68920.1	transcript3921	1.10812	0.000151627	basic helix-loop-helix (bHLH) DNA-binding superfamily protein
AT5G46330.1	transcript31	1.10794	0.000617489	Leucine-rich receptor-like protein kinase family protein
AT3G05750.1	transcript8085	1.10791	7.8958e-06	unknown protein
AT1G23360.1	transcript10798	1.10761	9.77791e-05	S-adenosyl-L-methionine-dependent methyltransferases superfamily protein
AT4G09510.1	transcript14111	1.10728	3.10075e-05	cytosolic invertase 2
AT2G34930.1	transcript23	1.10634	1.72164e-08	disease resistance family protein / LRR family protein
AT1G14040.1	transcript3360	1.10611	0.00305945	EXS (ERD1/XPR1/SYG1) family protein
AT3G23240.1	transcript16189	1.10581	0.00776625	ethylene response factor 1
AT5G46110.4	transcript2388	1.10527	2.5644e-07	Glucose-6-phosphate/phosphate translocator-related
AT2G43560.1	transcript9143	1.10414	0.000405535	FKBP-like peptidyl-prolyl cis-trans isomerase family protein
AT4G14385.1	transcript7060	1.10186	0.000541346	unknown protein
AT3G02645.1	transcript12430	1.1018	2.16131e-05	Plant protein of unknown function (DUF247)
AT5G67500.2	transcript23279	1.101	0.00103079	voltage dependent anion channel 2
AT4G31980.1	transcript11708	1.10075	3.74574e-05	unknown protein
AT3G49210.1	transcript11757	1.10062	0.0196846	O-acyltransferase (WSD1-like) family protein
AT2G34930.1	transcript1811	1.10058	0.0162989	disease resistance family protein / LRR family protein
AT4G35750.1	transcript13111	1.10002	5.95242e-05	SEC14 cytosolic factor family protein / phosphoglyceride transfer family protein
AT1G50180.1	transcript1071	1.09952	0.000604439	NB-ARC domain-containing disease resistance protein
AT5G40470.1	transcript3764	1.09907	0.000127405	RNI-like superfamily protein
AT5G59260.1	transcript23876	1.09762	0.000929343	Concanavalin A-like lectin protein kinase family protein
AT4G18530.1	transcript14125	1.09745	0.0104513	Protein of unknown function (DUF707)
AT5G57170.2	transcript17421	1.09725	1.35901e-05	Tautomerase/MIF superfamily protein
AT5G53220.1	transcript5164	1.09692	0.0141191	unknown protein
AT4G03965.1	transcript14907	1.09669	0.00211888	RING/U-box superfamily protein
AT2G02500.1	transcript12840	1.09669	0.00909101	Nucleotide-diphospho-sugar transferases superfamily protein
AT5G46390.2	transcript20865	1.09646	0.00350856	Peptidase S41 family protein
AT2G43710.2	transcript9794	1.09615	0.00243809	Plant stearoyl-acyl-carrier-protein desaturase family protein
AT4G12300.1	transcript8964	1.09561	2.82895e-07	cytochrome P450, family 706, subfamily A, polypeptide 4
AT3G56400.1	transcript23494	1.09437	0.00109169	WRKY DNA-binding protein 70
AT2G38320.1	transcript9955	1.09405	0.0133196	TRICHOME BIREFRINGENCE-LIKE 34
AT5G26990.1	transcript12837	1.09291	4.98395e-05	Drought-responsive family protein
AT5G63940.1	transcript9406	1.09237	0.00449984	Protein kinase protein with adenine nucleotide alpha hydrolases-like domain
AT3G44160.1	transcript4231	1.09219	0.000229401	Outer membrane OMP85 family protein
AT5G07990.1	transcript5215	1.09181	0.000826046	Cytochrome P450 superfamily protein
AT2G24280.1	transcript3491	1.09102	0.000597889	alpha/beta-Hydrolases superfamily protein
AT3G16520.3	transcript5928	1.09096	0.000123196	UDP-glucosyl transferase 88A1
AT4G27290.1	transcript6699	1.09077	3.22089e-06	S-locus lectin protein kinase family protein
AT5G66200.1	transcript1460	1.09048	4.43547e-05	armadillo repeat only 2
AT2G25290.1	transcript1456	1.09015	0.000282851	Octicosapeptide/Phox/Bem1p domain-containing protein
AT2G02990.1	transcript20133	1.08873	9.47198e-05	ribonuclease 1
AT1G22700.1	transcript20746	1.08741	2.75774e-06	Tetratricopeptide repeat (TPR)-like superfamily protein
AT5G20190.1	transcript13513	1.0871	3.04142e-07	Tetratricopeptide repeat (TPR)-like superfamily protein
AT5G58760.1	transcript18441	1.08548	0.000593639	damaged DNA binding 2
AT1G62670.1	transcript9980	1.08515	0.00128175	rna processing factor 2
AT5G66200.1	transcript4439	1.0851	4.76571e-05	armadillo repeat only 2
AT3G47430.1	transcript19775	1.08467	1.74978e-05	peroxin 11B
AT3G58100.1	transcript21168	1.08409	0.0107281	plasmodesmata callose-binding protein 5
AT4G27300.1	transcript5244	1.08343	0.000488285	S-locus lectin protein kinase family protein
AT5G44700.1	transcript111	1.08167	0.00522089	Leucine-rich repeat transmembrane protein kinase
AT4G31780.2	transcript9710	1.0813	8.8519e-06	monogalactosyl diacylglycerol synthase 1
AT4G19170.1	transcript8863	1.08099	1.79704e-05	nine-cis-epoxycarotenoid dioxygenase 4
AT1G53350.1	transcript21438	1.0809	0.000101402	Disease resistance protein (CC-NBS-LRR class) family
AT4G28080.1	transcript2212	1.08085	7.80462e-09	Tetratricopeptide repeat (TPR)-like superfamily protein
AT1G43760.1	transcript8596	1.08022	0.00131829	DNAse I-like superfamily protein
AT4G20360.1	transcript674	1.0777	2.05187e-06	RAB GTPase homolog E1B
AT1G43670.1	transcript14002	1.07647	2.4281e-06	Inositol monophosphatase family protein
AT1G51172.1	transcript8690	1.07553	0.0145008	unknown protein
AT4G27290.1	transcript4013	1.07533	0.00193987	S-locus lectin protein kinase family protein
AT3G12120.1	transcript2363	1.07531	0.00731061	fatty acid desaturase 2
AT2G23460.1	transcript9884	1.07519	0.0067927	extra-large G-protein 1
AT4G35270.1	transcript6139	1.07507	0.00394947	Plant regulator RWP-RK family protein
AT5G38280.1	transcript1831	1.07453	6.16037e-05	PR5-like receptor kinase
AT3G29230.1	transcript2225	1.07317	0.000111596	Tetratricopeptide repeat (TPR)-like superfamily protein
AT1G17230.1	transcript1718	1.07265	0.0100202	Leucine-rich receptor-like protein kinase family protein
AT4G25850.1	transcript23716	1.07222	0.00541782	OSBP(oxysterol binding protein)-related protein 4B
AT2G34930.1	transcript4697	1.0722	0.000174915	disease resistance family protein / LRR family protein
AT3G18050.1	transcript2083	1.07212	0.0104139	unknown protein
AT3G45140.1	transcript9340	1.07207	0.000150387	lipoxygenase 2
AT3G46780.1	transcript16926	1.07184	7.96162e-07	plastid transcriptionally active 16
AT4G00370.1	transcript4610	1.07154	0.000413849	Major facilitator superfamily protein
AT1G76100.1	transcript739	1.07023	2.04012e-06	plastocyanin 1
AT1G71750.2	transcript12859	1.07013	0.00947446	Hypoxanthine-guanine phosphoribosyltransferase
AT5G63930.1	transcript484	1.06874	3.49594e-06	Leucine-rich repeat protein kinase family protein
AT3G13380.1	transcript2001	1.06794	4.30952e-05	BRI1-like 3
AT1G09240.1	transcript17000	1.0674	0.00436787	nicotianamine synthase 3
AT1G60010.1	transcript22417	1.06583	1.16219e-05	unknown protein
AT5G61250.2	transcript13908	1.06535	0.0095908	glucuronidase 1
AT3G16950.2	transcript24424	1.06496	2.80248e-06	lipoamide dehydrogenase 1
AT4G33140.1	transcript11944	1.06426	0.00402949	Haloacid dehalogenase-like hydrolase (HAD) superfamily protein
AT1G75210.1	transcript9093	1.06425	1.16041e-05	HAD-superfamily hydrolase, subfamily IG, 5'-nucleotidase
AT5G61040.1	transcript16481	1.06419	0.00324253	unknown protein
AT1G07650.2	transcript11069	1.06399	0.0145797	Leucine-rich repeat transmembrane protein kinase
AT4G28080.1	transcript2328	1.06323	4.64503e-05	Tetratricopeptide repeat (TPR)-like superfamily protein
AT5G11650.1	transcript6181	1.06309	2.62455e-05	alpha/beta-Hydrolases superfamily protein
AT1G25570.1	transcript13912	1.0628	0.00182266	Di-glucose binding protein with Leucine-rich repeat domain
AT3G45140.1	transcript5246	1.06198	7.59941e-05	lipoxygenase 2
AT4G12830.1	transcript11702	1.06045	2.58285e-05	alpha/beta-Hydrolases superfamily protein
AT4G39540.3	transcript19888	1.05946	0.00355193	shikimate kinase 2
AT1G50180.1	transcript338	1.05799	0.00980907	NB-ARC domain-containing disease resistance protein
AT1G70260.1	transcript11292	1.05779	0.0142244	nodulin MtN21 /EamA-like transporter family protein
AT2G34660.1	transcript9286	1.05777	0.000281112	multidrug resistance-associated protein 2
AT4G30210.1	transcript9644	1.05765	9.99784e-07	P450 reductase 2
AT4G21870.1	transcript1385	1.05621	0.004021	HSP20-like chaperones superfamily protein
AT2G31810.1	transcript1457	1.05611	1.45793e-05	ACT domain-containing small subunit of acetolactate synthase protein
AT2G04790.2	transcript17470	1.05532	0.00685683	unknown protein
AT2G22780.1	transcript9521	1.05523	2.32556e-06	peroxisomal NAD-malate dehydrogenase 1
AT4G29990.1	transcript2577	1.05494	0.00603088	Leucine-rich repeat transmembrane protein kinase protein
AT4G27290.1	transcript24512	1.05493	0.00285492	S-locus lectin protein kinase family protein
AT4G21390.1	transcript12901	1.05487	0.000151265	S-locus lectin protein kinase family protein
AT5G39360.1	transcript14470	1.05452	8.50138e-06	EID1-like 2
AT5G10330.1	transcript9284	1.05407	2.49732e-05	histidinol phosphate aminotransferase 1
AT1G76110.1	transcript22977	1.05362	0.00658209	HMG (high mobility group) box protein with ARID/BRIGHT DNA-binding domain
AT1G08550.1	transcript3008	1.0534	0.00191503	non-photochemical quenching 1
AT1G51140.1	transcript12710	1.05308	0.00123378	basic helix-loop-helix (bHLH) DNA-binding superfamily protein
AT4G03140.1	transcript3119	1.05295	0.00739058	NAD(P)-binding Rossmann-fold superfamily protein
AT3G61470.1	transcript9189	1.05292	1.59814e-05	photosystem I light harvesting complex gene 2
AT5G51010.1	transcript18262	1.05263	0.00930318	Rubredoxin-like superfamily protein
AT5G11720.1	transcript727	1.05259	5.524e-05	Glycosyl hydrolases family 31 protein
AT2G27830.1	transcript22121	1.05149	3.70961e-06	unknown protein
AT5G66470.1	transcript478	1.05068	4.88719e-05	RNA binding;GTP binding
AT1G18390.2	transcript457	1.05057	2.31011e-06	Protein kinase superfamily protein
AT3G56940.1	transcript14686	1.05029	2.57269e-06	dicarboxylate diiron protein, putative (Crd1)
AT3G53480.1	transcript2692	1.05018	8.3127e-05	pleiotropic drug resistance 9
AT5G07010.1	transcript4112	1.04992	0.000128209	sulfotransferase 2A
AT1G22540.1	transcript4488	1.04821	0.000144968	Major facilitator superfamily protein
AT4G24220.1	transcript7341	1.04798	3.90006e-05	NAD(P)-binding Rossmann-fold superfamily protein
AT2G45680.1	transcript17412	1.04795	0.00732184	TCP family transcription factor
AT3G28890.1	transcript1494	1.04591	0.00190857	receptor like protein 43
AT5G40380.1	transcript817	1.04577	0.0053547	cysteine-rich RLK (RECEPTOR-like protein kinase) 42
AT1G76880.1	transcript17769	1.04534	2.97591e-05	Duplicated homeodomain-like superfamily protein
AT1G70820.1	transcript106	1.04458	0.000124537	phosphoglucomutase, putative / glucose phosphomutase, putative
AT5G38250.1	transcript694	1.0439	0.000886867	Protein kinase family protein
AT2G42570.1	transcript9022	1.04315	0.0132917	TRICHOME BIREFRINGENCE-LIKE 39
AT1G59840.1	transcript22347	1.043	7.64542e-05	cofactor assembly of complex C
AT1G73540.1	transcript14085	1.04183	0.0178059	nudix hydrolase homolog 21
AT3G47070.1	transcript23272	1.0413	0.00155798	CONTAINS InterPro DOMAIN/s: Thylakoid soluble phosphoprotein TSP9 (InterPro:IPR021584)
AT5G53110.1	transcript4071	1.04103	0.000392014	RING/U-box superfamily protein
AT2G13770.1	transcript2489	1.04098	0.00107925	CONTAINS DOMAIN/s: Putative harbinger transposase-derived nuclease (InterPro:IPR006912)
AT1G55930.1	transcript8502	1.03968	6.72148e-05	CBS domain-containing protein / transporter associated domain-containing protein
AT2G04360.1	transcript7132	1.0396	0.0159059	unknown protein
AT5G08030.1	transcript1696	1.0389	6.16429e-07	PLC-like phosphodiesterases superfamily protein
AT4G36220.1	transcript12871	1.03785	0.0181956	ferulic acid 5-hydroxylase 1
AT1G11300.1	transcript8434	1.03746	0.000189729	protein serine/threonine kinases;protein kinases;ATP binding;carbohydrate binding
AT4G36180.1	transcript174	1.03724	0.0051989	Leucine-rich receptor-like protein kinase family protein
AT3G24240.1	transcript573	1.0364	0.0203507	Leucine-rich repeat receptor-like protein kinase family protein
AT2G28150.1	transcript1149	1.03637	0.00246028	Domain of unknown function (DUF966)
AT5G51190.1	transcript6305	1.03545	0.0020901	Integrase-type DNA-binding superfamily protein
AT3G24430.1	transcript1307	1.03509	1.71478e-06	ATP binding
AT4G15510.1	transcript13847	1.03431	0.000186665	Photosystem II reaction center PsbP family protein
AT1G17840.1	transcript12408	1.03418	0.00158522	white-brown complex homolog protein 11
AT3G12345.1	transcript10948	1.03396	0.000479512	unknown protein
AT1G01320.1	transcript10293	1.03313	9.00217e-08	Tetratricopeptide repeat (TPR)-like superfamily protein
AT3G62630.1	transcript22214	1.03303	0.00132855	Protein of unknown function (DUF1645)
AT1G75710.1	transcript24540	1.03289	0.0119707	C2H2-like zinc finger protein
AT5G54130.2	transcript188	1.0324	0.000195572	Calcium-binding endonuclease/exonuclease/phosphatase family
AT5G04140.2	transcript10408	1.03141	1.32017e-06	glutamate synthase 1
AT5G17670.1	transcript12684	1.03108	0.000168456	alpha/beta-Hydrolases superfamily protein
AT1G70520.1	transcript11967	1.03085	0.000895163	cysteine-rich RLK (RECEPTOR-like protein kinase) 2
AT3G52390.2	transcript3444	1.03062	0.00570719	TatD related DNase
AT5G57620.1	transcript22725	1.03062	0.00912984	myb domain protein 36
AT2G29760.1	transcript910	1.03028	2.43885e-08	Tetratricopeptide repeat (TPR)-like superfamily protein
AT4G12800.1	transcript2409	1.02962	7.70938e-06	photosystem I subunit l
AT1G02880.3	transcript6564	1.02922	0.00790521	thiamin pyrophosphokinase1
AT4G37470.1	transcript919	1.02849	0.000582403	alpha/beta-Hydrolases superfamily protein
AT1G73110.1	transcript4089	1.02841	0.000163511	P-loop containing nucleoside triphosphate hydrolases superfamily protein
AT1G24330.1	transcript16041	1.02761	2.49482e-06	ARM repeat superfamily protein
AT2G14750.1	transcript23789	1.02738	0.00104026	APS kinase
AT5G63980.1	transcript9210	1.02667	0.00386989	Inositol monophosphatase family protein
AT4G36870.1	transcript24538	1.02454	0.000347664	BEL1-like homeodomain 2
AT2G19860.1	transcript18324	1.02432	0.000820782	hexokinase 2
AT3G13090.1	transcript22960	1.02423	0.000272172	multidrug resistance-associated protein 8
AT2G01021.1	transcript10488	1.02407	5.84594e-05	unknown protein
AT5G02390.1	transcript7735	1.02304	0.000630769	Protein of unknown function (DUF3741)
AT4G33430.2	transcript3227	1.02281	0.00255013	BRI1-associated receptor kinase
AT3G02170.1	transcript4589	1.02268	0.003863	longifolia2
AT4G02440.1	transcript1159	1.02251	5.54473e-06	F-box family protein
AT2G41820.1	transcript22247	1.02162	0.00126549	Leucine-rich repeat protein kinase family protein
AT1G01020.1	transcript13320	1.02104	0.0033998	Arv1-like protein
AT2G03270.1	transcript13907	1.02096	0.0182094	DNA-binding protein, putative
AT3G14470.1	transcript690	1.02081	0.00230418	NB-ARC domain-containing disease resistance protein
AT3G14840.2	transcript10324	1.0208	0.0110167	Leucine-rich repeat transmembrane protein kinase
AT1G19860.1	transcript4683	1.0208	0.00363971	Zinc finger C-x8-C-x5-C-x3-H type family protein
AT1G78960.1	transcript1862	1.02006	0.0194075	lupeol synthase 2
AT1G56145.2	transcript19	1.0197	0.00751399	Leucine-rich repeat transmembrane protein kinase
AT3G63240.1	transcript20069	1.01827	0.000603927	DNAse I-like superfamily protein
AT3G51870.1	transcript517	1.01817	0.00155271	Mitochondrial substrate carrier family protein
AT5G64300.1	transcript13813	1.01713	0.00460978	GTP cyclohydrolase II
AT2G34660.1	transcript10655	1.01643	0.00665797	multidrug resistance-associated protein 2
AT4G31980.1	transcript8532	1.01642	0.00204568	unknown protein
AT5G48810.1	transcript13454	1.01618	0.000326707	cytochrome B5 isoform D
AT1G53350.1	transcript13226	1.01606	0.00547809	Disease resistance protein (CC-NBS-LRR class) family
AT5G50530.1	transcript6084	1.01605	1.27704e-06	CBS / octicosapeptide/Phox/Bemp1 (PB1) domains-containing protein
AT3G28050.1	transcript1997	1.01532	4.94055e-05	nodulin MtN21 /EamA-like transporter family protein
AT2G47910.1	transcript6477	1.01515	0.00187696	chlororespiratory reduction 6
AT5G08720.1	transcript5903	1.01471	8.47741e-06	CONTAINS InterPro DOMAIN/s: Streptomyces cyclase/dehydrase (InterPro:IPR005031)
AT5G12470.1	transcript17745	1.01376	1.16838e-06	Protein of unknown function (DUF3411)
AT3G06880.2	transcript7564	1.01153	3.89527e-05	Transducin/WD40 repeat-like superfamily protein
AT4G12560.1	transcript11252	1.01115	0.0122566	F-box and associated interaction domains-containing protein
AT5G48300.1	transcript2399	1.01077	9.69757e-07	ADP glucose pyrophosphorylase 1
AT1G65800.1	transcript1180	1.01049	0.0018539	receptor kinase 2
AT1G33110.1	transcript18928	1.01049	1.00108e-05	MATE efflux family protein
AT1G11090.1	transcript2206	1.01036	0.00142935	alpha/beta-Hydrolases superfamily protein
AT1G31920.1	transcript983	1.01031	0.00399114	Tetratricopeptide repeat (TPR)-like superfamily protein
ATMG00860.1	transcript10639	1.01011	0.00198204	DNA/RNA polymerases superfamily protein
AT5G02160.1	transcript6242	1.00978	0.00106138	unknown protein
AT3G47570.1	transcript8494	1.0097	0.000179951	Leucine-rich repeat protein kinase family protein
AT4G03110.1	transcript20259	1.00892	0.0218016	RNA-binding protein-defense related 1
AT5G64300.1	transcript21238	1.00834	0.00579588	GTP cyclohydrolase II
AT1G73066.1	transcript3171	1.00717	0.00286559	Leucine-rich repeat family protein
AT5G11570.1	transcript2749	1.00642	0.00144803	Major facilitator superfamily protein
AT5G17770.1	transcript7421	1.00629	0.000857288	NADH:cytochrome B5 reductase 1
AT4G27300.1	transcript2415	1.00568	0.00574074	S-locus lectin protein kinase family protein
AT4G26150.1	transcript12518	1.0052	0.00108415	cytokinin-responsive gata factor 1
AT3G61540.1	transcript1578	1.00448	0.00129526	alpha/beta-Hydrolases superfamily protein
AT3G44380.1	transcript11108	1.00426	0.0207411	Late embryogenesis abundant (LEA) hydroxyproline-rich glycoprotein family
AT5G51600.1	transcript18687	1.00315	0.0101375	Microtubule associated protein (MAP65/ASE1) family protein
AT2G30620.1	transcript5360	1.00282	0.000765091	winged-helix DNA-binding transcription factor family protein
AT1G51400.1	transcript6821	1.00275	0.00011376	Photosystem II 5 kD protein
AT5G51190.1	transcript12418	1.00143	0.00199167	Integrase-type DNA-binding superfamily protein
AT2G32230.1	transcript3172	1.00137	0.0025508	proteinaceous RNase P 1
AT2G40460.1	transcript10891	1.0012	7.86369e-05	Major facilitator superfamily protein
AT2G05070.1	transcript3096	1.0011	0.00015162	photosystem II light harvesting complex gene 2.2
AT4G39330.1	transcript18767	1.00044	0.00243645	cinnamyl alcohol dehydrogenase 9
AT1G76160.1	transcript4554	1.00016	0.0195002	SKU5 similar 5
AT2G42910.1	transcript14146	1.00001	0.00272016	Phosphoribosyltransferase family protein
AT5G27060.1	transcript92	0.998838	0.00183248	receptor like protein 53
AT4G08460.1	transcript6450	0.998711	0.00818932	Protein of unknown function (DUF1644)
AT1G18010.1	transcript11430	0.998053	6.78889e-05	Major facilitator superfamily protein
AT1G11330.2	transcript11853	0.997827	0.00341919	S-locus lectin protein kinase family protein
AT1G50180.1	transcript294	0.997421	0.00229462	NB-ARC domain-containing disease resistance protein
AT3G14840.2	transcript12507	0.997414	1.24411e-06	Leucine-rich repeat transmembrane protein kinase
AT3G49140.1	transcript13490	0.997323	0.00430434	Pentatricopeptide repeat (PPR) superfamily protein
AT4G27960.2	transcript20061	0.995692	2.4656e-06	ubiquitin conjugating enzyme 9
AT2G24720.1	transcript8910	0.995544	0.0186723	glutamate receptor 2.2
AT1G75640.1	transcript1737	0.995228	0.000222558	Leucine-rich receptor-like protein kinase family protein
AT1G35420.2	transcript3835	0.99474	0.000327607	alpha/beta-Hydrolases superfamily protein
AT1G07390.3	transcript3201	0.994306	0.000385197	receptor like protein 1
AT5G14430.1	transcript7725	0.994042	0.000103272	S-adenosyl-L-methionine-dependent methyltransferases superfamily protein
AT3G14470.1	transcript1899	0.993319	6.95506e-05	NB-ARC domain-containing disease resistance protein
AT4G02340.1	transcript4508	0.993112	8.8583e-05	alpha/beta-Hydrolases superfamily protein
AT3G46530.1	transcript504	0.992645	0.00166967	NB-ARC domain-containing disease resistance protein
AT3G23250.1	transcript23727	0.992629	0.00996037	myb domain protein 15
AT3G55740.1	transcript3403	0.991743	3.16396e-05	proline transporter 2
AT5G04490.1	transcript14834	0.991499	0.00984835	vitamin E pathway gene 5
AT1G47960.1	transcript11649	0.99142	0.00869209	cell wall / vacuolar inhibitor of fructosidase 1
AT1G20925.1	transcript10611	0.989977	0.000137891	Auxin efflux carrier family protein
AT2G47800.1	transcript20771	0.989737	0.000619177	multidrug resistance-associated protein 4
AT4G10340.1	transcript3989	0.989295	8.57803e-06	light harvesting complex of photosystem II 5
AT3G07870.1	transcript1746	0.988878	0.00521729	F-box and associated interaction domains-containing protein
AT2G41820.1	transcript1825	0.988595	0.00439834	Leucine-rich repeat protein kinase family protein
AT5G19760.1	transcript10419	0.987998	6.46977e-05	Mitochondrial substrate carrier family protein
AT5G50400.1	transcript2423	0.987124	0.000600064	purple acid phosphatase 27
AT3G55550.1	transcript22400	0.986888	6.2393e-05	Concanavalin A-like lectin protein kinase family protein
AT4G24020.1	transcript5821	0.986107	3.56257e-05	NIN like protein 7
AT2G16430.2	transcript7275	0.985573	0.000230047	purple acid phosphatase 10
AT4G31980.1	transcript3879	0.985146	0.00893467	unknown protein
AT1G22400.1	transcript96	0.984954	0.000851677	UDP-Glycosyltransferase superfamily protein
AT4G20970.1	transcript23777	0.984029	0.000266231	basic helix-loop-helix (bHLH) DNA-binding superfamily protein
AT5G44800.1	transcript7089	0.983467	3.45368e-05	chromatin remodeling 4
AT5G61550.2	transcript11178	0.983378	0.0110846	U-box domain-containing protein kinase family protein
AT5G59730.1	transcript8646	0.982887	0.00227471	exocyst subunit exo70 family protein H7
AT4G00960.1	transcript1178	0.982641	0.0169676	Protein kinase superfamily protein
AT1G74940.1	transcript21311	0.981595	1.50624e-07	Protein of unknown function (DUF581)
AT1G11290.1	transcript18348	0.981009	0.0118323	Pentatricopeptide repeat (PPR) superfamily protein
AT5G60680.1	transcript10006	0.980903	0.00938681	Protein of unknown function, DUF584
AT2G42220.1	transcript18901	0.980806	0.00021071	Rhodanese/Cell cycle control phosphatase superfamily protein
AT4G36810.1	transcript2635	0.979232	0.00342525	geranylgeranyl pyrophosphate synthase 1
AT1G37130.1	transcript2086	0.978739	0.00038613	nitrate reductase 2
AT5G09760.1	transcript2141	0.978155	0.000636286	Plant invertase/pectin methylesterase inhibitor superfamily
AT1G15690.1	transcript24246	0.978123	7.93774e-05	Inorganic H pyrophosphatase family protein
AT4G30210.1	transcript14396	0.977441	2.44414e-05	P450 reductase 2
AT2G45290.1	transcript23529	0.977434	6.19082e-07	Transketolase
AT1G29920.1	transcript10384	0.97666	1.53613e-05	chlorophyll A/B-binding protein 2
AT5G04140.2	transcript23393	0.976594	9.75775e-06	glutamate synthase 1
AT1G49350.1	transcript20331	0.976162	0.0026627	pfkB-like carbohydrate kinase family protein
AT5G46330.1	transcript703	0.974207	7.5112e-05	Leucine-rich receptor-like protein kinase family protein
AT5G09850.1	transcript13168	0.973165	8.66225e-06	Transcription elongation factor (TFIIS) family protein
AT4G35780.1	transcript2483	0.973163	3.07329e-05	ACT-like protein tyrosine kinase family protein
AT1G73500.1	transcript12281	0.971421	0.00058311	MAP kinase kinase 9
AT2G26930.1	transcript514	0.971285	0.000912541	4-(cytidine 5'-phospho)-2-C-methyl-D-erithritol kinase
AT3G46530.1	transcript4221	0.970614	0.000776869	NB-ARC domain-containing disease resistance protein
AT4G13770.1	transcript10472	0.970521	1.00221e-08	cytochrome P450, family 83, subfamily A, polypeptide 1
AT2G26830.1	transcript23678	0.970438	3.02541e-06	Protein kinase superfamily protein
AT3G23120.1	transcript88	0.968584	1.90664e-07	receptor like protein 38
AT1G75340.1	transcript6938	0.968405	0.0163462	Zinc finger C-x8-C-x5-C-x3-H type family protein
AT1G70570.2	transcript724	0.967816	0.000216963	anthranilate phosphoribosyltransferase, putative
AT5G65550.1	transcript23634	0.96771	6.33626e-05	UDP-Glycosyltransferase superfamily protein
AT2G17480.1	transcript12787	0.966155	0.000726566	Seven transmembrane MLO family protein
AT4G27290.1	transcript7641	0.964686	0.0116226	S-locus lectin protein kinase family protein
AT2G34930.1	transcript2944	0.964398	0.000223264	disease resistance family protein / LRR family protein
AT3G13062.2	transcript22954	0.964318	0.00101037	Polyketide cyclase/dehydrase and lipid transport superfamily protein
AT3G54420.1	transcript2860	0.963692	0.00211626	homolog of carrot EP3-3 chitinase
AT3G46530.1	transcript634	0.963563	0.00583437	NB-ARC domain-containing disease resistance protein
AT1G61740.1	transcript5908	0.963086	0.015375	Sulfite exporter TauE/SafE family protein
AT3G56940.1	transcript12420	0.962739	6.63029e-06	dicarboxylate diiron protein, putative (Crd1)
AT2G34320.1	transcript11063	0.962375	0.016006	Polynucleotidyl transferase, ribonuclease H-like superfamily protein
AT4G05420.1	transcript1073	0.961794	8.65865e-07	damaged DNA binding protein 1A
AT1G71100.1	transcript11254	0.960916	9.0861e-05	Ribose 5-phosphate isomerase, type A protein
AT4G18010.1	transcript10984	0.959775	4.75237e-05	myo-inositol polyphosphate 5-phosphatase 2
AT4G38970.1	transcript1480	0.95862	3.03818e-05	fructose-bisphosphate aldolase 2
AT5G64620.1	transcript23171	0.958617	0.00661342	cell wall / vacuolar inhibitor of fructosidase 2
AT3G23760.1	transcript19907	0.957996	0.0021483	unknown protein
AT4G40000.1	transcript18423	0.957902	0.0197472	S-adenosyl-L-methionine-dependent methyltransferases superfamily protein
AT3G17510.1	transcript22159	0.957602	4.73286e-06	CBL-interacting protein kinase 1
AT3G60750.1	transcript16725	0.956817	2.26961e-05	Transketolase
AT3G18390.1	transcript2876	0.956042	0.000103159	CRS1 / YhbY (CRM) domain-containing protein
AT1G29880.1	transcript20731	0.955711	5.29089e-08	glycyl-tRNA synthetase / glycine--tRNA ligase
AT4G09040.1	transcript19015	0.955707	0.0047996	RNA-binding (RRM/RBD/RNP motifs) family protein
AT3G04890.2	transcript4504	0.954378	0.0137478	Uncharacterized conserved protein (DUF2358)
AT1G56190.1	transcript1461	0.954264	0.000239322	Phosphoglycerate kinase family protein
AT2G19070.1	transcript6042	0.953488	0.00488063	spermidine hydroxycinnamoyl transferase
AT5G25770.3	transcript5647	0.952973	7.39386e-06	alpha/beta-Hydrolases superfamily protein
AT4G25910.1	transcript22481	0.952747	0.000755375	NFU domain protein 3
AT1G73060.1	transcript8246	0.952704	0.000112564	Low PSII Accumulation 3
AT1G58030.1	transcript1065	0.952045	2.16094e-06	cationic amino acid transporter 2
AT3G57430.1	transcript23693	0.95132	0.0130429	Tetratricopeptide repeat (TPR)-like superfamily protein
AT3G05660.1	transcript5275	0.949034	0.00654759	receptor like protein 33
AT5G50400.1	transcript14364	0.948697	0.0169617	purple acid phosphatase 27
AT1G51630.1	transcript19349	0.948541	0.000856943	O-fucosyltransferase family protein
AT1G56500.1	transcript13437	0.948534	0.000188853	haloacid dehalogenase-like hydrolase family protein
AT1G67000.1	transcript2930	0.948171	0.00128013	Protein kinase superfamily protein
AT1G20925.1	transcript1089	0.947676	3.25459e-06	Auxin efflux carrier family protein
AT4G26850.1	transcript13258	0.946383	1.31274e-07	mannose-1-phosphate guanylyltransferase (GDP)s
AT3G12345.1	transcript8303	0.946076	0.000528479	unknown protein
AT5G55630.1	transcript18488	0.945168	1.85994e-05	Outward rectifying potassium channel protein
AT5G54680.1	transcript22540	0.944613	0.000531742	basic helix-loop-helix (bHLH) DNA-binding superfamily protein
AT2G01620.1	transcript22794	0.943625	0.00334542	RNI-like superfamily protein
AT1G32080.1	transcript12008	0.943615	2.5284e-05	membrane protein, putative
AT5G61540.1	transcript3503	0.943398	0.0180082	N-terminal nucleophile aminohydrolases (Ntn hydrolases) superfamily protein
AT2G37820.1	transcript22213	0.943	0.00924869	Cysteine/Histidine-rich C1 domain family protein
AT3G14470.1	transcript18852	0.942399	0.00221092	NB-ARC domain-containing disease resistance protein
AT1G55670.1	transcript2095	0.942226	2.68951e-05	photosystem I subunit G
AT1G35710.1	transcript4747	0.941394	0.00783039	Protein kinase family protein with leucine-rich repeat domain
AT1G45207.2	transcript14423	0.940683	0.00455216	Remorin family protein
AT5G24920.1	transcript7627	0.940651	0.0125524	glutamine dumper 5
AT5G46330.1	transcript405	0.94016	0.0214475	Leucine-rich receptor-like protein kinase family protein
AT1G74770.1	transcript10156	0.939935	0.00353323	zinc ion binding
AT2G25220.2	transcript13546	0.939823	7.74289e-05	Protein kinase superfamily protein
AT5G47580.1	transcript20237	0.939814	0.00278757	unknown protein
AT5G54160.1	transcript2526	0.939336	0.00632237	O-methyltransferase 1
AT5G64040.2	transcript16193	0.939237	0.000104746	photosystem I reaction center subunit PSI-N, chloroplast, putative / PSI-N, putative (PSAN)
AT5G64040.2	transcript22338	0.939237	0.000104746	photosystem I reaction center subunit PSI-N, chloroplast, putative / PSI-N, putative (PSAN)
AT1G67090.1	transcript3287	0.938642	1.52199e-05	ribulose bisphosphate carboxylase small chain 1A
AT2G40460.1	transcript20817	0.938471	0.000470392	Major facilitator superfamily protein
AT1G32520.1	transcript20341	0.937341	0.012986	unknown protein
AT4G23895.1	transcript8347	0.937087	0.00224659	Pleckstrin homology (PH) domain-containing protein
AT3G24255.1	transcript6053	0.93607	0.00895141	RNA-directed DNA polymerase (reverse transcriptase)-related family protein
AT1G76730.1	transcript4329	0.93498	0.00730063	NagB/RpiA/CoA transferase-like superfamily protein
AT4G40060.1	transcript7247	0.93391	1.03063e-07	homeobox protein 16
AT1G06620.1	transcript3595	0.933884	0.00775294	2-oxoglutarate (2OG) and Fe(II)-dependent oxygenase superfamily protein
AT1G15700.1	transcript3693	0.932589	0.00360999	ATPase, F1 complex, gamma subunit protein
AT5G25840.1	transcript7733	0.931576	0.00243732	Protein of unknown function (DUF1677)
AT1G64720.1	transcript5044	0.930217	2.42766e-05	Polyketide cyclase/dehydrase and lipid transport superfamily protein
AT5G35790.1	transcript21850	0.929937	4.16107e-05	glucose-6-phosphate dehydrogenase 1
AT5G57660.1	transcript4474	0.929388	0.0016515	CONSTANS-like 5
AT4G16195.1	transcript13930	0.929202	0.00829862	Plant self-incompatibility protein S1 family
AT1G70000.1	transcript1629	0.928833	0.00328635	myb-like transcription factor family protein
AT3G56370.1	transcript4595	0.928616	0.0200074	Leucine-rich repeat protein kinase family protein
AT3G42640.1	transcript4620	0.92751	0.000768868	H(+)-ATPase 8
AT5G16850.1	transcript18061	0.926301	0.00446278	telomerase reverse transcriptase
AT3G52380.1	transcript1293	0.925808	7.10201e-05	chloroplast RNA-binding protein 33
AT2G34930.1	transcript6124	0.925559	0.00205441	disease resistance family protein / LRR family protein
AT3G52120.1	transcript6317	0.925454	0.00116847	SWAP /surp domain-containing protein / D111/G-patch domain-containing protein
AT2G28680.1	transcript355	0.925434	0.000598435	RmlC-like cupins superfamily protein
AT4G25990.2	transcript11328	0.925383	1.68652e-06	CCT motif family protein
AT3G24255.1	transcript412	0.923544	0.0110711	RNA-directed DNA polymerase (reverse transcriptase)-related family protein
AT1G22540.1	transcript4176	0.923364	0.0128422	Major facilitator superfamily protein
AT4G23160.1	transcript4396	0.923305	0.000609278	cysteine-rich RLK (RECEPTOR-like protein kinase) 8
AT3G01750.1	transcript16662	0.923274	1.15558e-05	Ankyrin repeat family protein
AT5G39000.1	transcript8106	0.9228	0.00974243	Malectin/receptor-like protein kinase family protein
AT4G05120.1	transcript20729	0.922027	1.91873e-05	Major facilitator superfamily protein
AT3G46610.1	transcript17208	0.919797	0.00618487	Pentatricopeptide repeat (PPR-like) superfamily protein
AT2G01050.1	transcript2835	0.919253	0.00287223	zinc ion binding;nucleic acid binding
AT4G29210.1	transcript22387	0.919217	1.06078e-06	gamma-glutamyl transpeptidase 4
AT3G47090.1	transcript1123	0.918731	0.000284583	Leucine-rich repeat protein kinase family protein
AT5G40780.1	transcript15889	0.918611	0.000241146	lysine histidine transporter 1
AT2G30860.1	transcript15922	0.918324	0.0121342	glutathione S-transferase PHI 9
AT3G52260.3	transcript6640	0.918316	0.00395281	Pseudouridine synthase family protein
AT3G11470.2	transcript861	0.918093	0.000506507	4'-phosphopantetheinyl transferase superfamily
AT1G32900.1	transcript4085	0.918017	0.000276846	UDP-Glycosyltransferase superfamily protein
AT5G01180.1	transcript7367	0.917988	0.000102934	peptide transporter 5
AT1G16290.1	transcript961	0.91782	0.00600509	unknown protein
AT3G46710.1	transcript1257	0.91759	2.90946e-06	NB-ARC domain-containing disease resistance protein
AT5G21920.1	transcript12999	0.917059	0.000239593	YGGT family protein
AT5G45290.2	transcript10309	0.916706	6.27211e-05	RING/U-box superfamily protein
AT2G16920.1	transcript1591	0.916301	0.0172296	ubiquitin-conjugating enzyme 23
AT3G47570.1	transcript305	0.915966	0.00687029	Leucine-rich repeat protein kinase family protein
AT1G20560.1	transcript7280	0.91561	0.000386669	acyl activating enzyme 1
AT3G01500.2	transcript8088	0.915158	0.00528233	carbonic anhydrase 1
AT2G41290.1	transcript14496	0.914866	0.000745852	strictosidine synthase-like 2
AT3G47470.1	transcript5097	0.914784	0.000149932	light-harvesting chlorophyll-protein complex I subunit A4
AT4G31500.1	transcript11977	0.914622	5.81207e-08	cytochrome P450, family 83, subfamily B, polypeptide 1
AT5G20150.1	transcript17570	0.914039	0.00158612	SPX domain gene 1
AT1G08550.1	transcript4710	0.913219	0.0107507	non-photochemical quenching 1
AT2G48150.1	transcript510	0.912886	0.0003022	glutathione peroxidase 4
AT1G08540.1	transcript17492	0.912672	0.000499955	RNApolymerase sigma subunit 2
AT5G36120.1	transcript9197	0.911878	0.000640315	cofactor assembly, complex C (B6F)
AT1G03310.2	transcript17411	0.911565	0.00225728	debranching enzyme 1
AT5G54010.1	transcript3738	0.911255	0.0058855	UDP-Glycosyltransferase superfamily protein
AT1G17620.1	transcript18755	0.91114	0.00368973	Late embryogenesis abundant (LEA) hydroxyproline-rich glycoprotein family
AT2G34930.1	transcript275	0.91108	5.49851e-05	disease resistance family protein / LRR family protein
AT2G39950.1	transcript8395	0.910699	8.862e-05	unknown protein
AT1G53210.1	transcript21251	0.910566	0.000558553	sodium/calcium exchanger family protein / calcium-binding EF hand family protein
AT1G62750.1	transcript15132	0.910155	4.27088e-05	Translation elongation factor EFG/EF2 protein
AT3G46530.1	transcript3789	0.90957	9.04968e-05	NB-ARC domain-containing disease resistance protein
AT4G34740.1	transcript12635	0.909281	0.000471436	GLN phosphoribosyl pyrophosphate amidotransferase 2
AT1G63300.1	transcript8058	0.908493	0.00346717	Myosin heavy chain-related protein
AT3G17650.1	transcript2077	0.907914	4.85126e-05	YELLOW STRIPE like 5
AT4G19230.2	transcript13800	0.907739	0.000418073	cytochrome P450, family 707, subfamily A, polypeptide 1
AT3G21790.1	transcript291	0.907703	0.000792129	UDP-Glycosyltransferase superfamily protein
AT5G20960.1	transcript7485	0.906782	0.0146277	aldehyde oxidase 1
AT5G09995.2	transcript4168	0.906618	0.0028529	unknown protein
AT4G19120.1	transcript17254	0.906538	0.00229904	S-adenosyl-L-methionine-dependent methyltransferases superfamily protein
AT4G05200.1	transcript5479	0.906437	0.0101067	cysteine-rich RLK (RECEPTOR-like protein kinase) 25
AT3G28890.1	transcript38	0.905455	0.00790765	receptor like protein 43
AT2G26690.1	transcript19531	0.905407	0.000255833	Major facilitator superfamily protein
AT1G71400.1	transcript1388	0.905381	0.00177263	receptor like protein 12
AT1G06620.1	transcript14732	0.904995	3.67375e-06	2-oxoglutarate (2OG) and Fe(II)-dependent oxygenase superfamily protein
AT5G66560.1	transcript8240	0.904963	0.0111913	Phototropic-responsive NPH3 family protein
AT1G53430.1	transcript976	0.904213	0.000256491	Leucine-rich repeat transmembrane protein kinase
AT2G02710.1	transcript1631	0.903943	0.000592419	PAS/LOV protein B
AT4G23160.1	transcript8041	0.901697	0.000524753	cysteine-rich RLK (RECEPTOR-like protein kinase) 8
AT2G41330.1	transcript16271	0.901581	0.000656259	Glutaredoxin family protein
AT1G09795.1	transcript2605	0.901174	9.00158e-06	ATP phosphoribosyl transferase 2
AT3G56850.1	transcript4944	0.901107	0.000911145	ABA-responsive element binding protein 3
AT1G69040.2	transcript21615	0.900777	0.000971564	ACT domain repeat 4
AT2G35610.1	transcript678	0.900465	0.00394383	xyloglucanase 113
AT3G29110.1	transcript4162	0.900341	0.0104321	Terpenoid cyclases/Protein prenyltransferases superfamily protein
AT1G56140.1	transcript4677	0.899763	0.000392796	Leucine-rich repeat transmembrane protein kinase
AT3G24240.1	transcript1154	0.899278	0.0197044	Leucine-rich repeat receptor-like protein kinase family protein
AT5G19220.1	transcript8034	0.899121	3.83009e-06	ADP glucose pyrophosphorylase large subunit 1
AT3G46730.1	transcript20238	0.899041	0.00525568	NB-ARC domain-containing disease resistance protein
AT3G17670.2	transcript6639	0.898354	0.00207121	tetratricopeptide repeat (TPR)-containing protein
AT3G52010.1	transcript23329	0.898295	0.00528944	serine carboxypeptidase-like 37
AT4G08850.1	transcript1952	0.898284	0.0216925	Leucine-rich repeat receptor-like protein kinase family protein
AT3G57180.1	transcript8817	0.897616	0.0160733	P-loop containing nucleoside triphosphate hydrolases superfamily protein
AT3G54500.3	transcript604	0.897376	1.03932e-05	unknown protein
AT3G15050.1	transcript7477	0.896822	0.00640592	IQ-domain 10
AT1G26190.1	transcript7991	0.896595	0.00192685	Phosphoribulokinase / Uridine kinase family
AT1G69523.1	transcript7903	0.896285	0.00708018	S-adenosyl-L-methionine-dependent methyltransferases superfamily protein
AT3G25070.1	transcript18533	0.895393	1.59872e-05	RPM1 interacting protein 4
AT5G35460.1	transcript204	0.894917	0.00216229	unknown protein
AT3G07040.1	transcript0	0.89464	0.00120062	NB-ARC domain-containing disease resistance protein
AT5G19855.1	transcript7409	0.893873	0.00218731	Chaperonin-like RbcX protein
AT5G46390.2	transcript1976	0.893232	0.00220743	Peptidase S41 family protein
AT1G70420.1	transcript10626	0.893177	0.00159575	Protein of unknown function (DUF1645)
AT3G10840.1	transcript10698	0.89286	0.000863288	alpha/beta-Hydrolases superfamily protein
AT1G14690.1	transcript15985	0.892306	0.0103128	microtubule-associated protein 65-7
AT5G33280.1	transcript11538	0.891656	0.00169682	Voltage-gated chloride channel family protein
AT3G14470.1	transcript3580	0.891393	0.00883549	NB-ARC domain-containing disease resistance protein
AT3G17510.1	transcript17617	0.890687	0.00023563	CBL-interacting protein kinase 1
AT1G31170.4	transcript4736	0.889367	0.000288104	sulfiredoxin
AT1G44000.1	transcript24541	0.889151	0.000135789	unknown protein
AT5G54180.1	transcript14838	0.888616	0.006994	plastid transcriptionally active 15
AT3G17650.1	transcript6674	0.888158	6.06554e-05	YELLOW STRIPE like 5
AT4G20140.1	transcript297	0.888005	0.000307433	Leucine-rich repeat transmembrane protein kinase
AT1G53210.1	transcript22885	0.887884	0.00313967	sodium/calcium exchanger family protein / calcium-binding EF hand family protein
AT3G50770.1	transcript538	0.887667	0.0155408	calmodulin-like 41
AT2G36145.1	transcript10781	0.887326	0.000534981	unknown protein
AT3G12120.1	transcript19248	0.886794	0.000237152	fatty acid desaturase 2
AT2G29590.1	transcript6678	0.886347	0.00541718	Thioesterase superfamily protein
AT2G31170.1	transcript10162	0.886247	0.0206629	Cysteinyl-tRNA synthetase, class Ia family protein
AT3G53130.1	transcript22635	0.886217	4.02747e-05	Cytochrome P450 superfamily protein
AT4G14670.1	transcript17587	0.885682	0.00309317	casein lytic proteinase B2
AT5G16000.1	transcript10198	0.884026	0.00117523	NSP-interacting kinase 1
AT1G22150.1	transcript8833	0.882632	0.0068414	sulfate transporter 1;3
AT1G58110.1	transcript21387	0.881579	0.000368294	Basic-leucine zipper (bZIP) transcription factor family protein
AT3G29185.2	transcript2014	0.880615	0.000106632	Domain of unknown function (DUF3598)
AT5G21430.1	transcript3451	0.880245	0.000202255	Chaperone DnaJ-domain superfamily protein
AT1G26330.2	transcript3556	0.879645	0.013669	DNA binding
AT1G80860.2	transcript21790	0.879257	0.00673634	phospholipid N-methyltransferase
AT3G14710.1	transcript3104	0.878363	0.0119959	RNI-like superfamily protein
AT1G30380.1	transcript5141	0.878093	8.86968e-05	photosystem I subunit K
AT1G74910.1	transcript12947	0.878008	2.93266e-05	ADP-glucose pyrophosphorylase family protein
AT1G48520.1	transcript907	0.877146	0.00121387	GLU-ADT subunit B
AT1G66980.1	transcript429	0.877004	0.000681695	suppressor of npr1-1 constitutive 4
AT3G14330.1	transcript2524	0.874267	0.00620785	Tetratricopeptide repeat (TPR)-like superfamily protein
AT3G49650.1	transcript6717	0.874079	0.00877305	P-loop containing nucleoside triphosphate hydrolases superfamily protein
AT3G07040.1	transcript7400	0.873673	0.0139223	NB-ARC domain-containing disease resistance protein
AT2G27150.1	transcript3280	0.873656	0.00103936	abscisic aldehyde oxidase 3
AT3G05345.1	transcript11160	0.873445	0.00208616	Chaperone DnaJ-domain superfamily protein
AT4G29090.1	transcript228	0.873235	0.00118509	Ribonuclease H-like superfamily protein
AT1G32860.1	transcript2112	0.873197	0.0186717	Glycosyl hydrolase superfamily protein
AT4G37420.1	transcript23782	0.871318	0.00425205	Domain of unknown function (DUF23)
AT1G49470.1	transcript17931	0.870797	0.000736406	Family of unknown function (DUF716)
AT1G03055.1	transcript6850	0.870787	0.00649025	unknown protein
AT1G60890.2	transcript23409	0.870318	0.00128436	Phosphatidylinositol-4-phosphate 5-kinase family protein
AT3G07270.1	transcript16899	0.869159	0.000367251	GTP cyclohydrolase I
AT4G23895.1	transcript5060	0.868084	0.00495703	Pleckstrin homology (PH) domain-containing protein
AT1G64150.1	transcript5795	0.86806	0.00101908	Uncharacterized protein family (UPF0016)
AT4G20140.1	transcript286	0.866865	0.00344632	Leucine-rich repeat transmembrane protein kinase
AT1G64430.1	transcript17541	0.866441	0.00516465	Pentatricopeptide repeat (PPR) superfamily protein
AT5G38040.1	transcript9371	0.866255	0.0101382	UDP-Glycosyltransferase superfamily protein
AT1G61610.1	transcript2348	0.866044	0.00712811	S-locus lectin protein kinase family protein
AT1G32470.1	transcript11047	0.865489	0.000671202	Single hybrid motif superfamily protein
AT3G03710.1	transcript3809	0.86535	0.000104203	polyribonucleotide nucleotidyltransferase, putative
AT4G21380.1	transcript4192	0.86496	0.00294431	receptor kinase 3
AT1G21050.1	transcript9869	0.86377	0.00454742	Protein of unknown function, DUF617
AT5G46330.1	transcript6320	0.863054	0.0176858	Leucine-rich receptor-like protein kinase family protein
AT5G24910.1	transcript7948	0.861966	0.000806052	cytochrome P450, family 714, subfamily A, polypeptide 1
AT1G28220.1	transcript24322	0.861467	0.00161729	purine permease 3
AT3G10810.1	transcript20170	0.860854	0.0215982	zinc finger (C3HC4-type RING finger) family protein
AT1G30110.1	transcript20059	0.859376	0.0135782	nudix hydrolase homolog 25
AT3G23430.1	transcript16339	0.859098	0.00488651	phosphate 1
AT2G45510.1	transcript5725	0.858334	0.00182209	cytochrome P450, family 704, subfamily A, polypeptide 2
AT1G32900.1	transcript10543	0.858264	0.000601957	UDP-Glycosyltransferase superfamily protein
AT5G23280.1	transcript23608	0.858221	0.00522848	TCP family transcription factor
AT1G78240.1	transcript14990	0.857861	0.00562141	S-adenosyl-L-methionine-dependent methyltransferases superfamily protein
AT1G09160.2	transcript9246	0.857316	0.000878113	Protein phosphatase 2C family protein
AT3G04310.1	transcript1938	0.857303	0.00776005	unknown protein
AT1G75690.1	transcript12376	0.856569	0.00353653	DnaJ/Hsp40 cysteine-rich domain superfamily protein
AT1G19220.1	transcript5112	0.856489	0.00144425	auxin response factor 19
AT4G04850.2	transcript6743	0.856092	0.000131536	K+ efflux antiporter 3
AT5G07990.1	transcript1730	0.855894	0.0135634	Cytochrome P450 superfamily protein
AT2G34930.1	transcript3825	0.855815	0.000624584	disease resistance family protein / LRR family protein
AT5G38280.1	transcript9162	0.855368	0.00940354	PR5-like receptor kinase
AT5G20220.1	transcript629	0.853874	0.00475267	zinc knuckle (CCHC-type) family protein
AT2G39770.1	transcript6790	0.853558	0.00422565	Glucose-1-phosphate adenylyltransferase family protein
AT2G06025.1	transcript12118	0.853515	0.00129759	Acyl-CoA N-acyltransferases (NAT) superfamily protein
AT2G37970.1	transcript24061	0.852874	0.00774215	SOUL heme-binding family protein
AT5G03470.1	transcript15890	0.852505	0.00056465	Protein phosphatase 2A regulatory B subunit family protein
AT5G48830.2	transcript2305	0.851679	0.000361527	unknown protein
AT1G44170.1	transcript435	0.851583	9.29428e-06	aldehyde dehydrogenase 3H1
AT3G21870.1	transcript17451	0.850478	0.00472682	cyclin p2;1
AT1G07650.2	transcript8704	0.850056	1.68292e-06	Leucine-rich repeat transmembrane protein kinase
AT3G49470.1	transcript8335	0.849627	3.35503e-05	nascent polypeptide-associated complex subunit alpha-like protein 2
AT3G14470.1	transcript641	0.849311	0.00943448	NB-ARC domain-containing disease resistance protein
AT4G25000.1	transcript9000	0.848513	0.0189376	alpha-amylase-like
AT3G59780.1	transcript1630	0.848457	2.44003e-05	Rhodanese/Cell cycle control phosphatase superfamily protein
AT1G44446.1	transcript4791	0.847997	2.09893e-06	Pheophorbide a oxygenase family protein with Rieske [2Fe-2S] domain
AT2G45720.1	transcript19327	0.847407	0.000211927	ARM repeat superfamily protein
AT3G12170.1	transcript6507	0.847136	0.00200295	Chaperone DnaJ-domain superfamily protein
AT4G26160.1	transcript17856	0.846603	3.56672e-05	atypical CYS HIS rich thioredoxin 1
AT1G03840.1	transcript5451	0.846446	0.00183792	C2H2 and C2HC zinc fingers superfamily protein
AT2G01050.1	transcript4721	0.846161	9.64179e-05	zinc ion binding;nucleic acid binding
AT1G49520.1	transcript1399	0.84615	0.00239907	SWIB complex BAF60b domain-containing protein
AT4G18250.1	transcript1808	0.84528	0.00948022	receptor serine/threonine kinase, putative
AT3G54950.1	transcript1150	0.844501	0.00921909	patatin-like protein 6
AT1G19715.3	transcript6122	0.843792	0.0173495	Mannose-binding lectin superfamily protein
AT2G20570.2	transcript13571	0.843279	0.00141289	GBF's pro-rich region-interacting factor 1
AT2G21280.1	transcript11130	0.841805	0.010962	NAD(P)-binding Rossmann-fold superfamily protein
AT1G06650.2	transcript16412	0.841547	0.00199347	2-oxoglutarate (2OG) and Fe(II)-dependent oxygenase superfamily protein
AT2G17550.1	transcript8599	0.841246	5.65624e-05	unknown protein
AT3G12750.1	transcript326	0.840948	0.00238499	zinc transporter 1 precursor
AT2G03930.2	transcript1250	0.840244	5.152e-06	Protein of Unknown Function (DUF239)
AT2G34930.1	transcript1716	0.840185	0.00048432	disease resistance family protein / LRR family protein
AT4G15530.5	transcript2150	0.83934	2.10241e-06	pyruvate orthophosphate dikinase
AT3G02060.1	transcript372	0.838076	0.000406649	DEAD/DEAH box helicase, putative
AT5G59770.1	transcript17267	0.837524	0.0047692	Protein-tyrosine phosphatase-like, PTPLA
AT1G22440.1	transcript17185	0.837329	0.00796769	Zinc-binding alcohol dehydrogenase family protein
AT4G33430.2	transcript1182	0.83721	0.00534738	BRI1-associated receptor kinase
AT3G04810.1	transcript9140	0.836754	0.00415068	NIMA-related kinase 2
AT1G16680.1	transcript17056	0.836377	0.000598989	Chaperone DnaJ-domain superfamily protein
AT3G46540.1	transcript8060	0.836148	0.0215992	ENTH/VHS family protein
AT3G27050.1	transcript17807	0.835746	0.00172865	unknown protein
AT5G20480.1	transcript7774	0.834894	0.0198641	EF-TU receptor
AT1G14790.1	transcript9182	0.834519	0.000223913	RNA-dependent RNA polymerase 1
AT1G18390.2	transcript866	0.833945	0.0175201	Protein kinase superfamily protein
AT1G62400.1	transcript21814	0.833899	0.0125627	Protein kinase superfamily protein
AT1G33610.1	transcript3756	0.833209	0.000857997	Leucine-rich repeat (LRR) family protein
AT2G39730.1	transcript858	0.833078	0.000116189	rubisco activase
AT5G59590.1	transcript2110	0.831696	1.15536e-05	UDP-glucosyl transferase 76E2
AT4G23160.1	transcript128	0.831128	0.00193508	cysteine-rich RLK (RECEPTOR-like protein kinase) 8
AT5G04560.2	transcript12334	0.830971	0.00839913	HhH-GPD base excision DNA repair family protein
AT3G12740.1	transcript5148	0.830902	0.00478656	ALA-interacting subunit 1
AT4G00430.1	transcript9248	0.830846	2.68746e-07	plasma membrane intrinsic protein 1;4
AT2G41475.1	transcript13748	0.830662	0.000176282	Embryo-specific protein 3, (ATS3)
AT1G60000.1	transcript13136	0.830465	0.0022359	RNA-binding (RRM/RBD/RNP motifs) family protein
AT2G26800.2	transcript16400	0.830043	1.67183e-06	Aldolase superfamily protein
AT3G14470.1	transcript3774	0.82921	0.0206713	NB-ARC domain-containing disease resistance protein
AT4G36180.1	transcript2220	0.828672	0.00041061	Leucine-rich receptor-like protein kinase family protein
AT1G73960.1	transcript987	0.82861	0.000415389	TBP-associated factor 2
AT5G53170.1	transcript23906	0.8285	0.000152164	FTSH protease 11
AT1G74210.1	transcript4694	0.828387	0.000156078	PLC-like phosphodiesterases superfamily protein
AT4G04350.1	transcript3380	0.828073	0.000107361	tRNA synthetase class I (I, L, M and V) family protein
AT1G08380.1	transcript17317	0.82762	0.00010091	photosystem I subunit O
AT2G27920.1	transcript16894	0.827338	0.00474492	serine carboxypeptidase-like 51
AT5G10190.1	transcript4345	0.826785	3.29524e-05	Major facilitator superfamily protein
AT4G09650.1	transcript12109	0.826315	0.00140045	ATP synthase delta-subunit gene
AT5G58380.1	transcript21550	0.825962	0.000103162	SOS3-interacting protein 1
AT5G07990.1	transcript1018	0.825655	0.00371214	Cytochrome P450 superfamily protein
AT3G45050.2	transcript17837	0.825451	0.00140079	unknown protein
AT2G28540.2	transcript12425	0.825271	0.00400039	RNA binding (RRM/RBD/RNP motifs) family protein
AT4G19100.1	transcript10036	0.824759	0.00917417	Protein of unknown function (DUF3464)
AT5G66570.1	transcript124	0.824704	0.000373846	PS II oxygen-evolving complex 1
AT4G19070.1	transcript22423	0.824213	0.0107312	Putative membrane lipoprotein
AT1G24764.1	transcript17652	0.823927	0.00677251	microtubule-associated proteins 70-2
AT4G01220.1	transcript18593	0.823057	0.00483458	Nucleotide-diphospho-sugar transferase family protein
AT3G14470.1	transcript1152	0.822936	0.0036502	NB-ARC domain-containing disease resistance protein
AT3G45010.1	transcript5773	0.822802	0.00633937	serine carboxypeptidase-like 48
AT4G33010.1	transcript2453	0.822586	0.00111561	glycine decarboxylase P-protein 1
AT1G24610.1	transcript14238	0.822548	0.0107419	Rubisco methyltransferase family protein
AT4G12910.1	transcript7750	0.822521	9.35632e-05	serine carboxypeptidase-like 20
AT4G27290.1	transcript4814	0.82244	0.00210163	S-locus lectin protein kinase family protein
AT5G36700.1	transcript20218	0.822341	0.000813157	2-phosphoglycolate phosphatase 1
AT1G03220.1	transcript7016	0.822078	0.0110296	Eukaryotic aspartyl protease family protein
AT2G34930.1	transcript3881	0.820961	0.0104073	disease resistance family protein / LRR family protein
AT1G59710.1	transcript6070	0.820853	0.00269263	Protein of unknown function (DUF569)
AT3G14840.2	transcript12246	0.820755	5.96179e-06	Leucine-rich repeat transmembrane protein kinase
AT1G73590.1	transcript5172	0.820588	0.000200567	Auxin efflux carrier family protein
AT5G56760.1	transcript20707	0.820483	0.00114167	serine acetyltransferase 1;1
AT2G02450.2	transcript16263	0.820115	0.00286197	NAC domain containing protein 35
AT5G64860.1	transcript3496	0.820045	0.00190495	disproportionating enzyme
AT1G15000.1	transcript224	0.819775	0.00913828	serine carboxypeptidase-like 50
AT5G47580.1	transcript9069	0.819624	0.00149972	unknown protein
AT5G14030.1	transcript19191	0.819431	0.0179272	translocon-associated protein beta (TRAPB) family protein
AT1G13960.1	transcript6332	0.819153	0.000904136	WRKY DNA-binding protein 4
AT1G53350.1	transcript19382	0.818819	0.00965179	Disease resistance protein (CC-NBS-LRR class) family
AT3G24320.1	transcript14379	0.818245	0.0197406	MUTL protein homolog 1
AT5G46330.1	transcript190	0.817534	0.00515281	Leucine-rich receptor-like protein kinase family protein
AT2G28320.1	transcript6406	0.81692	9.06322e-05	Pleckstrin homology (PH) and lipid-binding START domains-containing protein
AT3G04790.1	transcript16701	0.81688	0.0019644	Ribose 5-phosphate isomerase, type A protein
AT3G14470.1	transcript7940	0.816567	0.0129531	NB-ARC domain-containing disease resistance protein
AT5G12080.1	transcript19914	0.816499	5.83837e-05	mechanosensitive channel of small conductance-like 10
ATMG00860.1	transcript105	0.81606	0.00275079	DNA/RNA polymerases superfamily protein
AT5G27690.1	transcript4599	0.81541	0.000279268	Heavy metal transport/detoxification superfamily protein
AT1G13270.1	transcript1583	0.815404	8.69051e-05	methionine aminopeptidase 1B
AT3G14840.2	transcript3216	0.815363	0.00248864	Leucine-rich repeat transmembrane protein kinase
AT2G38510.1	transcript8937	0.814999	0.00173948	MATE efflux family protein
AT1G62300.1	transcript18446	0.814878	0.0061581	WRKY family transcription factor
AT3G51440.1	transcript5536	0.814358	0.000953132	Calcium-dependent phosphotriesterase superfamily protein
AT3G46530.1	transcript11580	0.812797	0.00383355	NB-ARC domain-containing disease resistance protein
AT3G50120.1	transcript5569	0.811927	0.00259611	Plant protein of unknown function (DUF247)
AT1G75820.1	transcript11304	0.811514	0.0071141	Leucine-rich receptor-like protein kinase family protein
AT3G27960.1	transcript23321	0.810475	0.00107337	Tetratricopeptide repeat (TPR)-like superfamily protein
AT2G11810.1	transcript3937	0.809009	3.46799e-05	monogalactosyldiacylglycerol synthase type C
AT2G20260.1	transcript16634	0.807057	0.000199079	photosystem I subunit E-2
AT2G21770.1	transcript4520	0.806958	0.00110275	cellulose synthase A9
AT3G61080.1	transcript1541	0.806622	0.0106926	Protein kinase superfamily protein
AT5G17170.1	transcript7718	0.805844	0.00157358	rubredoxin family protein
AT1G50180.1	transcript453	0.804841	0.00272379	NB-ARC domain-containing disease resistance protein
AT5G14910.1	transcript2800	0.804553	0.00320234	Heavy metal transport/detoxification superfamily protein
AT5G43470.1	transcript9552	0.804247	0.0058483	Disease resistance protein (CC-NBS-LRR class) family
AT5G49900.1	transcript8082	0.804102	0.00131592	Beta-glucosidase, GBA2 type family protein
AT3G60750.1	transcript9076	0.803357	0.000134814	Transketolase
AT5G36880.2	transcript16972	0.803052	0.00312767	acetyl-CoA synthetase
AT1G66150.1	transcript7382	0.802867	0.00340833	transmembrane kinase 1
AT5G67370.1	transcript14391	0.801553	0.00790986	Protein of unknown function (DUF1230)
AT1G60470.1	transcript3307	0.800728	0.0060816	galactinol synthase 4
AT5G53130.1	transcript12252	0.800556	0.0061305	cyclic nucleotide gated channel 1
AT3G06200.1	transcript22567	0.800309	0.00652713	P-loop containing nucleoside triphosphate hydrolases superfamily protein
AT5G09960.1	transcript18154	0.800075	0.0148004	unknown protein
AT4G33010.1	transcript8505	0.800005	0.00137116	glycine decarboxylase P-protein 1
AT4G24220.1	transcript18155	0.799496	0.000186837	NAD(P)-binding Rossmann-fold superfamily protein
AT5G23060.1	transcript1528	0.799145	0.00100225	calcium sensing receptor
AT3G48690.1	transcript3896	0.798886	0.000272213	alpha/beta-Hydrolases superfamily protein
AT1G04620.1	transcript3475	0.798447	7.72223e-06	coenzyme F420 hydrogenase family / dehydrogenase, beta subunit family
AT4G23160.1	transcript1212	0.797857	0.00376586	cysteine-rich RLK (RECEPTOR-like protein kinase) 8
AT2G47940.1	transcript3303	0.797595	0.00018389	DEGP protease 2
AT5G17400.1	transcript7149	0.797552	0.000809537	endoplasmic reticulum-adenine nucleotide transporter 1
AT2G01210.1	transcript4147	0.797203	0.0155591	Leucine-rich repeat protein kinase family protein
AT5G35970.1	transcript15041	0.79629	0.00396376	P-loop containing nucleoside triphosphate hydrolases superfamily protein
AT1G73170.1	transcript10665	0.796134	0.00482891	P-loop containing nucleoside triphosphate hydrolases superfamily protein
AT1G20020.1	transcript19039	0.795586	0.000469575	ferredoxin-NADP(+)-oxidoreductase 2
AT5G23530.1	transcript527	0.795173	0.00571663	carboxyesterase 18
AT4G15110.1	transcript21412	0.795048	0.0201935	cytochrome P450, family 97, subfamily B, polypeptide 3
AT1G70250.1	transcript1303	0.793983	0.00866662	receptor serine/threonine kinase, putative
AT3G28050.1	transcript4696	0.793727	0.0124596	nodulin MtN21 /EamA-like transporter family protein
AT3G14660.1	transcript7308	0.793619	0.0144258	cytochrome P450, family 72, subfamily A, polypeptide 13
AT3G61670.1	transcript1545	0.793381	0.00494885	Protein of unknown function (DUF3133)
AT3G49780.1	transcript14037	0.792646	0.0123192	phytosulfokine 4 precursor
AT2G26330.1	transcript2008	0.792336	0.00784034	Leucine-rich receptor-like protein kinase family protein
AT4G38225.3	transcript13344	0.791472	0.00356505	unknown protein
AT1G53440.1	transcript8501	0.790979	0.000190011	Leucine-rich repeat transmembrane protein kinase
AT1G56220.3	transcript329	0.790736	0.000361151	Dormancy/auxin associated family protein
AT2G42770.1	transcript23318	0.789843	0.0124	Peroxisomal membrane 22 kDa (Mpv17/PMP22) family protein
AT3G13050.1	transcript21835	0.789619	0.000774859	Major facilitator superfamily protein
AT5G11160.1	transcript10754	0.789327	0.00164772	adenine phosphoribosyltransferase 5
AT4G19985.1	transcript11074	0.788873	0.000851397	Acyl-CoA N-acyltransferases (NAT) superfamily protein
AT1G48300.1	transcript4152	0.788402	0.00239211	unknown protein
AT4G27960.2	transcript17366	0.786943	0.000119454	ubiquitin conjugating enzyme 9
AT4G23160.1	transcript463	0.786866	0.000346228	cysteine-rich RLK (RECEPTOR-like protein kinase) 8
AT4G14605.1	transcript3492	0.786647	0.0177716	Mitochondrial transcription termination factor family protein
AT4G08350.1	transcript22063	0.786496	0.0210132	global transcription factor group A2
AT2G37980.1	transcript7425	0.786094	0.000415492	O-fucosyltransferase family protein
AT3G22104.1	transcript11318	0.785717	0.0105053	Phototropic-responsive NPH3 family protein
AT3G63410.1	transcript6420	0.784788	0.00065695	S-adenosyl-L-methionine-dependent methyltransferases superfamily protein
AT1G67480.1	transcript7583	0.784525	0.00435197	Galactose oxidase/kelch repeat superfamily protein
AT3G07700.3	transcript5755	0.783748	0.00202631	Protein kinase superfamily protein
AT4G33010.1	transcript781	0.783722	0.00161668	glycine decarboxylase P-protein 1
AT4G36810.1	transcript7575	0.783545	0.0136251	geranylgeranyl pyrophosphate synthase 1
AT5G42070.1	transcript11050	0.783379	0.000341266	unknown protein
AT4G23810.1	transcript14619	0.783354	0.0100101	WRKY family transcription factor
AT1G07650.2	transcript2744	0.78307	0.00338701	Leucine-rich repeat transmembrane protein kinase
AT4G23990.1	transcript3077	0.782815	0.000175792	cellulose synthase like G3
AT5G60690.1	transcript3125	0.782765	0.00111867	Homeobox-leucine zipper family protein / lipid-binding START domain-containing protein
AT4G17070.1	transcript5454	0.782397	0.00200205	peptidyl-prolyl cis-trans isomerases
AT3G08740.1	transcript9256	0.782382	0.0143049	elongation factor P (EF-P) family protein
AT4G00050.1	transcript3862	0.78122	0.0076979	basic helix-loop-helix (bHLH) DNA-binding superfamily protein
AT5G65710.1	transcript16318	0.780026	0.00282922	HAESA-like 2
AT3G07120.1	transcript3220	0.779252	0.010328	RING/U-box superfamily protein
AT4G25080.3	transcript11586	0.778462	0.00304516	magnesium-protoporphyrin IX methyltransferase
AT4G27870.1	transcript9961	0.777656	0.00108623	Vacuolar iron transporter (VIT) family protein
AT5G64040.2	transcript14827	0.777584	0.000572466	photosystem I reaction center subunit PSI-N, chloroplast, putative / PSI-N, putative (PSAN)
AT4G27220.1	transcript1166	0.776527	0.000699196	NB-ARC domain-containing disease resistance protein
AT1G80600.1	transcript7385	0.776259	0.00790272	HOPW1-1-interacting 1
AT1G16670.1	transcript17627	0.77625	0.00942182	Protein kinase superfamily protein
AT4G13670.1	transcript3893	0.775993	0.00578219	plastid transcriptionally active 5
AT2G04039.3	transcript24438	0.77599	0.00445104	unknown protein
AT3G46530.1	transcript24367	0.775932	0.0109263	NB-ARC domain-containing disease resistance protein
AT5G17700.1	transcript7292	0.775544	0.00652838	MATE efflux family protein
AT1G75220.1	transcript5443	0.775527	0.000383395	Major facilitator superfamily protein
AT3G10060.1	transcript8083	0.775169	0.00114293	FKBP-like peptidyl-prolyl cis-trans isomerase family protein
AT5G27600.1	transcript17763	0.775116	0.0173758	long-chain acyl-CoA synthetase 7
AT3G21250.2	transcript13110	0.77315	0.0120525	multidrug resistance-associated protein 6
AT5G53110.1	transcript152	0.771264	0.0172554	RING/U-box superfamily protein
AT3G14930.1	transcript3089	0.770841	0.0029929	Uroporphyrinogen decarboxylase
AT2G39000.1	transcript16159	0.770787	0.000327747	Acyl-CoA N-acyltransferases (NAT) superfamily protein
AT4G09650.1	transcript14331	0.770772	0.00145414	ATP synthase delta-subunit gene
AT2G21890.1	transcript9775	0.770642	0.0141899	cinnamyl alcohol dehydrogenase homolog 3
AT1G22100.1	transcript3257	0.770481	0.000587404	Inositol-pentakisphosphate 2-kinase family protein
AT1G29930.1	transcript8547	0.770331	0.00202103	chlorophyll A/B binding protein 1
AT5G24314.2	transcript11066	0.770245	0.000431099	plastid transcriptionally active7
AT4G24220.1	transcript1268	0.769303	0.0138255	NAD(P)-binding Rossmann-fold superfamily protein
AT4G37480.1	transcript11886	0.768995	0.0106714	Chaperone DnaJ-domain superfamily protein
AT5G05360.1	transcript22193	0.768269	0.00886995	unknown protein
AT1G18390.2	transcript16311	0.767146	0.00113308	Protein kinase superfamily protein
AT3G21750.1	transcript15772	0.766923	0.00019794	UDP-glucosyl transferase 71B1
AT5G07990.1	transcript2969	0.766597	0.000728055	Cytochrome P450 superfamily protein
AT5G53110.1	transcript868	0.766426	0.00299517	RING/U-box superfamily protein
AT4G00330.1	transcript16811	0.766059	0.00549427	calmodulin-binding receptor-like cytoplasmic kinase 2
AT4G04850.2	transcript6744	0.765665	0.00264534	K+ efflux antiporter 3
AT5G61900.1	transcript20094	0.764858	0.0147019	Calcium-dependent phospholipid-binding Copine family protein
AT1G02850.4	transcript22001	0.764763	0.000447594	beta glucosidase 11
AT1G56130.1	transcript530	0.764645	0.000622153	Leucine-rich repeat transmembrane protein kinase
AT4G08850.1	transcript523	0.764642	0.00553313	Leucine-rich repeat receptor-like protein kinase family protein
AT1G52230.1	transcript9508	0.764095	0.000190119	photosystem I subunit H2
AT3G46530.1	transcript18834	0.763917	0.00231569	NB-ARC domain-containing disease resistance protein
AT4G34460.1	transcript22732	0.763481	0.00233669	GTP binding protein beta 1
AT2G39210.1	transcript2942	0.763312	0.0142592	Major facilitator superfamily protein
AT3G51550.1	transcript10825	0.763252	0.00477981	Malectin/receptor-like protein kinase family protein
AT1G53350.1	transcript22176	0.762607	0.00395803	Disease resistance protein (CC-NBS-LRR class) family
AT1G24577.1	transcript9295	0.762149	0.00630104	unknown protein
AT3G12710.1	transcript488	0.761854	0.00096789	DNA glycosylase superfamily protein
AT5G09850.1	transcript17729	0.761813	0.0204799	Transcription elongation factor (TFIIS) family protein
AT2G26560.1	transcript13573	0.761483	0.000326461	phospholipase A 2A
AT2G45770.2	transcript24527	0.761228	0.00544166	signal recognition particle receptor protein, chloroplast (FTSY)
AT1G34300.1	transcript21617	0.760391	0.00616379	lectin protein kinase family protein
AT1G02150.1	transcript10819	0.760161	0.000632751	Tetratricopeptide repeat (TPR)-like superfamily protein
AT2G39900.1	transcript24556	0.758933	0.00164127	GATA type zinc finger transcription factor family protein
AT2G40070.1	transcript773	0.758619	0.00254339	BEST Arabidopsis thaliana match is: proline-rich family protein (TAIR:AT3G09000.1)
AT2G47710.1	transcript14462	0.758486	0.00219759	Adenine nucleotide alpha hydrolases-like superfamily protein
AT1G14040.1	transcript7338	0.758037	0.000519415	EXS (ERD1/XPR1/SYG1) family protein
AT3G05675.2	transcript14292	0.757846	0.00577504	BTB/POZ domain-containing protein
AT1G43760.1	transcript798	0.757604	0.00113323	DNAse I-like superfamily protein
AT5G67190.1	transcript23821	0.757145	0.0078211	DREB and EAR motif protein 2
AT4G32330.1	transcript6085	0.757098	0.0117967	TPX2 (targeting protein for Xklp2) protein family
AT5G12200.1	transcript2246	0.755927	0.000571878	pyrimidine 2
AT4G28025.1	transcript7863	0.75563	0.0118434	unknown protein
AT3G46530.1	transcript5013	0.755467	0.018303	NB-ARC domain-containing disease resistance protein
AT1G64500.1	transcript12460	0.75356	0.0153641	Glutaredoxin family protein
AT5G23760.1	transcript2703	0.753516	0.00784907	Copper transport protein family
AT4G22200.1	transcript7894	0.752693	0.00838367	potassium transport 2/3
AT1G19310.1	transcript17697	0.752659	0.00964142	RING/U-box superfamily protein
AT1G67560.1	transcript9976	0.752488	0.000501965	PLAT/LH2 domain-containing lipoxygenase family protein
AT5G14940.1	transcript19426	0.752382	0.000127738	Major facilitator superfamily protein
AT2G32830.1	transcript2028	0.751685	2.25139e-05	phosphate transporter 1;5
AT1G80290.2	transcript4551	0.750817	0.0028455	Nucleotide-diphospho-sugar transferases superfamily protein
AT5G22340.2	transcript10185	0.750393	0.00284348	unknown protein
AT3G07700.3	transcript8316	0.750189	0.0126855	Protein kinase superfamily protein
AT3G46530.1	transcript452	0.749809	0.000127256	NB-ARC domain-containing disease resistance protein
AT5G65210.2	transcript22917	0.749807	0.00102149	bZIP transcription factor family protein
AT4G00720.1	transcript12465	0.748504	0.000264972	shaggy-like protein kinase 32
AT1G09160.2	transcript4005	0.748427	0.00141496	Protein phosphatase 2C family protein
AT4G37560.1	transcript2445	0.747659	0.000231085	Acetamidase/Formamidase family protein
AT2G41680.1	transcript14587	0.747198	0.00112368	NADPH-dependent thioredoxin reductase C
AT5G22860.1	transcript22565	0.746344	0.000685747	Serine carboxypeptidase S28 family protein
AT5G52030.2	transcript8091	0.746265	0.0218071	TraB family protein
AT4G12800.1	transcript790	0.745047	0.000316517	photosystem I subunit l
AT5G42765.1	transcript21121	0.744714	0.0134938	CONTAINS DOMAIN/s: Twin-arginine translocation pathway (InterPro:IPR006311)
AT5G09650.1	transcript7185	0.74455	0.00288864	pyrophosphorylase 6
AT4G13510.1	transcript11015	0.743606	0.000152295	ammonium transporter 1;1
AT4G36220.1	transcript8361	0.743255	0.00186583	ferulic acid 5-hydroxylase 1
AT4G29810.2	transcript13082	0.741628	0.00467589	MAP kinase kinase 2
AT4G26555.1	transcript20797	0.741559	0.00946729	FKBP-like peptidyl-prolyl cis-trans isomerase family protein
AT1G43650.1	transcript16317	0.740067	0.00483352	nodulin MtN21 /EamA-like transporter family protein
AT2G48070.3	transcript9179	0.739956	0.00212725	resistance to phytophthora 1
AT2G30740.1	transcript14184	0.739558	0.0144676	Protein kinase superfamily protein
AT1G28110.1	transcript3923	0.739542	0.00581698	serine carboxypeptidase-like 45
AT4G19420.1	transcript3713	0.738708	0.0190195	Pectinacetylesterase family protein
AT1G55265.1	transcript4856	0.738515	0.0115923	Protein of unknown function, DUF538
AT2G32640.1	transcript4906	0.737015	0.0100757	Lycopene beta/epsilon cyclase protein
AT3G01510.1	transcript7175	0.735621	0.00155182	like SEX4 1
AT4G33500.1	transcript2157	0.735595	0.000160324	Protein phosphatase 2C family protein
AT3G46530.1	transcript1966	0.73558	0.00164512	NB-ARC domain-containing disease resistance protein
AT1G59218.1	transcript123	0.735155	0.0137808	Disease resistance protein (CC-NBS-LRR class) family
AT3G47470.1	transcript2710	0.734532	0.000148111	light-harvesting chlorophyll-protein complex I subunit A4
AT3G07040.1	transcript13781	0.734267	7.99598e-05	NB-ARC domain-containing disease resistance protein
AT2G27150.1	transcript4790	0.733963	0.0137823	abscisic aldehyde oxidase 3
AT3G27690.1	transcript1132	0.7334	0.00196436	photosystem II light harvesting complex gene 2.3
AT1G68750.1	transcript15818	0.733141	0.00568155	phosphoenolpyruvate carboxylase 4
AT1G67000.1	transcript11003	0.733104	0.00330809	Protein kinase superfamily protein
AT5G66150.1	transcript3853	0.733048	0.0170047	Glycosyl hydrolase family 38 protein
AT5G40240.2	transcript2537	0.732139	0.0216176	nodulin MtN21 /EamA-like transporter family protein
AT4G30825.1	transcript6584	0.732032	0.0153649	Tetratricopeptide repeat (TPR)-like superfamily protein
AT3G55250.1	transcript22914	0.731639	0.00179439	unknown protein
AT5G08620.1	transcript4775	0.730731	0.0046155	DEA(D/H)-box RNA helicase family protein
AT2G14800.1	transcript7828	0.730651	0.0121175	unknown protein
AT5G43170.1	transcript5444	0.730484	0.0112029	zinc-finger protein 3
AT2G01440.1	transcript23263	0.730321	0.00445621	DEAD/DEAH box RNA helicase family protein
AT1G01060.1	transcript13710	0.730023	0.00203083	Homeodomain-like superfamily protein
AT5G10170.1	transcript2714	0.730004	0.00222798	myo-inositol-1-phosphate synthase 3
AT3G63520.1	transcript441	0.729607	0.00458954	carotenoid cleavage dioxygenase 1
AT2G41120.1	transcript5992	0.727888	0.00241367	unknown protein
AT5G39530.1	transcript1574	0.727751	0.00130845	Protein of unknown function (DUF1997)
AT5G16715.1	transcript1832	0.727541	0.00198486	ATP binding;valine-tRNA ligases;aminoacyl-tRNA ligases;aminoacyl-tRNA ligases
AT3G14420.1	transcript4388	0.727401	0.000146792	Aldolase-type TIM barrel family protein
AT4G29210.1	transcript7909	0.726775	0.010078	gamma-glutamyl transpeptidase 4
AT4G35250.1	transcript3899	0.726738	0.00104427	NAD(P)-binding Rossmann-fold superfamily protein
AT1G65320.1	transcript11399	0.72586	0.000289008	Cystathionine beta-synthase (CBS) family protein
AT2G21860.1	transcript5885	0.725618	0.0146163	violaxanthin de-epoxidase-related
AT1G18490.1	transcript7124	0.72555	0.00631607	Protein of unknown function (DUF1637)
AT2G46910.1	transcript577	0.724251	0.0100255	Plastid-lipid associated protein PAP / fibrillin family protein
AT1G25440.1	transcript19114	0.723121	0.00442695	B-box type zinc finger protein with CCT domain
AT1G17720.1	transcript13928	0.722917	0.00361274	Protein phosphatase 2A, regulatory subunit PR55
AT5G18570.1	transcript9640	0.722659	0.00421023	GTP1/OBG family protein
AT5G04810.1	transcript8693	0.721909	0.0125776	pentatricopeptide (PPR) repeat-containing protein
AT3G14470.1	transcript496	0.721616	0.00174971	NB-ARC domain-containing disease resistance protein
ATMG00860.1	transcript2633	0.721317	0.0187275	DNA/RNA polymerases superfamily protein
AT3G19020.1	transcript859	0.719545	0.00480937	Leucine-rich repeat (LRR) family protein
AT1G18660.4	transcript17892	0.719136	0.00435808	zinc finger (C3HC4-type RING finger) family protein
AT1G56130.1	transcript927	0.71908	9.06025e-05	Leucine-rich repeat transmembrane protein kinase
AT2G01170.1	transcript257	0.718792	0.00117323	bidirectional amino acid transporter 1
AT5G57690.1	transcript14898	0.718375	0.000638681	diacylglycerol kinase 4
AT1G60000.1	transcript8165	0.718305	0.00464468	RNA-binding (RRM/RBD/RNP motifs) family protein
AT5G57035.1	transcript4761	0.717127	0.00140014	U-box domain-containing protein kinase family protein
AT2G15695.1	transcript24542	0.716524	0.000497469	Protein of unknown function DUF829, transmembrane 53
AT2G33860.1	transcript5030	0.715619	0.0119708	Transcriptional factor B3 family protein / auxin-responsive factor AUX/IAA-related
AT5G21930.1	transcript5811	0.715604	0.0086247	P-type ATPase of Arabidopsis 2
AT2G40020.3	transcript1650	0.715347	0.0177931	Nucleolar histone methyltransferase-related protein
AT5G23810.1	transcript3428	0.714577	0.0028374	amino acid permease 7
AT4G29060.1	transcript7740	0.712627	0.000179608	elongation factor Ts family protein
AT1G45688.1	transcript21069	0.71255	0.0177746	unknown protein
AT3G42670.1	transcript5937	0.711671	0.00162476	chromatin remodeling 38
AT1G30420.1	transcript5154	0.711105	0.0116788	multidrug resistance-associated protein 12
AT5G51545.1	transcript15339	0.710758	0.00259215	low psii accumulation2
AT5G03380.1	transcript5727	0.709767	0.0153329	Heavy metal transport/detoxification superfamily protein
AT1G31330.1	transcript8981	0.70956	0.000672696	photosystem I subunit F
AT3G20770.1	transcript18745	0.709178	0.000522265	Ethylene insensitive 3 family protein
AT2G30570.1	transcript2294	0.708263	0.003238	photosystem II reaction center W
AT1G43760.1	transcript2024	0.707139	0.00601565	DNAse I-like superfamily protein
AT5G04440.1	transcript3461	0.707004	0.0158974	Protein of unknown function (DUF1997)
AT4G20140.1	transcript16644	0.706821	0.0162349	Leucine-rich repeat transmembrane protein kinase
AT3G51820.1	transcript5226	0.706598	0.00116847	UbiA prenyltransferase family protein
AT1G67560.1	transcript15715	0.705395	0.000305744	PLAT/LH2 domain-containing lipoxygenase family protein
AT3G09210.1	transcript4350	0.704435	0.00187385	plastid transcriptionally active 13
AT2G29420.1	transcript16974	0.704031	0.0187287	glutathione S-transferase tau 7
AT3G14470.1	transcript210	0.703934	0.00412565	NB-ARC domain-containing disease resistance protein
AT1G09960.1	transcript22148	0.703752	0.00312214	sucrose transporter 4
AT5G12080.1	transcript8692	0.703548	0.00244943	mechanosensitive channel of small conductance-like 10
AT4G11130.1	transcript4242	0.703525	0.00641576	RNA-dependent RNA polymerase 2
AT5G66210.2	transcript5733	0.702215	0.0139703	calcium-dependent protein kinase 28
AT2G34630.2	transcript2179	0.701608	0.0011972	geranyl diphosphate synthase 1
AT1G10760.1	transcript563	0.701182	0.000990927	Pyruvate phosphate dikinase, PEP/pyruvate binding domain
AT5G53420.1	transcript1380	0.700157	0.00118774	CCT motif family protein
AT3G61470.1	transcript2114	0.699893	0.000586568	photosystem I light harvesting complex gene 2
AT2G46100.1	transcript10965	0.699054	0.00660699	Nuclear transport factor 2 (NTF2) family protein
AT4G24010.1	transcript23620	0.698786	0.000263646	cellulose synthase like G1
AT4G35220.1	transcript20886	0.697671	0.000317947	Cyclase family protein
AT3G55330.1	transcript15717	0.697641	0.0108192	PsbP-like protein 1
AT2G43010.1	transcript12310	0.697347	0.00442548	phytochrome interacting factor 4
AT1G77380.1	transcript17186	0.696514	0.00787325	amino acid permease 3
AT1G53350.1	transcript21532	0.696412	0.0183707	Disease resistance protein (CC-NBS-LRR class) family
AT5G28500.1	transcript7930	0.695784	0.00383168	unknown protein
AT4G02790.1	transcript20673	0.692889	0.00183608	GTP-binding family protein
AT1G05010.1	transcript20304	0.69201	6.05961e-06	ethylene-forming enzyme
AT5G19860.1	transcript1059	0.691709	0.000340126	Protein of unknown function, DUF538
AT3G53700.1	transcript6000	0.691481	0.00850642	Pentatricopeptide repeat (PPR) superfamily protein
AT4G00430.1	transcript20024	0.691228	0.000666214	plasma membrane intrinsic protein 1;4
AT4G09350.1	transcript7213	0.68913	0.0135104	Chaperone DnaJ-domain superfamily protein
AT3G52150.1	transcript22746	0.688507	0.00793661	RNA-binding (RRM/RBD/RNP motifs) family protein
AT3G62390.1	transcript19935	0.687998	0.00935202	TRICHOME BIREFRINGENCE-LIKE 6
AT2G20890.1	transcript11135	0.687515	0.000690685	photosystem II reaction center PSB29 protein
AT5G42310.1	transcript221	0.68689	0.00746492	Pentatricopeptide repeat (PPR-like) superfamily protein
AT5G66190.1	transcript19178	0.686648	0.00315815	ferredoxin-NADP(+)-oxidoreductase 1
AT2G38100.1	transcript1943	0.686335	0.00534467	proton-dependent oligopeptide transport (POT) family protein
AT3G09470.1	transcript20100	0.686036	0.00166031	Major facilitator superfamily protein
AT5G42240.1	transcript432	0.685777	0.00367757	serine carboxypeptidase-like 42
AT2G01050.1	transcript376	0.685442	0.00136428	zinc ion binding;nucleic acid binding
AT2G35155.1	transcript19847	0.685346	0.0155141	Trypsin family protein
AT2G06520.1	transcript7729	0.684907	0.00116716	photosystem II subunit X
AT3G57790.1	transcript990	0.684648	0.0165766	Pectin lyase-like superfamily protein
AT5G41800.1	transcript6214	0.68461	0.0034261	Transmembrane amino acid transporter family protein
AT3G49660.1	transcript11616	0.683555	0.00550922	Transducin/WD40 repeat-like superfamily protein
AT3G50360.1	transcript4901	0.683361	0.000601267	centrin2
AT1G68220.1	transcript8334	0.683161	0.00105489	Protein of unknown function (DUF1218)
AT1G64970.1	transcript5428	0.682909	0.00192187	gamma-tocopherol methyltransferase
AT5G63050.1	transcript24343	0.6824	0.00139577	embryo defective 2759
AT3G02300.1	transcript17264	0.681573	0.0219141	Regulator of chromosome condensation (RCC1) family protein
AT2G36895.1	transcript10652	0.680954	0.00917489	unknown protein
AT5G10180.1	transcript16035	0.680708	0.00063061	slufate transporter 2;1
AT4G14210.1	transcript17928	0.6796	0.000381516	phytoene desaturase 3
AT3G06430.1	transcript22622	0.679297	0.0109152	Tetratricopeptide repeat (TPR)-like superfamily protein
AT5G44510.1	transcript11243	0.679113	0.0106647	target of AVRB operation1
AT2G23140.1	transcript16732	0.678684	0.00817379	RING/U-box superfamily protein with ARM repeat domain
AT4G20380.8	transcript8343	0.678251	0.00374	LSD1 zinc finger family protein
AT3G52950.1	transcript1465	0.677257	0.000439049	CBS / octicosapeptide/Phox/Bemp1 (PB1) domains-containing protein
AT2G43230.2	transcript8706	0.676997	0.0176039	Protein kinase superfamily protein
AT5G11210.1	transcript6566	0.674998	0.00356305	glutamate receptor 2.5
AT1G07650.2	transcript4403	0.672878	9.55276e-05	Leucine-rich repeat transmembrane protein kinase
AT1G17220.1	transcript7163	0.672607	0.00549445	Translation initiation factor 2, small GTP-binding protein
AT5G42960.1	transcript11907	0.672554	0.0054631	unknown protein
AT1G43760.1	transcript15352	0.671909	0.00469857	DNAse I-like superfamily protein
AT2G45740.1	transcript4209	0.670942	0.000537219	peroxin 11D
AT1G34120.2	transcript7399	0.669621	0.0207701	inositol polyphosphate 5-phosphatase I
AT3G52155.1	transcript15063	0.669121	0.0153146	Phosphoglycerate mutase family protein
AT2G34070.1	transcript4127	0.668887	0.000802676	TRICHOME BIREFRINGENCE-LIKE 37
AT1G71450.1	transcript3013	0.668562	0.018716	Integrase-type DNA-binding superfamily protein
AT5G43470.1	transcript8972	0.668281	0.00448535	Disease resistance protein (CC-NBS-LRR class) family
AT3G02730.1	transcript5758	0.666855	0.00772896	thioredoxin F-type 1
AT1G70830.1	transcript4985	0.666307	0.00837837	MLP-like protein 28
AT3G46530.1	transcript18862	0.66615	0.0102377	NB-ARC domain-containing disease resistance protein
AT5G13410.1	transcript1209	0.664946	0.014894	FKBP-like peptidyl-prolyl cis-trans isomerase family protein
AT3G62980.1	transcript11131	0.663817	0.00315879	F-box/RNI-like superfamily protein
AT5G26742.2	transcript17534	0.663053	9.30908e-05	DEAD box RNA helicase (RH3)
AT4G00150.1	transcript9378	0.662929	0.010963	GRAS family transcription factor
AT3G27925.1	transcript1443	0.662441	0.000187248	DegP protease 1
AT5G55960.1	transcript7744	0.661667	0.0062415	unknown protein
AT3G60320.1	transcript11978	0.661616	0.0201606	Protein of unknown function (DUF630 and DUF632)
AT3G44630.3	transcript6271	0.661318	0.00573215	Disease resistance protein (TIR-NBS-LRR class) family
AT2G40330.1	transcript255	0.66107	0.000161004	PYR1-like 6
AT5G26780.3	transcript645	0.661015	0.00280211	serine hydroxymethyltransferase 2
AT3G14470.1	transcript2002	0.660941	0.00995612	NB-ARC domain-containing disease resistance protein
AT5G41210.1	transcript1237	0.660912	0.00164549	glutathione S-transferase THETA 1
AT5G64510.1	transcript4701	0.660482	0.0174987	unknown protein
AT2G32700.7	transcript8455	0.660408	0.00189507	LEUNIG_homolog
AT5G08650.1	transcript7802	0.657983	0.000940878	Small GTP-binding protein
AT5G39830.1	transcript8155	0.654771	0.0176502	Trypsin family protein with PDZ domain
AT3G48280.1	transcript4771	0.654125	0.0188639	cytochrome P450, family 71, subfamily A, polypeptide 25
AT2G42070.1	transcript3294	0.652299	0.0165817	nudix hydrolase homolog 23
AT3G46530.1	transcript1030	0.651115	0.0135754	NB-ARC domain-containing disease resistance protein
AT4G22120.1	transcript17303	0.650891	0.00569665	ERD (early-responsive to dehydration stress) family protein
[truncated: 1,788 more rows]

## Sheet: Res2
Supplementary Table 3. Differentially expressed genes in Resistant 2(Res2) phenotype after P. Podosphaera inoculation.
AGI	ID	LFC	Pvalus	Name
AT5G54160.1	transcript2700	2.28717	2.63541e-12	O-methyltransferase 1
AT4G12020.2	transcript6261	1.67596	4.61712e-08	protein kinase family protein
AT3G29185.2	transcript10458	1.61287	1.19585e-05	Domain of unknown function (DUF3598)
AT4G23160.1	transcript2357	1.61197	9.67436e-08	cysteine-rich RLK (RECEPTOR-like protein kinase) 8
AT3G18890.1	transcript6094	1.59778	1.18878e-05	NAD(P)-binding Rossmann-fold superfamily protein
AT2G01980.1	transcript24494	1.57335	3.46865e-06	sodium proton exchanger, putative (NHX7) (SOS1)
AT4G14690.1	transcript5876	1.55314	1.482e-06	Chlorophyll A-B binding family protein
AT2G45550.1	transcript7734	1.5197	2.22315e-08	cytochrome P450, family 76, subfamily C, polypeptide 4
AT5G49560.1	transcript14662	1.47585	2.69383e-05	Putative methyltransferase family protein
AT3G14860.2	transcript2344	1.45487	2.8663e-09	NHL domain-containing protein
AT3G22590.1	transcript13299	1.43446	3.27117e-06	PLANT HOMOLOGOUS TO PARAFIBROMIN
AT5G61820.1	transcript11625	1.41395	2.87257e-05	unknown protein
AT4G19010.1	transcript16885	1.40961	1.23309e-06	AMP-dependent synthetase and ligase family protein
AT3G26420.1	transcript3696	1.4048	0.000170416	RNA-binding (RRM/RBD/RNP motifs) family protein with retrovirus zinc finger-like domain
ATMG00710.1	transcript473	1.39909	0.000150393	Polynucleotidyl transferase, ribonuclease H-like superfamily protein
ATCG00350.1	transcript11140	1.38748	9.32688e-06	Photosystem I, PsaA/PsaB protein
AT3G56290.1	transcript3629	1.37914	5.45758e-06	unknown protein
AT1G47480.1	transcript6194	1.37814	4.79379e-06	alpha/beta-Hydrolases superfamily protein
AT5G62140.1	transcript7507	1.37428	4.36443e-07	unknown protein
AT2G01050.1	transcript2835	1.34627	0.000303657	zinc ion binding;nucleic acid binding
AT5G51010.1	transcript18262	1.31948	5.29248e-05	Rubredoxin-like superfamily protein
AT1G70810.1	transcript21188	1.31827	1.55876e-05	Calcium-dependent lipid-binding (CaLB domain) family protein
AT2G46400.1	transcript14273	1.29948	0.000456729	WRKY DNA-binding protein 46
AT1G70520.1	transcript7110	1.29726	0.000229814	cysteine-rich RLK (RECEPTOR-like protein kinase) 2
AT1G77090.1	transcript16794	1.29538	8.87572e-06	Mog1/PsbP/DUF1795-like photosystem II reaction center PsbP family protein
AT2G45400.1	transcript23413	1.2908	8.99499e-05	NAD(P)-binding Rossmann-fold superfamily protein
AT1G70760.1	transcript6775	1.28336	2.97829e-06	inorganic carbon transport protein-related
AT5G27330.1	transcript6159	1.28021	2.9503e-05	Prefoldin chaperone subunit family protein
AT3G09650.1	transcript18870	1.27356	5.68641e-06	Tetratricopeptide repeat (TPR)-like superfamily protein
AT5G65980.1	transcript2326	1.26461	0.000201298	Auxin efflux carrier family protein
AT3G02550.1	transcript10192	1.26244	0.000229867	LOB domain-containing protein 41
AT5G58260.1	transcript11060	1.26195	4.28607e-05	oxidoreductases, acting on NADH or NADPH, quinone or similar compound as acceptor
ATMG00820.1	transcript704	1.25662	9.74794e-05	Reverse transcriptase (RNA-dependent DNA polymerase)
AT3G16250.1	transcript14896	1.24911	1.21379e-05	NDH-dependent cyclic electron flow 1
AT5G51080.1	transcript23661	1.24814	0.000492506	RNase H family protein
AT4G23160.1	transcript8041	1.2446	2.59146e-05	cysteine-rich RLK (RECEPTOR-like protein kinase) 8
AT1G22360.1	transcript662	1.23437	1.05685e-05	UDP-glucosyl transferase 85A2
AT3G04870.1	transcript1368	1.22653	2.43761e-05	zeta-carotene desaturase
AT3G18960.1	transcript10060	1.22563	9.48955e-06	AP2/B3-like transcriptional factor family protein
AT1G77760.1	transcript20907	1.22169	0.00117736	nitrate reductase 1
AT3G09510.1	transcript20776	1.21693	2.77991e-06	Ribonuclease H-like superfamily protein
AT1G72640.1	transcript7929	1.2066	6.81062e-05	NAD(P)-binding Rossmann-fold superfamily protein
AT5G09820.2	transcript13338	1.20137	1.54316e-05	Plastid-lipid associated protein PAP / fibrillin family protein
ATMG00860.1	transcript12830	1.1983	4.20272e-05	DNA/RNA polymerases superfamily protein
AT3G21750.1	transcript9715	1.19729	2.51796e-05	UDP-glucosyl transferase 71B1
AT3G47570.1	transcript19548	1.19122	0.000876088	Leucine-rich repeat protein kinase family protein
AT5G57035.1	transcript4751	1.18481	0.00164882	U-box domain-containing protein kinase family protein
AT5G50250.1	transcript9661	1.1816	0.000512424	chloroplast RNA-binding protein 31B
AT3G17380.1	transcript17402	1.18146	0.000785958	TRAF-like family protein
AT1G76140.1	transcript13797	1.1813	0.00114306	Prolyl oligopeptidase family protein
AT1G78510.1	transcript22940	1.17814	3.361e-05	solanesyl diphosphate synthase 1
AT4G20270.1	transcript3485	1.1741	7.92325e-05	Leucine-rich receptor-like protein kinase family protein
AT2G36770.1	transcript18632	1.17214	0.000233972	UDP-Glycosyltransferase superfamily protein
AT5G36110.1	transcript2663	1.17205	0.000127306	cytochrome P450, family 716, subfamily A, polypeptide 1
AT5G58770.1	transcript13307	1.17064	0.00163506	Undecaprenyl pyrophosphate synthetase family protein
AT4G21580.1	transcript7463	1.16551	0.0011229	oxidoreductase, zinc-binding dehydrogenase family protein
AT4G24000.1	transcript21151	1.15825	0.00100027	cellulose synthase like G2
AT2G32640.1	transcript8375	1.15791	0.000892347	Lycopene beta/epsilon cyclase protein
AT4G36810.1	transcript1014	1.15713	0.000490463	geranylgeranyl pyrophosphate synthase 1
AT3G09510.1	transcript22889	1.15408	0.000718891	Ribonuclease H-like superfamily protein
AT1G22540.1	transcript6443	1.14292	0.00016448	Major facilitator superfamily protein
AT5G54600.1	transcript5139	1.13846	1.6139e-05	Translation protein SH3-like family protein
AT4G13510.1	transcript12393	1.13556	0.000161588	ammonium transporter 1;1
AT4G35790.1	transcript17480	1.13498	0.00247745	phospholipase D delta
AT2G32290.1	transcript19891	1.1321	4.78872e-06	beta-amylase 6
AT1G54310.2	transcript16302	1.13124	0.00266341	S-adenosyl-L-methionine-dependent methyltransferases superfamily protein
AT1G20230.1	transcript7745	1.13017	0.00020218	Pentatricopeptide repeat (PPR) superfamily protein
AT4G35790.1	transcript994	1.1286	0.00113956	phospholipase D delta
AT2G04790.2	transcript17470	1.12851	0.000502359	unknown protein
AT3G61220.2	transcript24394	1.12549	0.00233002	NAD(P)-binding Rossmann-fold superfamily protein
AT2G15490.1	transcript22779	1.1253	3.30292e-06	UDP-glycosyltransferase 73B4
AT5G04140.2	transcript10408	1.12499	1.21706e-05	glutamate synthase 1
AT5G43470.1	transcript16910	1.12473	0.000181577	Disease resistance protein (CC-NBS-LRR class) family
AT5G50100.1	transcript65	1.12207	0.000113317	Putative thiol-disulphide oxidoreductase DCC
AT1G76570.1	transcript24526	1.11304	5.06175e-07	Chlorophyll A-B binding family protein
AT3G25805.1	transcript14813	1.10751	4.72178e-05	unknown protein
AT3G01660.1	transcript22562	1.10269	6.0077e-06	S-adenosyl-L-methionine-dependent methyltransferases superfamily protein
AT4G33010.1	transcript8505	1.09847	2.44276e-05	glycine decarboxylase P-protein 1
AT1G33290.1	transcript980	1.09723	5.45192e-05	P-loop containing nucleoside triphosphate hydrolases superfamily protein
AT4G13870.2	transcript13391	1.09658	0.0019732	Werner syndrome-like exonuclease
AT4G37330.1	transcript10700	1.09333	0.000353355	cytochrome P450, family 81, subfamily D, polypeptide 4
AT4G37925.1	transcript12350	1.09207	4.1304e-05	subunit NDH-M of NAD(P)H:plastoquinone dehydrogenase complex
AT3G20680.1	transcript6732	1.09038	0.000320116	Domain of unknown function (DUF1995)
AT4G27300.1	transcript21708	1.08461	0.00182776	S-locus lectin protein kinase family protein
AT5G60800.2	transcript7631	1.07924	0.000702619	Heavy metal transport/detoxification superfamily protein
AT4G18700.1	transcript22899	1.07873	0.00165385	CBL-interacting protein kinase 12
AT3G09640.1	transcript20586	1.07862	0.00246762	ascorbate peroxidase 2
AT1G23180.1	transcript17335	1.07692	0.00355837	ARM repeat superfamily protein
AT4G20520.1	transcript14260	1.07288	0.000616604	RNA binding;RNA-directed DNA polymerases
AT5G17170.1	transcript7718	1.07247	2.44593e-06	rubredoxin family protein
AT5G11840.1	transcript4359	1.06916	3.23542e-05	Protein of unknown function (DUF1230)
AT1G22630.1	transcript21976	1.06862	8.67032e-05	unknown protein
AT1G52190.1	transcript62	1.06788	0.000935139	Major facilitator superfamily protein
AT5G38060.1	transcript19685	1.06715	0.000195759	unknown protein
AT5G65840.1	transcript5001	1.06649	2.32385e-05	Thioredoxin superfamily protein
AT3G18280.1	transcript22709	1.06539	0.00450762	Bifunctional inhibitor/lipid-transfer protein/seed storage 2S albumin superfamily protein
AT5G04250.1	transcript7088	1.06533	0.00332277	Cysteine proteinases superfamily protein
AT3G24255.1	transcript19279	1.06369	0.00264172	RNA-directed DNA polymerase (reverse transcriptase)-related family protein
AT5G51160.1	transcript10812	1.06358	0.000126006	Ankyrin repeat family protein
AT5G64950.1	transcript14251	1.06208	2.2718e-05	Mitochondrial transcription termination factor family protein
AT1G49390.1	transcript847	1.05504	4.00408e-06	2-oxoglutarate (2OG) and Fe(II)-dependent oxygenase superfamily protein
AT3G29240.1	transcript12559	1.05287	2.57623e-05	Protein of unknown function (DUF179)
AT1G80400.1	transcript7528	1.05228	0.000164383	RING/U-box superfamily protein
AT1G62710.1	transcript24062	1.05046	0.000354329	beta vacuolar processing enzyme
AT5G43730.1	transcript19571	1.05011	0.00461751	Disease resistance protein (CC-NBS-LRR class) family
AT4G09350.1	transcript7213	1.04764	3.0526e-05	Chaperone DnaJ-domain superfamily protein
AT1G74640.1	transcript14522	1.04616	0.000280927	alpha/beta-Hydrolases superfamily protein
AT1G22360.1	transcript16678	1.04329	0.00248765	UDP-glucosyl transferase 85A2
AT5G41980.1	transcript2297	1.04329	1.28072e-05	CONTAINS DOMAIN/s: Putative harbinger transposase-derived nuclease (InterPro:IPR006912)
AT5G20190.1	transcript4475	1.0388	0.000238503	Tetratricopeptide repeat (TPR)-like superfamily protein
AT2G01870.1	transcript24249	1.03798	4.85312e-06	unknown protein
AT1G03055.1	transcript6850	1.03387	6.59995e-06	unknown protein
AT2G36630.1	transcript3532	1.03366	0.00553367	Sulfite exporter TauE/SafE family protein
AT2G45400.1	transcript2440	1.03294	6.46653e-06	NAD(P)-binding Rossmann-fold superfamily protein
AT1G10890.1	transcript20374	1.03232	0.0028315	unknown protein
AT2G18660.1	transcript813	1.0317	0.00115897	plant natriuretic peptide A
AT4G29990.1	transcript2347	1.02627	0.00593839	Leucine-rich repeat transmembrane protein kinase protein
AT4G33010.1	transcript2453	1.02609	5.5804e-05	glycine decarboxylase P-protein 1
AT1G57770.1	transcript353	1.0251	2.36717e-05	FAD/NAD(P)-binding oxidoreductase family protein
AT1G22440.1	transcript23779	1.02399	0.00122777	Zinc-binding alcohol dehydrogenase family protein
AT4G37850.1	transcript13445	1.0237	0.000284334	basic helix-loop-helix (bHLH) DNA-binding superfamily protein
AT3G56650.1	transcript20299	1.02173	6.48606e-06	Mog1/PsbP/DUF1795-like photosystem II reaction center PsbP family protein
AT3G47070.1	transcript23272	1.0216	0.000467327	CONTAINS InterPro DOMAIN/s: Thylakoid soluble phosphoprotein TSP9 (InterPro:IPR021584)
AT3G22150.1	transcript4094	1.01854	0.0011954	Tetratricopeptide repeat (TPR)-like superfamily protein
AT1G43760.1	transcript2024	1.01698	0.00299754	DNAse I-like superfamily protein
AT1G16320.1	transcript6516	1.01491	4.46263e-05	Uncharacterized conserved protein (DUF2358)
ATCG01130.1	transcript9309	1.01381	8.99166e-07	Ycf1 protein
AT5G55570.1	transcript7776	1.01121	7.85327e-05	unknown protein
AT2G45400.1	transcript4631	1.0097	0.00627335	NAD(P)-binding Rossmann-fold superfamily protein
AT1G53350.1	transcript1909	1.0076	0.000386126	Disease resistance protein (CC-NBS-LRR class) family
AT1G47840.1	transcript5772	1.00726	0.000501797	hexokinase 3
AT5G21430.1	transcript3451	1.00506	9.82512e-06	Chaperone DnaJ-domain superfamily protein
AT3G19800.1	transcript10368	1.00325	0.000915236	Protein of unknown function (DUF177)
AT1G55000.1	transcript12843	1.00266	0.00597066	peptidoglycan-binding LysM domain-containing protein
AT1G17870.1	transcript1242	1.00219	0.000446669	ethylene-dependent gravitropism-deficient and yellow-green-like 3
AT1G32010.1	transcript1311	0.999358	0.00173044	myosin heavy chain-related
AT2G29100.1	transcript3668	0.999035	3.97409e-05	glutamate receptor 2.9
AT1G64680.1	transcript4576	0.995235	7.83573e-05	unknown protein
AT3G48420.1	transcript15860	0.994974	3.30107e-05	Haloacid dehalogenase-like hydrolase (HAD) superfamily protein
AT5G11330.1	transcript6329	0.992432	0.000618227	FAD/NAD(P)-binding oxidoreductase family protein
AT2G45510.1	transcript3107	0.991749	8.20187e-05	cytochrome P450, family 704, subfamily A, polypeptide 2
AT5G42270.1	transcript6705	0.991377	5.45118e-05	FtsH extracellular protease family
AT5G36100.1	transcript392	0.991135	0.00667359	unknown protein
AT2G03600.4	transcript535	0.990234	0.000375135	ureide permease 3
AT3G61660.1	transcript16433	0.98993	0.000261943	unknown protein
AT2G37920.1	transcript9012	0.989867	0.000798023	copper ion transmembrane transporters
AT3G14460.1	transcript15718	0.989661	0.00238187	LRR and NB-ARC domains-containing disease resistance protein
AT2G05350.1	transcript16144	0.986703	0.00371555	unknown protein
AT1G06460.1	transcript11097	0.986282	0.000390818	alpha-crystallin domain 32.1
AT2G29090.1	transcript972	0.985787	3.23832e-06	cytochrome P450, family 707, subfamily A, polypeptide 2
AT1G16850.1	transcript6309	0.985564	0.00540363	unknown protein
AT2G32500.1	transcript13543	0.983776	6.4027e-05	Stress responsive alpha-beta barrel domain protein
AT4G14670.1	transcript17587	0.983471	0.000121485	casein lytic proteinase B2
AT4G10080.1	transcript18026	0.98275	0.00285544	unknown protein
AT2G32230.1	transcript3172	0.981616	0.000848088	proteinaceous RNase P 1
AT5G09520.1	transcript5025	0.980881	0.0025908	hydroxyproline-rich glycoprotein family protein
AT4G01935.1	transcript13707	0.980215	0.000361429	unknown protein
AT3G10060.1	transcript8083	0.976574	1.95479e-05	FKBP-like peptidyl-prolyl cis-trans isomerase family protein
AT1G22360.1	transcript20409	0.976475	0.000423577	UDP-glucosyl transferase 85A2
AT3G01410.1	transcript8674	0.974553	0.00130411	Polynucleotidyl transferase, ribonuclease H-like superfamily protein
AT2G41040.1	transcript2486	0.974502	0.000152158	S-adenosyl-L-methionine-dependent methyltransferases superfamily protein
AT3G12203.1	transcript3529	0.973679	0.00155321	serine carboxypeptidase-like 17
AT4G13650.1	transcript18616	0.973622	0.000406787	Pentatricopeptide repeat (PPR) superfamily protein
AT3G63520.1	transcript441	0.970035	8.64268e-05	carotenoid cleavage dioxygenase 1
AT3G25410.1	transcript18774	0.969866	3.87846e-05	Sodium Bile acid symporter family
AT1G17220.1	transcript7163	0.964953	2.61237e-05	Translation initiation factor 2, small GTP-binding protein
AT3G11340.1	transcript19270	0.963429	0.00224528	UDP-Glycosyltransferase superfamily protein
AT2G25620.1	transcript10648	0.962155	0.00062422	DNA-binding protein phosphatase 1
AT3G13090.1	transcript22960	0.962114	0.00045661	multidrug resistance-associated protein 8
AT5G35970.1	transcript15041	0.960166	0.00014613	P-loop containing nucleoside triphosphate hydrolases superfamily protein
AT1G73990.1	transcript6591	0.959415	0.000154572	signal peptide peptidase
AT3G05410.2	transcript12728	0.958903	0.00133603	Photosystem II reaction center PsbP family protein
AT5G27290.1	transcript13313	0.957733	0.000133437	unknown protein
AT5G27930.1	transcript12852	0.957363	0.000107595	Protein phosphatase 2C family protein
AT4G33010.1	transcript781	0.955253	6.72628e-05	glycine decarboxylase P-protein 1
AT1G16720.1	transcript4037	0.953677	3.88431e-05	high chlorophyll fluorescence phenotype 173
AT3G46530.1	transcript10517	0.953349	0.00171945	NB-ARC domain-containing disease resistance protein
AT1G15980.1	transcript18900	0.951784	1.21559e-05	NDH-dependent cyclic electron flow 1
AT3G13062.2	transcript22954	0.951522	3.30959e-08	Polyketide cyclase/dehydrase and lipid transport superfamily protein
AT4G29090.1	transcript7133	0.950163	0.00414277	Ribonuclease H-like superfamily protein
AT4G37320.1	transcript23416	0.946954	0.00514467	cytochrome P450, family 81, subfamily D, polypeptide 5
AT5G39980.1	transcript6517	0.946841	0.00595155	Tetratricopeptide repeat (TPR)-like superfamily protein
AT3G61080.1	transcript1541	0.94423	9.22484e-05	Protein kinase superfamily protein
AT3G18670.1	transcript2680	0.943407	0.000885923	Ankyrin repeat family protein
AT4G15480.1	transcript5869	0.943027	0.000905064	UDP-Glycosyltransferase superfamily protein
AT5G64840.1	transcript9658	0.942264	4.99276e-06	general control non-repressible 5
AT4G31500.1	transcript22362	0.942101	0.00145064	cytochrome P450, family 83, subfamily B, polypeptide 1
AT3G55760.1	transcript5435	0.939285	1.99497e-05	unknown protein
AT1G19920.1	transcript9483	0.937986	0.000114996	Pseudouridine synthase/archaeosine transglycosylase-like family protein
AT2G17220.1	transcript7532	0.937166	0.00402681	Protein kinase superfamily protein
AT5G05260.1	transcript11092	0.936638	0.00586543	cytochrome p450 79a2
AT1G04420.1	transcript9679	0.934782	0.00162072	NAD(P)-linked oxidoreductase superfamily protein
AT2G23670.1	transcript8915	0.933353	0.00357478	homolog of Synechocystis YCF37
AT3G43540.1	transcript22469	0.933233	0.000970473	Protein of unknown function (DUF1350)
AT4G24090.1	transcript8810	0.930669	0.000142129	unknown protein
AT1G42190.1	transcript400	0.929689	0.00448434	GAG/POL/ENV polyprotein
AT5G51110.1	transcript19009	0.929437	0.000102034	Transcriptional coactivator/pterin dehydratase
AT3G63540.1	transcript12260	0.929245	1.792e-05	Mog1/PsbP/DUF1795-like photosystem II reaction center PsbP family protein
AT4G27940.1	transcript10249	0.928302	0.00453709	manganese tracking factor for mitochondrial SOD2
AT1G33710.1	transcript14819	0.92688	0.00463817	RNA-directed DNA polymerase (reverse transcriptase)-related family protein
AT3G14690.1	transcript9585	0.926272	0.00215449	cytochrome P450, family 72, subfamily A, polypeptide 15
AT5G64230.1	transcript5261	0.926269	0.00279506	unknown protein
AT4G14880.1	transcript3445	0.926049	0.00567301	O-acetylserine (thiol) lyase (OAS-TL) isoform A1
ATMG00860.1	transcript627	0.926024	9.14828e-05	DNA/RNA polymerases superfamily protein
AT1G12244.1	transcript5613	0.923839	0.000824962	Polynucleotidyl transferase, ribonuclease H-like superfamily protein
AT5G59590.1	transcript185	0.92294	4.42907e-05	UDP-glucosyl transferase 76E2
AT5G47280.1	transcript1753	0.922737	0.00578095	ADR1-like 3
AT5G45040.1	transcript9405	0.921147	0.000519486	Cytochrome c
AT1G49975.1	transcript14261	0.919671	0.000744294	CONTAINS InterPro DOMAIN/s: Photosystem I reaction centre subunit N (InterPro:IPR008796)
AT5G01410.1	transcript9261	0.916187	0.00127876	Aldolase-type TIM barrel family protein
AT2G27830.1	transcript23470	0.916147	0.00114361	unknown protein
AT1G70640.1	transcript10548	0.915859	0.00116934	octicosapeptide/Phox/Bem1p (PB1) domain-containing protein
AT5G40700.2	transcript328	0.915628	0.00012837	unknown protein
AT1G72030.1	transcript3373	0.915169	3.13474e-05	Acyl-CoA N-acyltransferases (NAT) superfamily protein
AT2G33250.1	transcript1675	0.912956	0.00123468	unknown protein
AT3G28920.1	transcript4040	0.91292	0.00172411	homeobox protein 34
AT5G58660.1	transcript13010	0.911596	0.00192611	2-oxoglutarate (2OG) and Fe(II)-dependent oxygenase superfamily protein
AT3G53470.2	transcript5255	0.907806	0.000169282	unknown protein
AT4G31850.1	transcript18397	0.907786	8.18735e-05	proton gradient regulation 3
AT3G63140.1	transcript1991	0.90749	5.49367e-05	chloroplast stem-loop binding protein of 41 kDa
AT1G21350.3	transcript5701	0.906334	0.00386805	Thioredoxin superfamily protein
AT4G29400.1	transcript14946	0.904299	0.000792483	Protein of unknown function (DUF3531)
AT4G23430.2	transcript4234	0.904189	0.000994791	NAD(P)-binding Rossmann-fold superfamily protein
AT1G22400.1	transcript96	0.903746	0.000155828	UDP-Glycosyltransferase superfamily protein
AT1G06690.1	transcript7880	0.902619	0.000183622	NAD(P)-linked oxidoreductase superfamily protein
AT1G18730.1	transcript1934	0.902144	0.000425644	NDH dependent flow 6
AT1G32750.1	transcript9864	0.900418	0.00146494	HAC13 protein (HAC13)
AT1G10522.1	transcript975	0.900099	0.000645427	unknown protein
AT1G20020.1	transcript11785	0.899615	0.000107844	ferredoxin-NADP(+)-oxidoreductase 2
AT5G52570.1	transcript13983	0.897309	0.00598318	beta-carotene hydroxylase 2
AT1G69550.1	transcript19786	0.897213	0.00603413	disease resistance protein (TIR-NBS-LRR class)
AT3G17668.1	transcript558	0.894405	0.00054742	DnaJ/Hsp40 cysteine-rich domain superfamily protein
AT3G61210.1	transcript14372	0.893897	0.00353723	S-adenosyl-L-methionine-dependent methyltransferases superfamily protein
AT4G03390.1	transcript6916	0.892629	0.00561977	STRUBBELIG-receptor family 3
AT1G43760.1	transcript139	0.892595	0.004329	DNAse I-like superfamily protein
AT4G12560.1	transcript52	0.89225	0.00623618	F-box and associated interaction domains-containing protein
AT4G32770.1	transcript15282	0.890791	0.000309709	tocopherol cyclase, chloroplast / vitamin E deficient 1 (VTE1) / sucrose export defective 1 (SXD1)
AT4G23160.1	transcript1358	0.889918	0.00226175	cysteine-rich RLK (RECEPTOR-like protein kinase) 8
AT3G14470.1	transcript6206	0.889416	0.00615574	NB-ARC domain-containing disease resistance protein
AT5G48810.1	transcript13454	0.889324	9.30944e-05	cytochrome B5 isoform D
AT1G76080.1	transcript9647	0.888802	0.00104238	chloroplastic drought-induced stress protein of 32 kD
AT1G50450.1	transcript1218	0.885822	0.000939217	Saccharopine dehydrogenase
AT3G48270.1	transcript7871	0.885555	3.17436e-05	cytochrome P450, family 71, subfamily A, polypeptide 26
AT2G28080.1	transcript4086	0.884949	0.00474286	UDP-Glycosyltransferase superfamily protein
AT4G23160.1	transcript6114	0.884485	0.00100062	cysteine-rich RLK (RECEPTOR-like protein kinase) 8
AT5G52100.1	transcript1550	0.884364	0.00269393	Dihydrodipicolinate reductase, bacterial/plant
AT4G21445.1	transcript24436	0.882579	0.00293772	unknown protein
AT1G55480.1	transcript13115	0.881829	0.000320628	protein containing PDZ domain, a K-box domain, and a TPR region
AT5G18570.1	transcript9640	0.881503	0.000488562	GTP1/OBG family protein
AT3G11560.2	transcript18676	0.880349	0.000554347	LETM1-like protein
AT2G21330.1	transcript5804	0.880195	0.000907903	fructose-bisphosphate aldolase 1
AT1G66840.1	transcript13018	0.879659	0.000612921	Plant protein of unknown function (DUF827)
AT2G21530.1	transcript13232	0.8791	0.00010482	SMAD/FHA domain-containing protein
AT4G20860.1	transcript3219	0.878572	0.00105805	FAD-binding Berberine family protein
AT2G27150.1	transcript3280	0.877706	0.000291346	abscisic aldehyde oxidase 3
AT5G14910.1	transcript2800	0.877629	0.0008614	Heavy metal transport/detoxification superfamily protein
AT1G08490.1	transcript17150	0.876808	0.00272283	chloroplastic NIFS-like cysteine desulfurase
AT3G19830.1	transcript1879	0.875015	0.000169192	Calcium-dependent lipid-binding (CaLB domain) family protein
AT2G33180.1	transcript13124	0.874741	0.00311866	unknown protein
AT5G20220.1	transcript629	0.873627	0.000633458	zinc knuckle (CCHC-type) family protein
AT4G32200.1	transcript8841	0.873287	0.000351484	DNA-binding HORMA family protein
AT2G07050.1	transcript29	0.872953	0.00123291	cycloartenol synthase 1
AT5G25180.1	transcript2925	0.871834	0.00227339	cytochrome P450, family 71, subfamily B, polypeptide 14
AT1G32220.1	transcript19324	0.870993	0.000953761	NAD(P)-binding Rossmann-fold superfamily protein
AT4G31500.1	transcript5699	0.868734	6.25423e-05	cytochrome P450, family 83, subfamily B, polypeptide 1
AT3G01410.1	transcript11271	0.86827	0.00392926	Polynucleotidyl transferase, ribonuclease H-like superfamily protein
AT5G23760.1	transcript2703	0.86825	0.000193906	Copper transport protein family
AT3G48950.1	transcript4117	0.867083	0.0031406	Pectin lyase-like superfamily protein
AT3G23700.1	transcript13860	0.865622	2.83038e-05	Nucleic acid-binding proteins superfamily
AT3G42050.1	transcript15692	0.864574	0.00113594	vacuolar ATP synthase subunit H family protein
AT2G21280.1	transcript11130	0.863346	0.00250668	NAD(P)-binding Rossmann-fold superfamily protein
AT1G78130.1	transcript4251	0.863063	0.00116786	Major facilitator superfamily protein
AT4G25700.1	transcript14777	0.862499	0.000450528	beta-hydroxylase 1
AT5G22800.1	transcript7832	0.861943	0.000173394	Alanyl-tRNA synthetase, class IIc
AT1G64260.1	transcript5558	0.860847	0.00192034	MuDR family transposase
AT4G38970.1	transcript10294	0.859598	9.37451e-05	fructose-bisphosphate aldolase 2
AT3G46530.1	transcript3994	0.858201	0.000558865	NB-ARC domain-containing disease resistance protein
AT1G72030.1	transcript3803	0.858027	0.000222776	Acyl-CoA N-acyltransferases (NAT) superfamily protein
AT1G80030.1	transcript15264	0.855438	0.000837425	Molecular chaperone Hsp40/DnaJ family protein
ATMG00860.1	transcript4	0.853964	0.000803808	DNA/RNA polymerases superfamily protein
AT1G64770.3	transcript16347	0.853935	0.000677913	NDH-dependent cyclic electron flow 1
AT3G55040.1	transcript3566	0.852779	0.00212609	glutathione transferase lambda 2
AT1G54520.1	transcript11114	0.851807	0.00132625	unknown protein
AT5G10530.1	transcript1813	0.851035	0.00342363	Concanavalin A-like lectin protein kinase family protein
AT3G19850.1	transcript22891	0.850791	0.000929529	Phototropic-responsive NPH3 family protein
AT2G21970.1	transcript15193	0.850483	0.000606444	stress enhanced protein 2
AT2G21370.1	transcript977	0.850293	0.00504107	xylulose kinase-1
AT3G02730.1	transcript5758	0.850265	0.000365154	thioredoxin F-type 1
AT4G31530.2	transcript13325	0.849549	0.000333625	NAD(P)-binding Rossmann-fold superfamily protein
AT1G28140.1	transcript24446	0.84946	3.47332e-05	unknown protein
AT2G05620.1	transcript10822	0.849245	0.0013067	proton gradient regulation 5
AT1G26230.1	transcript5397	0.847653	0.00238198	TCP-1/cpn60 chaperonin family protein
AT4G15480.1	transcript3262	0.844857	0.00219906	UDP-Glycosyltransferase superfamily protein
AT3G18524.1	transcript21131	0.844464	0.00430285	MUTS homolog 2
AT5G04140.2	transcript23393	0.844326	0.00017672	glutamate synthase 1
AT5G64480.1	transcript14066	0.84227	0.00481766	unknown protein
AT3G46610.1	transcript17208	0.842113	0.00246016	Pentatricopeptide repeat (PPR-like) superfamily protein
AT4G28740.1	transcript18071	0.841396	0.00440387	unknown protein
AT1G33170.1	transcript15796	0.840585	0.00338018	S-adenosyl-L-methionine-dependent methyltransferases superfamily protein
AT5G14970.1	transcript22651	0.839776	0.000138755	unknown protein
AT3G04760.1	transcript11520	0.839642	0.000449909	Pentatricopeptide repeat (PPR-like) superfamily protein
AT3G26900.1	transcript4322	0.83797	0.00046433	shikimate kinase like 1
AT1G13040.1	transcript22249	0.836366	0.000860989	Pentatricopeptide repeat (PPR-like) superfamily protein
AT2G21960.1	transcript10593	0.83517	0.000595904	unknown protein
AT2G04030.1	transcript17184	0.835147	9.5104e-06	Chaperone protein htpG family protein
AT1G01950.3	transcript11822	0.834852	0.00115253	armadillo repeat kinesin 2
AT1G32060.1	transcript5026	0.833328	0.000246092	phosphoribulokinase
AT5G58380.1	transcript14689	0.831422	0.00575525	SOS3-interacting protein 1
AT5G04440.1	transcript3461	0.831409	0.000490225	Protein of unknown function (DUF1997)
AT4G18810.2	transcript18384	0.831217	0.0002667	NAD(P)-binding Rossmann-fold superfamily protein
AT1G07650.2	transcript9275	0.831174	0.000983695	Leucine-rich repeat transmembrane protein kinase
AT5G42905.1	transcript22	0.830682	0.000728749	Polynucleotidyl transferase, ribonuclease H-like superfamily protein
AT3G21750.1	transcript10448	0.830365	0.000923952	UDP-glucosyl transferase 71B1
AT4G21120.1	transcript15993	0.829953	0.00515138	amino acid transporter 1
AT1G65230.1	transcript2374	0.828778	0.000206024	Uncharacterized conserved protein (DUF2358)
AT5G43750.1	transcript12962	0.828057	0.000293624	NAD(P)H dehydrogenase 18
AT3G15110.1	transcript15906	0.827926	0.00547603	unknown protein
AT5G55710.1	transcript13282	0.827799	0.00381208	unknown protein
AT2G47800.1	transcript14375	0.826828	0.00304922	multidrug resistance-associated protein 4
AT4G37370.1	transcript4427	0.826291	0.00102792	cytochrome P450, family 81, subfamily D, polypeptide 8
AT4G37850.1	transcript8728	0.82589	0.0028155	basic helix-loop-helix (bHLH) DNA-binding superfamily protein
AT1G70000.1	transcript1629	0.825243	0.00150166	myb-like transcription factor family protein
AT3G13470.1	transcript3080	0.821575	0.000129298	TCP-1/cpn60 chaperonin family protein
AT1G68070.1	transcript5976	0.821081	0.00124863	Zinc finger, C3HC4 type (RING finger) family protein
AT2G14800.1	transcript7828	0.820938	0.00259585	unknown protein
AT3G07700.3	transcript8316	0.820221	0.00183108	Protein kinase superfamily protein
AT4G16580.1	transcript1013	0.819651	0.000937549	Protein phosphatase 2C family protein
AT5G53850.2	transcript822	0.81905	4.37231e-07	haloacid dehalogenase-like hydrolase family protein
AT2G02710.1	transcript1631	0.818948	0.00133817	PAS/LOV protein B
AT3G52380.1	transcript1293	0.817471	0.000269607	chloroplast RNA-binding protein 33
AT3G55250.1	transcript22914	0.817299	0.000742775	unknown protein
AT1G12800.1	transcript1143	0.817154	3.37796e-05	Nucleic acid-binding, OB-fold-like protein
AT2G28080.1	transcript19241	0.816702	0.00517007	UDP-Glycosyltransferase superfamily protein
AT4G37930.1	transcript7974	0.815777	0.000152203	serine transhydroxymethyltransferase 1
AT1G70520.1	transcript8842	0.815207	0.00479201	cysteine-rich RLK (RECEPTOR-like protein kinase) 2
AT3G11170.1	transcript3601	0.814508	0.0027407	fatty acid desaturase 7
AT1G65260.1	transcript2685	0.814437	0.000127166	plastid transcriptionally active 4
AT5G16760.1	transcript11144	0.814383	0.0044703	Inositol 1,3,4-trisphosphate 5/6-kinase family protein
AT4G36530.2	transcript18349	0.812482	0.000690293	alpha/beta-Hydrolases superfamily protein
AT3G49660.1	transcript11616	0.812278	0.000274594	Transducin/WD40 repeat-like superfamily protein
AT1G55370.2	transcript1537	0.811224	0.000128751	NDH-dependent cyclic electron flow 5
AT2G35130.2	transcript24269	0.811216	0.00444817	Tetratricopeptide repeat (TPR)-like superfamily protein
AT2G23630.1	transcript290	0.809069	0.000642687	SKU5 similar 16
AT5G54670.1	transcript4449	0.807401	0.00116601	kinesin 3
AT1G16720.1	transcript19726	0.806008	0.000377165	high chlorophyll fluorescence phenotype 173
AT5G38040.1	transcript9371	0.803786	0.00121456	UDP-Glycosyltransferase superfamily protein
AT5G36880.2	transcript16972	0.803527	0.000250079	acetyl-CoA synthetase
ATMG00220.1	transcript8198	0.803481	6.51478e-05	apocytochrome b
AT3G56010.1	transcript16960	0.802776	0.000593124	unknown protein
AT5G60010.1	transcript5515	0.802661	0.000133374	ferric reductase-like transmembrane component family protein
AT5G65380.1	transcript4238	0.801643	0.00198094	MATE efflux family protein
AT1G23740.1	transcript18165	0.801617	0.000562272	Oxidoreductase, zinc-binding dehydrogenase family protein
AT4G27600.1	transcript2609	0.801342	0.000205633	pfkB-like carbohydrate kinase family protein
AT1G64500.1	transcript12460	0.80126	0.000148449	Glutaredoxin family protein
AT1G06650.2	transcript16412	0.800572	0.001549	2-oxoglutarate (2OG) and Fe(II)-dependent oxygenase superfamily protein
AT1G04920.1	transcript11056	0.800562	0.000985208	sucrose phosphate synthase 3F
AT3G57430.1	transcript23693	0.800526	0.00195828	Tetratricopeptide repeat (TPR)-like superfamily protein
AT4G03280.1	transcript16659	0.80017	0.000657491	photosynthetic electron transfer C
AT2G38600.1	transcript10962	0.799479	6.56631e-05	HAD superfamily, subfamily IIIB acid phosphatase
AT1G79080.1	transcript14035	0.798744	0.00440469	Pentatricopeptide repeat (PPR) superfamily protein
AT1G52590.1	transcript9900	0.796924	0.00171057	Putative thiol-disulphide oxidoreductase DCC
AT3G26710.1	transcript7240	0.795971	7.54717e-05	cofactor assembly of complex C
AT5G67030.1	transcript12953	0.795495	0.000493373	zeaxanthin epoxidase (ZEP) (ABA1)
AT5G17230.3	transcript12721	0.794568	0.000147449	PHYTOENE SYNTHASE
AT1G56050.1	transcript7170	0.794137	0.00176928	GTP-binding protein-related
AT5G45680.1	transcript4655	0.792852	0.00046957	FK506-binding protein 13
AT2G35610.1	transcript678	0.792	0.00107847	xyloglucanase 113
AT1G71810.1	transcript12963	0.791202	0.00628526	Protein kinase superfamily protein
AT3G12750.1	transcript326	0.790678	0.0016553	zinc transporter 1 precursor
AT1G75460.1	transcript23864	0.790564	0.000272451	ATP-dependent protease La (LON) domain protein
AT3G46530.1	transcript3789	0.789706	0.00265982	NB-ARC domain-containing disease resistance protein
AT2G20830.2	transcript12182	0.787	0.00184034	transferases;folic acid binding
AT3G55080.1	transcript2871	0.786708	0.00524352	SET domain-containing protein
AT2G38780.1	transcript1918	0.786487	0.000122555	unknown protein
AT1G43760.1	transcript798	0.786438	0.00361415	DNAse I-like superfamily protein
AT4G32590.3	transcript22595	0.786091	0.00220632	2Fe-2S ferredoxin-like superfamily protein
AT4G30620.1	transcript6679	0.785924	0.00257582	Uncharacterised BCR, YbaB family COG0718
AT2G47590.1	transcript12970	0.784516	0.00277272	photolyase/blue-light receptor 2
AT3G10405.1	transcript5203	0.783324	0.00405771	unknown protein
AT2G20020.1	transcript2948	0.780301	0.00227634	RNA-binding CRS1 / YhbY (CRM) domain-containing protein
AT4G25050.2	transcript19374	0.780293	0.0048591	acyl carrier protein 4
AT5G01920.1	transcript168	0.780004	0.000556612	Protein kinase superfamily protein
AT5G65840.1	transcript1926	0.779345	0.00268018	Thioredoxin superfamily protein
AT4G39710.1	transcript4400	0.779163	0.00146637	FK506-binding protein 16-2
AT4G34830.1	transcript10291	0.779049	0.00088461	Pentatricopeptide repeat (PPR) superfamily protein
AT2G41680.1	transcript14587	0.778236	0.00402575	NADPH-dependent thioredoxin reductase C
AT5G18100.1	transcript20269	0.77806	0.00329251	copper/zinc superoxide dismutase 3
AT5G54090.1	transcript12480	0.777546	0.000381157	DNA mismatch repair protein MutS, type 2
AT5G04810.1	transcript8693	0.77695	0.00192716	pentatricopeptide (PPR) repeat-containing protein
AT2G23390.1	transcript1230	0.776665	0.000319398	CONTAINS InterPro DOMAIN/s: Protein of unknown function DUF482 (InterPro:IPR007434)
AT5G38290.2	transcript3799	0.776252	0.00268946	Peptidyl-tRNA hydrolase family protein
AT2G37240.1	transcript9815	0.775616	0.000254527	Thioredoxin superfamily protein
AT1G31170.4	transcript4736	0.775178	0.000773882	sulfiredoxin
AT2G03420.1	transcript8605	0.773987	0.00217303	unknown protein
AT1G12410.1	transcript11416	0.773637	0.000202813	CLP protease proteolytic subunit 2
AT2G40490.1	transcript10699	0.772485	0.00386273	Uroporphyrinogen decarboxylase
AT4G13930.1	transcript19041	0.772236	0.00296849	serine hydroxymethyltransferase 4
AT1G64260.1	transcript15510	0.771448	0.00677515	MuDR family transposase
AT2G32720.1	transcript16042	0.771376	0.00315973	cytochrome B5 isoform B
AT2G37980.1	transcript7425	0.770716	0.000285604	O-fucosyltransferase family protein
AT1G48450.1	transcript21393	0.770608	0.00357416	Protein of unknown function (DUF760)
AT5G07020.1	transcript15626	0.769126	0.00113824	proline-rich family protein
AT2G04305.1	transcript4966	0.76912	0.00324776	Magnesium transporter CorA-like family protein
AT1G63610.2	transcript14349	0.768304	0.00178855	unknown protein
AT3G46710.1	transcript1257	0.768209	0.000278597	NB-ARC domain-containing disease resistance protein
AT2G25870.1	transcript6116	0.767551	0.000364565	haloacid dehalogenase-like hydrolase family protein
AT2G14750.1	transcript23789	0.767412	0.000434568	APS kinase
AT2G40330.1	transcript255	0.766774	0.000441854	PYR1-like 6
AT1G32470.1	transcript11047	0.766272	0.000438565	Single hybrid motif superfamily protein
AT2G34460.1	transcript5168	0.766023	0.000749716	NAD(P)-binding Rossmann-fold superfamily protein
AT5G63310.1	transcript3883	0.764266	0.00286808	nucleoside diphosphate kinase 2
AT5G07900.1	transcript17199	0.763529	0.00110156	Mitochondrial transcription termination factor family protein
AT1G06820.1	transcript5377	0.762156	0.000830892	carotenoid isomerase
AT3G10985.1	transcript17235	0.758688	0.00182834	senescence associated gene 20
AT5G38510.1	transcript8786	0.758363	5.89032e-05	Rhomboid-related intramembrane serine protease family protein
AT4G25220.1	transcript7688	0.757639	0.0028312	root hair specific 15
AT1G80380.2	transcript20618	0.756787	0.000860219	P-loop containing nucleoside triphosphate hydrolases superfamily protein
AT1G62780.1	transcript13311	0.756285	0.000662989	unknown protein
AT2G30170.1	transcript3684	0.755888	0.000909918	Protein phosphatase 2C family protein
AT5G42070.1	transcript11050	0.755326	0.00018837	unknown protein
AT2G28800.1	transcript9407	0.75414	4.56209e-05	63 kDa inner membrane family protein
AT2G26670.1	transcript20687	0.753986	0.00033966	Plant haem oxygenase (decyclizing) family protein
AT1G67000.1	transcript826	0.753519	0.000587418	Protein kinase superfamily protein
AT2G48070.3	transcript9179	0.753152	0.00165335	resistance to phytophthora 1
AT1G74880.1	transcript23615	0.75128	0.00286725	NAD(P)H:plastoquinone dehydrogenase complex subunit O
AT2G31040.1	transcript4144	0.751044	0.00168656	ATP synthase protein I -related
AT5G42310.1	transcript221	0.750832	0.000752843	Pentatricopeptide repeat (PPR-like) superfamily protein
AT3G14640.1	transcript11387	0.750347	0.000159693	cytochrome P450, family 72, subfamily A, polypeptide 10
AT1G62250.1	transcript9231	0.750261	0.000499021	unknown protein
AT5G60540.1	transcript3533	0.749125	0.00561306	pyridoxine biosynthesis 2
AT1G79600.1	transcript5476	0.748547	0.000457666	Protein kinase superfamily protein
AT4G13500.1	transcript6331	0.745128	0.00194123	unknown protein
AT5G20720.1	transcript6147	0.744386	0.000121087	chaperonin 20
AT4G04850.2	transcript6744	0.742351	0.000516546	K+ efflux antiporter 3
AT3G04870.1	transcript1471	0.742148	0.000306421	zeta-carotene desaturase
AT2G31890.1	transcript11716	0.740682	7.06655e-05	RAP
AT3G60910.1	transcript9328	0.740405	0.00649198	S-adenosyl-L-methionine-dependent methyltransferases superfamily protein
AT5G13410.1	transcript1209	0.740051	0.00150902	FKBP-like peptidyl-prolyl cis-trans isomerase family protein
AT3G19720.1	transcript970	0.739552	0.00298505	P-loop containing nucleoside triphosphate hydrolases superfamily protein
AT4G25130.1	transcript18511	0.739455	0.00360792	peptide met sulfoxide reductase 4
AT5G19855.1	transcript11059	0.739143	0.00170241	Chaperonin-like RbcX protein
AT3G07960.1	transcript12203	0.737533	0.00435804	Phosphatidylinositol-4-phosphate 5-kinase family protein
AT5G60010.1	transcript6313	0.737148	0.000520436	ferric reductase-like transmembrane component family protein
AT3G09270.1	transcript16038	0.736553	0.006146	glutathione S-transferase TAU 8
AT4G12560.1	transcript12796	0.735782	0.00268153	F-box and associated interaction domains-containing protein
AT5G13650.2	transcript18822	0.73494	0.000780394	elongation factor family protein
AT1G28150.1	transcript17920	0.734803	0.00204766	unknown protein
AT2G47400.1	transcript11070	0.734449	0.00576698	CP12 domain-containing protein 1
AT2G36895.1	transcript10652	0.733547	0.00576974	unknown protein
AT1G48520.1	transcript907	0.733472	0.00260165	GLU-ADT subunit B
AT3G17930.1	transcript4741	0.733407	0.00095092	unknown protein
AT5G57345.1	transcript23554	0.732766	0.00089803	unknown protein
AT1G54610.2	transcript2586	0.732296	0.00362424	Protein kinase superfamily protein
AT5G02830.1	transcript17861	0.732168	0.00228702	Tetratricopeptide repeat (TPR)-like superfamily protein
AT5G36700.1	transcript20218	0.732085	0.00128409	2-phosphoglycolate phosphatase 1
AT5G55220.1	transcript3101	0.731834	0.000479241	trigger factor type chaperone family protein
AT4G24380.1	transcript1324	0.730929	0.00167855	CONTAINS InterPro DOMAIN/s: Serine hydrolase (InterPro:IPR005645)
AT1G75100.1	transcript10123	0.730605	0.000322883	J-domain protein required for chloroplast accumulation response 1
AT2G36145.1	transcript10781	0.730577	0.00493378	unknown protein
AT1G71710.1	transcript12185	0.730151	0.00527412	DNAse I-like superfamily protein
AT1G11720.2	transcript20002	0.730093	0.000602	starch synthase 3
AT2G39950.1	transcript8395	0.729109	0.000205103	unknown protein
AT3G01410.1	transcript424	0.728536	0.00337237	Polynucleotidyl transferase, ribonuclease H-like superfamily protein
AT1G51172.1	transcript67	0.727682	0.00411269	unknown protein
AT2G28880.1	transcript16314	0.72719	0.00226695	para-aminobenzoate (PABA) synthase family protein
AT3G09210.1	transcript4350	0.726209	0.000295604	plastid transcriptionally active 13
AT2G27290.1	transcript14143	0.723936	0.00181628	Protein of unknown function (DUF1279)
AT1G62750.1	transcript15132	0.723719	0.000646334	Translation elongation factor EFG/EF2 protein
AT1G02150.1	transcript7097	0.723624	0.000407652	Tetratricopeptide repeat (TPR)-like superfamily protein
AT1G22380.1	transcript15508	0.721038	0.00503576	UDP-glucosyl transferase 85A3
AT2G26340.2	transcript12298	0.720452	0.00321834	unknown protein.
AT1G08070.1	transcript142	0.720395	0.00555079	Tetratricopeptide repeat (TPR)-like superfamily protein
AT5G23120.1	transcript7364	0.719535	0.000800962	photosystem II stability/assembly factor, chloroplast (HCF136)
AT4G28080.1	transcript2328	0.719293	0.000595044	Tetratricopeptide repeat (TPR)-like superfamily protein
AT5G60010.1	transcript7616	0.719264	0.000345911	ferric reductase-like transmembrane component family protein
AT4G37270.1	transcript16780	0.719204	0.00580832	heavy metal atpase 1
AT3G49780.1	transcript14037	0.718958	0.00433454	phytosulfokine 4 precursor
AT5G43850.1	transcript2432	0.718687	0.004276	RmlC-like cupins superfamily protein
AT5G41790.1	transcript20214	0.717931	0.0047289	COP1-interactive protein 1
AT1G50900.1	transcript16851	0.71754	0.00245151	Ankyrin repeat family protein
AT2G21250.1	transcript14008	0.715783	0.00387234	NAD(P)-linked oxidoreductase superfamily protein
AT1G26220.1	transcript6150	0.715483	0.00542146	Acyl-CoA N-acyltransferases (NAT) superfamily protein
AT5G45160.1	transcript7101	0.714945	0.00597591	Root hair defective 3 GTP-binding protein (RHD3)
AT1G53670.1	transcript5565	0.714856	0.000416787	methionine sulfoxide reductase B 1
AT5G19220.1	transcript8034	0.714008	8.45545e-05	ADP glucose pyrophosphorylase large subunit 1
AT1G66330.1	transcript935	0.713355	0.000336904	senescence-associated family protein
AT3G63170.1	transcript3231	0.711517	0.000372849	Chalcone-flavanone isomerase family protein
AT3G19810.1	transcript8542	0.710957	0.00571193	Protein of unknown function (DUF177)
AT5G52520.1	transcript10254	0.710875	0.000979709	Class II aaRS and biotin synthetases superfamily protein
AT5G67370.1	transcript14391	0.710833	0.000870987	Protein of unknown function (DUF1230)
AT5G01590.1	transcript19230	0.710712	0.00105613	unknown protein
AT2G24060.1	transcript12002	0.710658	0.00361	Translation initiation factor 3 protein
AT4G27390.1	transcript15021	0.710302	0.00190104	unknown protein
AT5G59750.2	transcript1384	0.709478	0.00252731	DHBP synthase RibB-like alpha/beta domain;GTP cyclohydrolase II
AT4G25910.1	transcript22481	0.709154	0.00182738	NFU domain protein 3
AT1G71810.1	transcript9195	0.707151	0.00472682	Protein kinase superfamily protein
AT2G15020.1	transcript2699	0.706735	0.000183865	unknown protein
AT1G72680.1	transcript3744	0.706352	0.00337028	cinnamyl-alcohol dehydrogenase
AT5G14910.1	transcript501	0.706048	0.00234228	Heavy metal transport/detoxification superfamily protein
AT2G30695.1	transcript3270	0.705984	0.00583926	unknown protein
AT4G32200.1	transcript3070	0.704693	0.00248878	DNA-binding HORMA family protein
AT2G31840.1	transcript4079	0.704206	0.00199249	Thioredoxin superfamily protein
AT1G09340.1	transcript9315	0.703186	0.000906595	chloroplast RNA binding
AT5G24314.2	transcript11066	0.703101	0.00363608	plastid transcriptionally active7
AT2G19860.1	transcript18324	0.702623	0.00313964	hexokinase 2
AT1G42970.1	transcript664	0.70256	0.00202432	glyceraldehyde-3-phosphate dehydrogenase B subunit
AT1G45230.1	transcript12267	0.702526	0.00338756	Protein of unknown function (DUF3223)
AT5G36170.1	transcript10354	0.7003	0.000854733	high chlorophyll fluorescent 109
AT4G25370.1	transcript5095	0.699826	0.000900654	Double Clp-N motif protein
AT5G19440.1	transcript3505	0.699526	0.0039742	NAD(P)-binding Rossmann-fold superfamily protein
AT4G26850.1	transcript13258	0.69927	0.00229054	GDP-galactose:mannose-1-phosphate guanylyltransferases
AT2G22360.1	transcript21280	0.69838	0.00130666	DNAJ heat shock family protein
AT2G39470.1	transcript7561	0.69652	0.00186789	PsbP-like protein 2
AT1G21065.1	transcript5433	0.696263	0.00209861	unknown protein
AT4G11570.1	transcript9895	0.696201	0.00161816	Haloacid dehalogenase-like hydrolase (HAD) superfamily protein
AT5G14460.1	transcript3576	0.696186	0.0026443	Pseudouridine synthase family protein
AT1G16080.1	transcript8166	0.696133	0.00576303	unknown protein
AT4G32920.1	transcript6074	0.6961	0.00277779	glycine-rich protein
AT1G07110.1	transcript2757	0.694177	0.000951346	fructose-2,6-bisphosphatase
AT5G55100.2	transcript911	0.693645	0.00546541	SWAP (Suppressor-of-White-APricot)/surp domain-containing protein
AT3G63190.1	transcript9417	0.693331	0.00148708	ribosome recycling factor, chloroplast precursor
AT2G34860.1	transcript1872	0.692036	0.00152558	DnaJ/Hsp40 cysteine-rich domain superfamily protein
AT2G23150.1	transcript13271	0.690916	0.00510177	natural resistance-associated macrophage protein 3
AT1G11860.1	transcript13664	0.689782	0.00175576	Glycine cleavage T-protein family
AT2G04039.3	transcript24438	0.68949	0.00155947	unknown protein
AT3G09270.1	transcript1270	0.689217	0.00379114	glutathione S-transferase TAU 8
AT4G26740.1	transcript11742	0.688388	0.00272475	seed gene 1
AT1G22700.1	transcript12176	0.687777	0.00419177	Tetratricopeptide repeat (TPR)-like superfamily protein
AT5G28750.1	transcript7904	0.687775	0.000636984	Bacterial sec-independent translocation protein mttA/Hcf106
AT5G13770.1	transcript19846	0.685903	0.00134102	Pentatricopeptide repeat (PPR-like) superfamily protein
AT5G42960.1	transcript11907	0.685475	0.00559127	unknown protein
AT2G02740.1	transcript21087	0.685182	0.00170816	ssDNA-binding transcriptional regulator
AT2G46100.1	transcript10965	0.683677	0.00418334	Nuclear transport factor 2 (NTF2) family protein
AT2G36630.1	transcript4284	0.681935	0.000985081	Sulfite exporter TauE/SafE family protein
AT5G22620.1	transcript2529	0.679651	0.00668286	phosphoglycerate/bisphosphoglycerate mutase family protein
AT2G21350.1	transcript1524	0.679499	0.00271187	RNA-binding CRS1 / YhbY (CRM) domain protein
AT4G35000.1	transcript19266	0.67816	0.000554211	ascorbate peroxidase 3
AT1G59780.1	transcript8850	0.677966	0.00673131	NB-ARC domain-containing disease resistance protein
AT1G49970.1	transcript14412	0.677511	0.00248746	CLP protease proteolytic subunit 1
AT2G25080.1	transcript1339	0.677501	0.00114099	glutathione peroxidase 1
AT2G36970.1	transcript17342	0.677206	0.00423527	UDP-Glycosyltransferase superfamily protein
AT5G02290.1	transcript5119	0.676884	0.00397293	Protein kinase superfamily protein
AT1G47480.1	transcript12681	0.676514	0.00565097	alpha/beta-Hydrolases superfamily protein
AT5G50530.1	transcript6084	0.67647	0.00130906	CBS / octicosapeptide/Phox/Bemp1 (PB1) domains-containing protein
AT5G59590.1	transcript2885	0.676278	0.00068846	UDP-glucosyl transferase 76E2
AT3G56140.1	transcript21768	0.675887	0.000691603	Protein of unknown function (DUF399 and DUF3411)
AT4G20360.1	transcript674	0.674111	0.000554942	RAB GTPase homolog E1B
AT5G02860.1	transcript11621	0.673425	0.00215478	Pentatricopeptide repeat (PPR) superfamily protein
AT1G05590.1	transcript324	0.672366	0.000879124	beta-hexosaminidase 2
AT1G21651.1	transcript9667	0.671806	0.00260539	zinc ion binding
AT5G17400.1	transcript7149	0.671166	0.00270257	endoplasmic reticulum-adenine nucleotide transporter 1
AT4G15130.1	transcript21502	0.671129	0.00286079	phosphorylcholine cytidylyltransferase2
AT2G39140.1	transcript18664	0.670921	0.00254021	pseudouridine synthase family protein
AT3G62910.1	transcript5055	0.670505	0.00263453	Peptide chain release factor 1
AT1G68830.1	transcript3530	0.670416	0.00063743	STT7 homolog STN7
AT3G10840.1	transcript10698	0.670196	0.00117147	alpha/beta-Hydrolases superfamily protein
AT2G21330.1	transcript4205	0.6699	0.00121643	fructose-bisphosphate aldolase 1
AT5G17700.1	transcript6455	0.668905	0.00325339	MATE efflux family protein
AT3G19170.1	transcript6082	0.668482	0.00336637	presequence protease 1
AT4G17300.1	transcript609	0.667169	0.00152464	Class II aminoacyl-tRNA and biotin synthetases superfamily protein
AT2G39670.2	transcript24223	0.6669	0.00646714	Radical SAM superfamily protein
AT2G42690.1	transcript19662	0.666866	0.00299406	alpha/beta-Hydrolases superfamily protein
AT1G60000.1	transcript13136	0.666671	0.00227878	RNA-binding (RRM/RBD/RNP motifs) family protein
AT2G38510.1	transcript8937	0.666257	0.0067458	MATE efflux family protein
AT1G64970.1	transcript16665	0.666215	0.00266207	gamma-tocopherol methyltransferase
AT3G02690.1	transcript2158	0.665673	0.00214804	nodulin MtN21 /EamA-like transporter family protein
AT4G33500.1	transcript2157	0.664126	0.00174767	Protein phosphatase 2C family protein
AT4G02530.1	transcript7413	0.663028	0.00306867	chloroplast thylakoid lumen protein
AT5G19760.1	transcript10419	0.662726	0.00273555	Mitochondrial substrate carrier family protein
AT2G22780.1	transcript9521	0.661083	0.000271483	peroxisomal NAD-malate dehydrogenase 1
AT5G44700.1	transcript4885	0.659951	0.0035944	Leucine-rich repeat transmembrane protein kinase
AT3G07670.1	transcript7125	0.659931	0.00334566	Rubisco methyltransferase family protein
AT5G26780.3	transcript645	0.658508	0.000969333	serine hydroxymethyltransferase 2
AT3G47860.1	transcript14045	0.657879	0.00263774	chloroplastic lipocalin
AT4G12060.1	transcript2923	0.657695	0.00191396	Double Clp-N motif protein
AT5G48300.1	transcript2399	0.656543	0.00092049	ADP glucose pyrophosphorylase 1
AT4G27910.1	transcript2514	0.655424	0.0023028	SET domain protein 16
AT4G02790.1	transcript20673	0.654567	0.000981511	GTP-binding family protein
AT1G78380.1	transcript8917	0.653429	0.00344602	glutathione S-transferase TAU 19
AT1G56500.1	transcript13437	0.652719	0.00143644	haloacid dehalogenase-like hydrolase family protein
AT3G14470.1	transcript6818	0.650995	0.00310705	NB-ARC domain-containing disease resistance protein
AT1G01060.1	transcript13710	0.650006	0.00604195	Homeodomain-like superfamily protein
AT2G30390.2	transcript18365	0.649944	0.000670465	ferrochelatase 2
AT5G07010.1	transcript7311	0.649325	0.00575447	sulfotransferase 2A
AT1G22700.1	transcript20746	0.647655	0.00226277	Tetratricopeptide repeat (TPR)-like superfamily protein
AT2G04030.1	transcript6151	0.646607	0.0013664	Chaperone protein htpG family protein
AT5G52450.1	transcript10435	0.646291	0.00318134	MATE efflux family protein
AT5G38250.1	transcript694	0.646206	0.00229888	Protein kinase family protein
AT1G74730.1	transcript6604	0.645209	0.00218936	Protein of unknown function (DUF1118)
AT3G60210.1	transcript18576	0.644857	0.00580918	GroES-like family protein
AT2G36460.1	transcript17971	0.641646	0.00302375	Aldolase superfamily protein
AT5G27270.1	transcript985	0.639774	0.00537879	Tetratricopeptide repeat (TPR)-like superfamily protein
AT4G23160.1	transcript463	0.639078	0.00344333	cysteine-rich RLK (RECEPTOR-like protein kinase) 8
AT3G44820.1	transcript16880	0.637178	0.00283349	Phototropic-responsive NPH3 family protein
AT1G24020.1	transcript20939	0.636061	0.00549531	MLP-like protein 423
AT4G33510.1	transcript4578	0.635727	0.00212382	3-deoxy-d-arabino-heptulosonate 7-phosphate synthase
AT2G35260.1	transcript4859	0.635464	0.0021409	unknown protein
AT5G13520.1	transcript4235	0.634095	0.00346425	peptidase M1 family protein
AT1G71060.1	transcript135	0.633787	0.00589029	Tetratricopeptide repeat (TPR)-like superfamily protein
AT3G54050.1	transcript9460	0.633203	0.00129413	high cyclic electron flow 1
AT4G25990.2	transcript11328	0.632979	0.00274552	CCT motif family protein
AT3G54900.1	transcript19769	0.632709	0.00306616	CAX interacting protein 1
AT5G53170.1	transcript23906	0.63108	0.00313943	FTSH protease 11
AT3G23400.1	transcript16940	0.630874	0.00471482	Plastid-lipid associated protein PAP / fibrillin family protein
AT2G31810.1	transcript1457	0.629982	0.00215324	ACT domain-containing small subunit of acetolactate synthase protein
AT2G39730.1	transcript858	0.628865	0.00307741	rubisco activase
AT5G05740.1	transcript9511	0.628604	0.00516267	ethylene-dependent gravitropism-deficient and yellow-green-like 2
AT3G24430.1	transcript1307	0.628154	0.0021368	ATP binding
AT1G47480.1	transcript1111	0.625742	0.00418651	alpha/beta-Hydrolases superfamily protein
AT2G44650.1	transcript7757	0.625567	0.0018848	chloroplast chaperonin 10
AT1G54130.1	transcript6131	0.624876	0.000965002	RELA/SPOT homolog 3
AT1G80290.2	transcript4551	0.62437	0.00167314	Nucleotide-diphospho-sugar transferases superfamily protein
AT5G27280.1	transcript10975	0.623955	0.00350203	Zim17-type zinc finger protein
AT1G11750.2	transcript13602	0.623788	0.000469923	CLP protease proteolytic subunit 6
AT3G59780.1	transcript1630	0.62278	0.00331376	Rhodanese/Cell cycle control phosphatase superfamily protein
AT2G34070.1	transcript4127	0.619072	0.00491744	TRICHOME BIREFRINGENCE-LIKE 37
AT5G61410.1	transcript5956	0.61907	0.0022474	D-ribulose-5-phosphate-3-epimerase
AT1G50020.1	transcript12363	0.619031	0.00230368	unknown protein
AT5G08650.1	transcript7802	0.616822	0.00550551	Small GTP-binding protein
AT2G20890.1	transcript11135	0.615301	0.000759171	photosystem II reaction center PSB29 protein
AT4G31500.1	transcript22296	0.614241	0.00169303	cytochrome P450, family 83, subfamily B, polypeptide 1
AT5G03900.2	transcript6695	0.612957	0.00356145	Iron-sulphur transcript biosynthesis family protein
AT1G80480.1	transcript9260	0.612794	0.00575191	plastid transcriptionally active 17
AT3G27820.1	transcript11300	0.612621	0.0037109	monodehydroascorbate reductase 4
AT4G17600.1	transcript12537	0.611452	0.00421462	Chlorophyll A-B binding family protein
AT5G51820.1	transcript1106	0.60978	0.00205325	phosphoglucomutase
AT4G27450.1	transcript14169	0.609427	0.00551838	Aluminium induced protein with YGL and LRDR motifs
AT3G46780.1	transcript16926	0.608584	0.00245366	plastid transcriptionally active 16
AT2G41475.1	transcript13748	0.607671	0.00548652	Embryo-specific protein 3, (ATS3)
AT5G51545.1	transcript15339	0.607616	0.00596909	low psii accumulation2
AT1G36320.1	transcript2573	0.603957	0.00679062	unknown protein
AT3G02830.1	transcript23374	0.602843	0.00560458	zinc finger protein 1
AT5G07990.1	transcript659	0.602725	0.00320946	Cytochrome P450 superfamily protein
AT5G54130.2	transcript188	0.602565	0.00658278	Calcium-binding endonuclease/exonuclease/phosphatase family
AT3G47430.1	transcript19775	0.60084	0.00373679	peroxin 11B
AT5G41040.1	transcript2171	0.600445	0.0051217	HXXXD-type acyl-transferase family protein
AT5G50920.1	transcript12732	0.599997	0.00278091	CLPC homologue 1
AT3G11945.2	transcript6983	0.598704	0.00522195	homogentisate prenyltransferase
AT1G32900.1	transcript4085	0.598104	0.00313782	UDP-Glycosyltransferase superfamily protein
AT1G77490.1	transcript12284	0.596524	0.000953138	thylakoidal ascorbate peroxidase
AT1G05060.1	transcript22882	0.596445	0.00434817	unknown protein
AT4G15530.5	transcript2150	0.595649	0.001288	pyruvate orthophosphate dikinase
AT1G43670.1	transcript14002	0.594343	0.00216974	Inositol monophosphatase family protein
AT1G02150.1	transcript10819	0.594044	0.00486701	Tetratricopeptide repeat (TPR)-like superfamily protein
AT3G01910.1	transcript11804	0.593932	0.00148706	sulfite oxidase
AT2G39190.2	transcript12564	0.593066	0.00536268	Protein kinase superfamily protein
AT4G30210.1	transcript9644	0.592325	0.00327607	P450 reductase 2
AT1G36390.1	transcript17915	0.591093	0.00413979	Co-chaperone GrpE family protein
AT2G18710.1	transcript1919	0.58871	0.00205412	SECY homolog 1
AT5G39830.1	transcript8155	0.58809	0.00604541	Trypsin family protein with PDZ domain
AT2G45290.1	transcript14433	0.587715	0.00287297	Transketolase
AT2G40490.1	transcript12228	0.58614	0.00573499	Uroporphyrinogen decarboxylase
AT4G01800.2	transcript7094	0.585649	0.00433344	Albino or Glassy Yellow 1
AT1G65070.2	transcript3730	0.584405	0.00215546	DNA mismatch repair protein MutS, type 2
AT1G32500.1	transcript7504	0.582736	0.00595822	non-intrinsic ABC protein 6
AT4G29060.1	transcript7740	0.578884	0.00252804	elongation factor Ts family protein
AT3G01990.1	transcript16898	0.578401	0.00675435	ACT domain repeat 6
AT5G49360.1	transcript3486	0.575565	0.00467781	beta-xylosidase 1
AT1G02850.4	transcript22001	0.572158	0.00416029	beta glucosidase 11
AT5G35170.1	transcript9079	0.564932	0.00554836	adenylate kinase family protein
AT1G15820.1	transcript12125	0.560505	0.00582227	light harvesting complex photosystem II subunit 6
AT1G54780.1	transcript1139	0.559642	0.0060992	thylakoid lumen 18.3 kDa protein
AT5G05200.1	transcript3794	0.559479	0.00634627	Protein kinase superfamily protein
AT4G27800.1	transcript2821	0.558565	0.00651272	thylakoid-associated phosphatase 38
AT1G33730.1	transcript1118	0.557046	0.00673632	cytochrome P450, family 76, subfamily C, polypeptide 5
AT2G03140.2	transcript1216	0.551306	0.00194327	alpha/beta-Hydrolases superfamily protein
AT1G42550.1	transcript8167	0.551217	0.00326881	plastid movement impaired1
AT2G28000.1	transcript2908	0.55058	0.00550791	chaperonin-60alpha
AT4G17040.1	transcript15592	0.549694	0.00558472	CLP protease R subunit 4
AT2G39730.1	transcript13058	0.548088	0.00228413	rubisco activase
AT5G35220.1	transcript7590	0.547986	0.00420647	Peptidase M50 family protein
AT1G01320.1	transcript10293	0.547715	0.00504518	Tetratricopeptide repeat (TPR)-like superfamily protein
AT5G42390.1	transcript6645	0.547713	0.00518945	Insulinase (Peptidase family M16) family protein
AT5G26742.2	transcript17534	0.546986	0.00601652	DEAD box RNA helicase (RH3)
AT1G17100.1	transcript18093	0.545395	0.00360322	SOUL heme-binding family protein
AT2G26430.1	transcript7543	0.543949	0.00566005	arginine-rich cyclin 1
AT2G42760.1	transcript20402	0.543226	0.00668278	unknown protein
ATCG00800.1	transcript3729	0.542381	0.00591574	structural constituent of ribosome
AT4G28080.1	transcript2212	0.534078	0.00422846	Tetratricopeptide repeat (TPR)-like superfamily protein
AT3G06980.1	transcript9707	0.502129	0.00590712	DEA(D/H)-box RNA helicase family protein
AT4G13830.2	transcript20177	0.501254	0.00565364	DNAJ-like 20
AT5G35790.1	transcript21850	0.496787	0.0044242	glucose-6-phosphate dehydrogenase 1
AT4G24280.1	transcript8829	0.458007	0.00604958	chloroplast heat shock protein 70-1
AT5G64030.1	transcript7407	-0.499641	0.00373038	S-adenosyl-L-methionine-dependent methyltransferases superfamily protein
AT2G39050.1	transcript9545	-0.511561	0.00457981	hydroxyproline-rich glycoprotein family protein
AT5G19780.1	transcript7769	-0.526464	0.00477386	tubulin alpha-5
AT1G68090.1	transcript12704	-0.527029	0.00607891	annexin 5
AT1G13980.1	transcript13471	-0.536894	0.00615429	sec7 domain-containing protein
AT5G03300.1	transcript4580	-0.544123	0.00254475	adenosine kinase 2
AT4G34450.1	transcript3751	-0.554859	0.00429958	coatomer gamma-2 subunit, putative / gamma-2 coat protein, putative / gamma-2 COP, putative
AT3G57580.1	transcript2845	-0.55701	0.000329097	F-box and associated interaction domains-containing protein
AT5G41315.1	transcript1549	-0.565026	0.00235529	basic helix-loop-helix (bHLH) DNA-binding superfamily protein
AT2G21770.1	transcript4520	-0.578813	0.00440717	cellulose synthase A9
AT4G28390.1	transcript12220	-0.580567	0.00224693	ADP/ATP carrier 3
AT5G07350.2	transcript23089	-0.580953	0.00575591	TUDOR-SN protein 1
AT5G49660.1	transcript19583	-0.583145	0.00581801	Leucine-rich repeat transmembrane protein kinase family protein
AT1G05010.1	transcript18957	-0.585372	0.00610445	ethylene-forming enzyme
AT2G37940.1	transcript12344	-0.586258	0.00578385	Arabidopsis Inositol phosphorylceramide synthase 2
AT2G01720.1	transcript15008	-0.588753	0.00368575	Ribophorin I
AT4G26670.1	transcript21499	-0.591002	0.00315353	Mitochondrial import inner membrane translocase subunit Tim17/Tim22/Tim23 family protein
AT1G72730.1	transcript6345	-0.593261	0.00516164	DEA(D/H)-box RNA helicase family protein
AT4G32910.1	transcript10838	-0.595687	0.00619709	CONTAINS DOMAIN/s: Nuclear pore complex protein (InterPro:IPR011502)
AT3G03780.1	transcript8040	-0.597879	0.00397709	methionine synthase 2
ATMG00070.1	transcript21988	-0.608667	0.00261338	NADH dehydrogenase subunit 9
AT4G27430.1	transcript4841	-0.609846	0.00526991	COP1-interacting protein 7
AT5G35450.1	transcript12289	-0.615499	0.00612413	Disease resistance protein (CC-NBS-LRR class) family
AT2G03440.1	transcript6599	-0.616369	0.00474731	nodulin-related protein 1
AT1G52340.1	transcript5364	-0.619209	0.0052529	NAD(P)-binding Rossmann-fold superfamily protein
AT1G02530.1	transcript24350	-0.621585	0.00290024	P-glycoprotein 12
AT4G13840.1	transcript17305	-0.631489	0.00662256	HXXXD-type acyl-transferase family protein
AT1G51410.1	transcript9984	-0.634383	0.00379183	NAD(P)-binding Rossmann-fold superfamily protein
AT1G19870.1	transcript2331	-0.636381	0.00121897	IQ-domain 32
AT3G06560.1	transcript3678	-0.642079	0.00386464	poly(A) polymerase 3
AT5G17920.1	transcript22206	-0.648519	0.00181681	Cobalamin-independent synthase family protein
AT3G16060.1	transcript17710	-0.649044	0.00304127	ATP binding microtubule motor family protein
AT5G03040.1	transcript12374	-0.649203	0.00398497	IQ-domain 2
AT3G01810.1	transcript12337	-0.651745	0.00433228	unknown protein
AT2G22125.1	transcript16258	-0.651797	0.00166387	binding
AT3G59690.1	transcript11018	-0.654242	0.0017547	IQ-domain 13
AT5G60920.1	transcript8278	-0.654318	0.00548668	COBRA-like extracellular glycosyl-phosphatidyl inositol-anchored protein family
AT4G24840.1	transcript7481	-0.656824	0.00605374	unknown protein
AT1G15950.1	transcript9298	-0.657358	0.0036392	cinnamoyl coa reductase 1
AT5G16000.1	transcript10198	-0.665113	0.00456993	NSP-interacting kinase 1
AT5G64240.2	transcript5196	-0.671036	0.00010708	metacaspase 3
AT5G18170.1	transcript11743	-0.67125	0.00396828	glutamate dehydrogenase 1
AT5G14780.1	transcript22821	-0.673199	0.00138077	formate dehydrogenase
AT4G12290.1	transcript1462	-0.673635	0.00216211	Copper amine oxidase family protein
AT5G51670.1	transcript2792	-0.689174	0.00345018	Protein of unknown function (DUF668)
AT1G56010.2	transcript3057	-0.692893	0.0040951	NAC domain containing protein 1
AT4G20260.4	transcript11731	-0.693275	0.000911481	plasma-membrane associated cation-binding protein 1
AT2G26640.1	transcript11471	-0.694035	0.00323089	3-ketoacyl-CoA synthase 11
AT1G78240.1	transcript4714	-0.695646	0.00112051	S-adenosyl-L-methionine-dependent methyltransferases superfamily protein
AT4G09510.1	transcript9704	-0.696711	0.00447152	cytosolic invertase 2
AT3G27090.1	transcript1011	-0.699333	0.00272076	DCD (Development and Cell Death) domain protein
AT1G15690.1	transcript10932	-0.700082	0.00291769	Inorganic H pyrophosphatase family protein
AT1G53470.1	transcript349	-0.701137	0.00558207	mechanosensitive channel of small conductance-like 4
AT1G30360.1	transcript20531	-0.705906	0.00182197	Early-responsive to dehydration stress protein (ERD4)
AT1G22060.1	transcript23881	-0.71172	0.00287078	BEST Arabidopsis thaliana match is: F-box and Leucine Rich Repeat domains containing protein
AT4G21750.1	transcript20013	-0.715387	0.00541788	Homeobox-leucine zipper family protein / lipid-binding START domain-containing protein
AT3G27870.1	transcript18644	-0.715822	0.00540582	ATPase E1-E2 type family protein / haloacid dehalogenase-like hydrolase family protein
AT2G28190.1	transcript11241	-0.71928	0.00357878	copper/zinc superoxide dismutase 2
AT2G23450.2	transcript14776	-0.722406	0.00636671	Protein kinase superfamily protein
AT5G13000.1	transcript8688	-0.725101	0.00281166	glucan synthase-like 12
AT3G56310.1	transcript2826	-0.727553	0.00439677	Melibiase family protein
AT1G60940.1	transcript14249	-0.732105	0.00620055	SNF1-related protein kinase 2.10
AT3G19820.1	transcript6975	-0.733798	0.0006461	cell elongation protein / DWARF1 / DIMINUTO (DIM)
AT5G13400.1	transcript5032	-0.734006	0.00298446	Major facilitator superfamily protein
AT1G70750.1	transcript15324	-0.737754	0.00644986	Protein of unknown function, DUF593
AT1G14790.1	transcript9182	-0.738007	0.00191491	RNA-dependent RNA polymerase 1
AT3G17390.1	transcript16763	-0.742617	0.000626115	S-adenosylmethionine synthetase family protein
AT2G44160.1	transcript2335	-0.747787	0.00325003	methylenetetrahydrofolate reductase 2
AT2G38120.1	transcript10573	-0.74873	0.00264913	Transmembrane amino acid transporter family protein
AT3G17820.1	transcript22637	-0.749266	0.00215912	glutamine synthetase 1.3
AT4G34230.1	transcript14877	-0.751889	0.00151191	cinnamyl alcohol dehydrogenase 5
AT3G06130.1	transcript2319	-0.754033	0.000989968	Heavy metal transport/detoxification superfamily protein
AT3G55330.1	transcript15423	-0.754053	0.00236908	PsbP-like protein 1
AT1G31830.1	transcript7670	-0.755453	0.00165841	Amino acid permease family protein
AT5G60860.1	transcript19171	-0.756441	0.000869334	RAB GTPase homolog A1F
AT5G08370.1	transcript2830	-0.757171	0.00123001	alpha-galactosidase 2
AT2G07560.1	transcript7936	-0.757762	0.000199741	H(+)-ATPase 6
AT5G43700.1	transcript18587	-0.761069	0.00473522	AUX/IAA transcriptional regulator family protein
AT5G28010.1	transcript9147	-0.769493	0.00119322	Polyketide cyclase/dehydrase and lipid transport superfamily protein
AT1G28260.1	transcript11045	-0.770339	0.000840026	Telomerase activating protein Est1
AT3G22790.1	transcript20313	-0.771979	0.00304475	Kinase interacting (KIP1-like) family protein
AT3G63130.1	transcript10433	-0.772017	0.0057195	RAN GTPase activating protein 1
AT1G77380.1	transcript17186	-0.772705	0.00553189	amino acid permease 3
AT5G19670.1	transcript10515	-0.772946	0.00257128	Exostosin family protein
AT1G08200.1	transcript2454	-0.77308	0.00015567	UDP-D-apiose/UDP-D-xylose synthase 2
AT3G14810.1	transcript3146	-0.773231	0.00299048	mechanosensitive channel of small conductance-like 5
AT5G47780.1	transcript17414	-0.775054	0.00620111	galacturonosyltransferase 4
AT1G30360.1	transcript13816	-0.775386	0.00129296	Early-responsive to dehydration stress protein (ERD4)
AT3G29360.1	transcript8266	-0.778394	0.00142449	UDP-glucose 6-dehydrogenase family protein
AT5G13980.1	transcript3165	-0.778515	0.00360939	Glycosyl hydrolase family 38 protein
AT4G35630.1	transcript13455	-0.779141	0.00125467	phosphoserine aminotransferase
AT1G04120.1	transcript14166	-0.782433	0.00205319	multidrug resistance-associated protein 5
AT1G33540.1	transcript3016	-0.783612	0.00159536	serine carboxypeptidase-like 18
AT1G10750.1	transcript3362	-0.786377	0.00134009	Protein of Unknown Function (DUF239)
AT1G77600.3	transcript21671	-0.786765	0.00193471	ARM repeat superfamily protein
AT2G40475.1	transcript17067	-0.789134	0.00233363	unknown protein
AT5G19530.1	transcript13397	-0.792832	0.00155382	S-adenosyl-L-methionine-dependent methyltransferases superfamily protein
AT1G30330.2	transcript13772	-0.793796	0.00150675	auxin response factor 6
AT1G75500.1	transcript13875	-0.797268	0.000711706	Walls Are Thin 1
AT4G04830.1	transcript10358	-0.797338	0.00505825	methionine sulfoxide reductase B5
AT5G56840.1	transcript18404	-0.797899	0.00116928	myb-like transcription factor family protein
AT5G24470.1	transcript23292	-0.799065	0.00470379	pseudo-response regulator 5
AT1G75820.1	transcript11304	-0.799189	0.00282338	Leucine-rich receptor-like protein kinase family protein
AT5G09810.1	transcript16977	-0.802747	0.00144484	actin 7
AT2G16600.1	transcript16256	-0.805064	0.00271403	rotamase CYP 3
AT5G65930.3	transcript12910	-0.805096	0.00420597	kinesin-like calmodulin-binding protein (ZWICHEL)
AT3G46710.1	transcript6658	-0.805537	0.00550221	NB-ARC domain-containing disease resistance protein
AT5G62360.1	transcript93	-0.810024	0.00568884	Plant invertase/pectin methylesterase inhibitor superfamily protein
AT4G25960.1	transcript12875	-0.813448	0.00577798	P-glycoprotein 2
AT4G37870.1	transcript6875	-0.818675	0.00369333	phosphoenolpyruvate carboxykinase 1
AT3G63210.1	transcript22824	-0.822496	0.00142484	Protein of unknown function (DUF581)
AT2G47000.1	transcript13314	-0.824721	0.000147999	ATP binding cassette subfamily B4
AT4G21570.1	transcript20574	-0.826271	0.000336395	Protein of unknown function (DUF300)
AT3G61460.1	transcript17795	-0.827195	0.00428639	brassinosteroid-responsive RING-H2
AT5G60850.1	transcript14504	-0.827314	0.000344964	OBF binding protein 4
AT1G62790.1	transcript14155	-0.836066	0.00118766	Bifunctional inhibitor/lipid-transfer protein/seed storage 2S albumin superfamily protein
AT2G17550.1	transcript8599	-0.836724	0.00238646	unknown protein
AT2G02370.1	transcript7717	-0.837909	0.00465013	SNARE associated Golgi protein family
AT4G37760.1	transcript2021	-0.841119	0.001503	squalene epoxidase 3
AT1G60500.1	transcript7857	-0.843818	0.000436379	Dynamin related protein 4C
AT4G35790.1	transcript4410	-0.84698	0.00677471	phospholipase D delta
AT5G10770.1	transcript17911	-0.8495	0.00123286	Eukaryotic aspartyl protease family protein
AT5G17920.1	transcript11341	-0.852546	9.60405e-06	Cobalamin-independent synthase family protein
AT1G80530.1	transcript7136	-0.858723	0.00633525	Major facilitator superfamily protein
AT1G78610.1	transcript6688	-0.860338	0.000241001	mechanosensitive channel of small conductance-like 6
AT3G52180.1	transcript13222	-0.861311	0.00284808	dual specificity protein phosphatase (DsPTP1) family protein
AT5G12960.1	transcript10247	-0.861417	0.000687661	Putative glycosyl hydrolase of unknown function (DUF1680)
AT5G62670.1	transcript2591	-0.861536	6.85819e-05	H(+)-ATPase 11
AT2G21060.1	transcript14283	-0.862012	0.0012835	glycine-rich protein 2B
AT4G34050.1	transcript16342	-0.862103	0.00142594	S-adenosyl-L-methionine-dependent methyltransferases superfamily protein
AT4G25830.1	transcript6925	-0.862125	0.00297245	Uncharacterised protein family (UPF0497)
AT2G15480.1	transcript8725	-0.864049	0.00314891	UDP-glucosyl transferase 73B5
AT3G14810.1	transcript4831	-0.866333	0.000985447	mechanosensitive channel of small conductance-like 5
AT1G05850.1	transcript13584	-0.866843	0.000524509	Chitinase family protein
AT3G16150.1	transcript24565	-0.87151	0.00221735	N-terminal nucleophile aminohydrolases (Ntn hydrolases) superfamily protein
AT2G02990.1	transcript20133	-0.873195	0.00402698	ribonuclease 1
AT3G15730.1	transcript23244	-0.873892	0.00217256	phospholipase D alpha 1
AT1G01580.1	transcript17277	-0.874341	5.01949e-06	ferric reduction oxidase 2
AT1G65810.1	transcript21101	-0.876942	0.00317287	P-loop containing nucleoside triphosphate hydrolases superfamily protein
AT5G57800.1	transcript3718	-0.877607	0.00329463	Fatty acid hydroxylase superfamily
AT4G27720.1	transcript23512	-0.883804	0.000214413	Major facilitator superfamily protein
AT5G23860.1	transcript2138	-0.885686	0.000546609	tubulin beta 8
AT3G18830.1	transcript19095	-0.890981	1.15055e-06	polyol/monosaccharide transporter 5
ATCG00020.1	transcript10981	-0.893227	2.8065e-05	photosystem II reaction center protein A
AT5G23280.1	transcript19623	-0.893873	0.0012715	TCP family transcription factor
AT2G20340.1	transcript20334	-0.897523	0.00186616	Pyridoxal phosphate (PLP)-dependent transferases superfamily protein
AT1G61850.1	transcript11463	-0.89759	0.00455364	phospholipases;galactolipases
AT1G02970.1	transcript11433	-0.898188	0.00138934	WEE1 kinase homolog
AT1G33540.1	transcript1705	-0.899949	0.000400695	serine carboxypeptidase-like 18
AT5G20270.1	transcript13682	-0.900513	0.00350769	heptahelical transmembrane protein1
AT1G49320.1	transcript20386	-0.904025	0.00142757	unknown seed protein like 1
AT1G73390.1	transcript16388	-0.906416	0.00391067	Endosomal targeting BRO1-like domain-containing protein
AT2G47180.1	transcript8602	-0.907288	0.00475787	galactinol synthase 1
AT3G13980.1	transcript12730	-0.912232	0.00397628	unknown protein
AT3G56200.1	transcript14751	-0.917171	0.00210428	Transmembrane amino acid transporter family protein
AT5G04885.1	transcript1844	-0.91778	0.000960582	Glycosyl hydrolase family protein
AT1G19250.1	transcript1361	-0.920603	0.000646741	flavin-dependent monooxygenase 1
AT2G33205.1	transcript3781	-0.925231	0.00240973	Serinc-domain containing serine and sphingolipid biosynthesis protein
AT3G18160.3	transcript5603	-0.9263	0.00464563	peroxin 3-1
AT1G22410.1	transcript986	-0.927533	0.000136389	Class-II DAHP synthetase family protein
AT2G38110.1	transcript20005	-0.928265	0.00596064	glycerol-3-phosphate acyltransferase 6
AT1G72480.1	transcript19759	-0.92918	0.00200318	Lung seven transmembrane receptor family protein
AT1G11260.1	transcript15200	-0.931978	0.00576234	sugar transporter 1
AT3G16240.1	transcript4486	-0.935396	0.00126495	delta tonoplast integral protein
AT3G18050.1	transcript2083	-0.935688	0.00506233	unknown protein
AT2G18196.1	transcript19459	-0.936205	0.00155911	Heavy metal transport/detoxification superfamily protein
AT2G36540.1	transcript15795	-0.939794	0.00508972	Haloacid dehalogenase-like hydrolase (HAD) superfamily protein
AT2G39050.1	transcript6289	-0.941998	0.000114846	hydroxyproline-rich glycoprotein family protein
AT3G18000.1	transcript1370	-0.942908	0.00166656	S-adenosyl-L-methionine-dependent methyltransferases superfamily protein
AT1G75810.1	transcript14153	-0.944055	0.00119402	unknown protein
AT2G24230.1	transcript8900	-0.944691	0.00318698	Leucine-rich repeat protein kinase family protein
AT1G24020.1	transcript4302	-0.946873	0.00635169	MLP-like protein 423
AT5G06390.1	transcript20872	-0.948586	0.00151598	FASCICLIN-like arabinogalactan protein 17 precursor
AT5G22740.1	transcript246	-0.952316	0.000575542	cellulose synthase-like A02
AT5G65700.1	transcript827	-0.953446	0.00063514	Leucine-rich receptor-like protein kinase family protein
AT4G21990.1	transcript11975	-0.953544	0.0015267	APS reductase 3
AT1G53590.1	transcript11549	-0.953586	0.00357666	Calcium-dependent lipid-binding (CaLB domain) family protein
AT5G17330.1	transcript20191	-0.954218	0.000868412	glutamate decarboxylase
AT5G52060.1	transcript14940	-0.957679	0.00159328	BCL-2-associated athanogene 1
AT1G28330.5	transcript10216	-0.958431	0.00195339	dormancy-associated protein-like 1
AT1G04430.1	transcript10849	-0.959459	7.83641e-05	S-adenosyl-L-methionine-dependent methyltransferases superfamily protein
AT2G21660.1	transcript6910	-0.960146	0.000253157	cold, circadian rhythm, and rna binding 2
AT1G55760.1	transcript13174	-0.960585	0.00125703	BTB/POZ domain-containing protein
AT3G54650.1	transcript7119	-0.960818	0.000149252	RNI-like superfamily protein
AT4G16515.1	transcript15450	-0.963419	0.00640759	Encodes a root meristem growth factor (RGF)
AT2G25220.2	transcript13546	-0.964126	0.00116175	Protein kinase superfamily protein
AT1G12010.1	transcript3598	-0.964265	0.00311878	2-oxoglutarate (2OG) and Fe(II)-dependent oxygenase superfamily protein
AT4G37050.1	transcript22105	-0.967037	0.00428983	PATATIN-like protein 4
AT5G17330.1	transcript6395	-0.96897	0.000839095	glutamate decarboxylase
AT1G32450.1	transcript10904	-0.969007	0.00384907	nitrate transporter 1.5
AT1G56130.1	transcript8009	-0.972035	0.00630869	Leucine-rich repeat transmembrane protein kinase
AT1G70840.1	transcript23078	-0.972483	0.000886333	MLP-like protein 31
AT1G32090.1	transcript591	-0.97282	0.00231267	early-responsive to dehydration stress protein (ERD4)
AT1G30280.1	transcript13088	-0.97405	0.000365871	Chaperone DnaJ-domain superfamily protein
AT3G20020.1	transcript12442	-0.975325	6.85555e-06	protein arginine methyltransferase 6
AT4G23170.1	transcript10768	-0.976308	0.00290977	receptor-like protein kinase-related family protein
AT3G12120.1	transcript23639	-0.976696	0.00496789	fatty acid desaturase 2
AT3G55430.1	transcript6435	-0.977198	0.000507184	O-Glycosyl hydrolases family 17 protein
AT1G30760.1	transcript13194	-0.980051	0.00134434	FAD-binding Berberine family protein
AT1G35780.1	transcript18597	-0.980473	0.00181069	unknown protein
AT3G01750.1	transcript4502	-0.983063	0.000426071	Ankyrin repeat family protein
AT1G08830.1	transcript9986	-0.983423	0.000216916	copper/zinc superoxide dismutase 1
AT3G23430.1	transcript16339	-0.9861	0.00142124	phosphate 1
AT4G14960.2	transcript23390	-0.98634	0.000332855	Tubulin/FtsZ family protein
AT3G43190.1	transcript11811	-0.986571	0.000213393	sucrose synthase 4
AT5G64570.1	transcript7510	-0.98722	0.00285541	beta-D-xylosidase 4
AT2G17230.1	transcript20721	-0.988349	0.00390161	EXORDIUM like 5
AT1G24020.1	transcript14850	-0.988694	0.00353596	MLP-like protein 423
AT5G51750.1	transcript16180	-0.990116	0.000337984	subtilase 1.3
AT4G39490.1	transcript4754	-0.990507	0.00218373	cytochrome P450, family 96, subfamily A, polypeptide 10
AT4G36250.1	transcript6637	-0.992052	0.000628116	aldehyde dehydrogenase 3F1
AT2G23360.1	transcript4042	-0.993064	0.00033031	Plant protein of unknown function (DUF869)
AT2G16980.2	transcript6701	-0.994569	0.00129963	Major facilitator superfamily protein
AT1G19940.1	transcript4381	-0.995054	0.0018432	glycosyl hydrolase 9B5
AT1G23850.1	transcript14803	-0.996099	0.00356725	unknown protein
AT2G47240.1	transcript19249	-0.998439	0.00379795	AMP-dependent synthetase and ligase family protein
AT4G00230.1	transcript5886	-0.999527	0.00553955	xylem serine peptidase 1
AT5G09360.1	transcript4795	-1.00062	0.00469199	laccase 14
AT1G63430.2	transcript7864	-1.00101	0.000936803	Leucine-rich repeat protein kinase family protein
AT5G65020.1	transcript17788	-1.00243	0.0042529	annexin 2
AT5G14090.1	transcript23081	-1.004	0.00476681	unknown protein
AT3G54260.1	transcript11739	-1.00416	0.00584461	TRICHOME BIREFRINGENCE-LIKE 36
AT4G08685.1	transcript4550	-1.00573	0.000197654	Pollen Ole e 1 allergen and extensin family protein
AT2G26250.1	transcript7238	-1.01247	0.00112882	3-ketoacyl-CoA synthase 10
AT2G37360.1	transcript11636	-1.01401	0.00383283	ABC-2 type transporter family protein
AT1G15760.1	transcript10300	-1.01524	6.01087e-05	Sterile alpha motif (SAM) domain-containing protein
AT5G62700.1	transcript18791	-1.0162	0.000590086	tubulin beta chain 3
AT3G06550.2	transcript10702	-1.01779	0.000876496	O-acetyltransferase family protein
AT5G42260.1	transcript15326	-1.01995	0.000804878	beta glucosidase 12
AT1G51040.1	transcript15983	-1.02013	8.38801e-06	Protein kinase superfamily protein
AT2G36580.1	transcript2223	-1.02259	0.00143371	Pyruvate kinase family protein
AT3G21090.1	transcript17030	-1.0229	0.00462232	ABC-2 type transporter family protein
AT1G23880.1	transcript8668	-1.02339	0.00642428	NHL domain-containing protein
AT5G49350.1	transcript21145	-1.02419	0.00534168	Glycine-rich protein family
AT1G74790.1	transcript6240	-1.0269	0.000206405	catalytics
AT2G36880.1	transcript7404	-1.03093	2.1851e-07	methionine adenosyltransferase 3
AT1G49960.1	transcript24376	-1.03208	0.0061341	Xanthine/uracil permease family protein
AT3G54140.1	transcript8519	-1.03369	0.00603022	peptide transporter 1
AT3G02230.1	transcript6209	-1.03451	0.00013428	reversibly glycosylated polypeptide 1
AT5G14450.1	transcript4379	-1.03831	0.00539293	GDSL-like Lipase/Acylhydrolase superfamily protein
AT2G41200.1	transcript9753	-1.03876	0.0057315	unknown protein
AT3G22540.1	transcript21717	-1.03886	0.0058017	Protein of unknown function (DUF1677)
AT5G24910.1	transcript15982	-1.03929	0.00481488	cytochrome P450, family 714, subfamily A, polypeptide 1
AT2G38080.1	transcript20996	-1.04206	0.00562537	Laccase/Diphenol oxidase family protein
AT4G38840.1	transcript6667	-1.04238	0.00299621	SAUR-like auxin-responsive protein family
AT2G45650.1	transcript17825	-1.04427	0.000775364	AGAMOUS-like 6
AT5G67090.1	transcript2125	-1.04526	0.00134837	Subtilisin-like serine endopeptidase family protein
AT2G01950.1	transcript12160	-1.04582	0.00108569	BRI1-like 2
AT1G27440.1	transcript13590	-1.04636	0.00540767	Exostosin family protein
AT2G28470.1	transcript4500	-1.04928	0.000818794	beta-galactosidase 8
AT1G55260.1	transcript16105	-1.04939	0.00154921	Bifunctional inhibitor/lipid-transfer protein/seed storage 2S albumin superfamily protein
AT3G20820.1	transcript10064	-1.05024	0.0035232	Leucine-rich repeat (LRR) family protein
AT2G23910.1	transcript5073	-1.05135	0.00408995	NAD(P)-binding Rossmann-fold superfamily protein
AT2G02850.1	transcript15915	-1.05228	0.00245322	plantacyanin
AT5G28010.1	transcript3628	-1.05346	0.00506228	Polyketide cyclase/dehydrase and lipid transport superfamily protein
AT5G25610.1	transcript10171	-1.0535	0.00022923	BURP domain-containing protein
AT1G33760.1	transcript20073	-1.05362	0.00449295	Integrase-type DNA-binding superfamily protein
AT1G64690.1	transcript9064	-1.05459	0.00509987	branchless trichome
AT1G68330.1	transcript15330	-1.05625	0.00501599	unknown protein
AT4G35030.3	transcript4743	-1.05919	0.000363186	Protein kinase superfamily protein
AT5G46280.1	transcript18541	-1.06006	0.00433017	Minichromosome maintenance (MCM2/3/5) family protein
AT1G08650.1	transcript20148	-1.06036	0.00220741	phosphoenolpyruvate carboxylase kinase 1
AT1G06520.1	transcript16954	-1.06036	0.00483647	glycerol-3-phosphate acyltransferase 1
AT2G26560.1	transcript6620	-1.06238	0.00381542	phospholipase A 2A
AT2G33385.2	transcript5405	-1.0637	0.00300377	actin-related protein C2B
AT1G59870.1	transcript5339	-1.06427	0.00159924	ABC-2 and Plant PDR ABC-type transporter family protein
AT4G00230.1	transcript24405	-1.06487	0.0046822	xylem serine peptidase 1
AT2G21660.1	transcript20760	-1.06605	1.13979e-05	cold, circadian rhythm, and rna binding 2
AT3G27250.1	transcript2747	-1.06619	0.00227255	unknown protein
AT5G65470.1	transcript13013	-1.06891	1.14819e-05	O-fucosyltransferase family protein
AT5G41460.1	transcript6130	-1.07075	0.000749458	Protein of unknown function (DUF604)
AT2G21050.1	transcript10493	-1.07292	0.00425735	like AUXIN RESISTANT 2
AT1G08590.1	transcript19766	-1.07308	0.000497421	Leucine-rich receptor-like protein kinase family protein
AT3G50830.1	transcript11980	-1.07341	9.26575e-05	cold-regulated 413-plasma membrane 2
AT1G69690.1	transcript11838	-1.07345	0.00167012	TCP family transcription factor
AT1G15690.1	transcript2097	-1.07654	0.000135191	Inorganic H pyrophosphatase family protein
AT3G62660.1	transcript12958	-1.0795	0.000996148	galacturonosyltransferase-like 7
AT5G54160.1	transcript17362	-1.08156	2.18075e-05	O-methyltransferase 1
AT1G76160.1	transcript4554	-1.08255	0.00142227	SKU5 similar 5
AT5G03980.1	transcript13738	-1.08636	0.00365891	SGNH hydrolase-type esterase superfamily protein
AT2G36570.1	transcript17241	-1.08647	0.00383666	Leucine-rich repeat protein kinase family protein
AT5G05840.1	transcript11285	-1.08649	0.00345945	Protein of unknown function (DUF620)
AT1G29380.1	transcript16368	-1.08726	0.00307053	Carbohydrate-binding X8 domain superfamily protein
AT5G66600.4	transcript15139	-1.0879	0.00375346	Protein of unknown function, DUF547
AT5G13580.1	transcript24066	-1.08812	0.00365684	ABC-2 type transporter family protein
AT1G75280.1	transcript24247	-1.08949	4.41131e-08	NmrA-like negative transcriptional regulator family protein
AT1G03103.1	transcript10956	-1.08963	0.00223041	Bifunctional inhibitor/lipid-transfer protein/seed storage 2S albumin superfamily protein
AT1G36940.2	transcript18342	-1.09134	0.000982423	unknown protein
AT1G55760.1	transcript15299	-1.0949	0.00160432	BTB/POZ domain-containing protein
AT1G70890.1	transcript1496	-1.09539	0.000491619	MLP-like protein 43
AT4G21580.1	transcript11710	-1.09546	0.00349291	oxidoreductase, zinc-binding dehydrogenase family protein
AT2G26640.1	transcript20647	-1.0955	0.000441633	3-ketoacyl-CoA synthase 11
AT3G58120.1	transcript23110	-1.09784	0.00317334	Basic-leucine zipper (bZIP) transcription factor family protein
AT4G38840.1	transcript22413	-1.09793	0.00293155	SAUR-like auxin-responsive protein family
AT5G23860.1	transcript5520	-1.09955	0.000107924	tubulin beta 8
AT5G26220.1	transcript7801	-1.10125	0.00102069	ChaC-like family protein
AT5G62360.1	transcript2779	-1.1019	0.0017405	Plant invertase/pectin methylesterase inhibitor superfamily protein
AT3G27200.1	transcript5923	-1.10207	0.0022408	Cupredoxin superfamily protein
AT1G76660.1	transcript6980	-1.10281	0.00332817	unknown protein
AT4G39490.1	transcript6871	-1.10283	0.00102164	cytochrome P450, family 96, subfamily A, polypeptide 10
AT1G22770.1	transcript4009	-1.1029	1.57213e-07	gigantea protein (GI)
AT5G53390.1	transcript4512	-1.1055	0.00313633	O-acyltransferase (WSD1-like) family protein
AT5G14920.1	transcript14758	-1.10555	0.00217862	Gibberellin-regulated family protein
AT3G63250.1	transcript7633	-1.10569	4.1419e-05	homocysteine methyltransferase 2
AT2G34710.1	transcript1560	-1.10669	0.000248988	Homeobox-leucine zipper family protein / lipid-binding START domain-containing protein
AT4G36360.1	transcript11491	-1.10713	0.00270472	beta-galactosidase 3
AT3G28180.1	transcript2211	-1.10875	0.000322082	Cellulose-synthase-like C4
AT3G52500.1	transcript19373	-1.11055	0.00280097	Eukaryotic aspartyl protease family protein
AT2G05920.1	transcript12158	-1.11318	1.58812e-05	Subtilase family protein
AT1G28480.1	transcript18410	-1.11478	0.00100336	Thioredoxin superfamily protein
AT3G52490.1	transcript22050	-1.11598	0.00244625	Double Clp-N motif-containing P-loop nucleoside triphosphate hydrolases superfamily protein
AT3G22600.1	transcript10201	-1.11864	0.00211811	Bifunctional inhibitor/lipid-transfer protein/seed storage 2S albumin superfamily protein
AT3G63170.1	transcript4255	-1.12043	0.000495038	Chalcone-flavanone isomerase family protein
AT5G20230.1	transcript24553	-1.12121	0.000102775	blue-copper-binding protein
AT5G03960.1	transcript24294	-1.12355	0.00260691	IQ-domain 12
AT4G39860.1	transcript23841	-1.12372	0.000364633	unknown protein
AT5G56220.1	transcript16353	-1.12921	0.00221897	P-loop containing nucleoside triphosphate hydrolases superfamily protein
AT3G14460.1	transcript9336	-1.12987	0.00153219	LRR and NB-ARC domains-containing disease resistance protein
AT3G07870.1	transcript22454	-1.13163	1.59032e-06	F-box and associated interaction domains-containing protein
AT1G70890.1	transcript7286	-1.13249	1.30614e-05	MLP-like protein 43
AT3G47800.1	transcript8247	-1.13265	0.00102021	Galactose mutarotase-like superfamily protein
AT4G28250.1	transcript23069	-1.13416	0.00233112	expansin B3
AT2G21050.1	transcript16601	-1.13675	0.00244878	like AUXIN RESISTANT 2
AT5G65660.1	transcript22903	-1.13687	0.000204172	hydroxyproline-rich glycoprotein family protein
AT2G02120.1	transcript14910	-1.13913	0.000838635	Scorpion toxin-like knottin superfamily protein
AT1G64640.1	transcript14605	-1.13923	0.00241355	early nodulin-like protein 8
AT2G39430.1	transcript540	-1.13956	0.000248089	Disease resistance-responsive (dirigent-like protein) family protein
AT5G37550.1	transcript15321	-1.14115	0.00175208	unknown protein
AT1G64380.1	transcript15119	-1.14141	0.000468102	Integrase-type DNA-binding superfamily protein
AT2G43190.1	transcript16720	-1.14279	0.00152544	ribonuclease P family protein
AT2G44480.1	transcript20672	-1.14428	9.42817e-05	beta glucosidase 17
AT5G15780.1	transcript15908	-1.14503	0.00206768	Pollen Ole e 1 allergen and extensin family protein
AT5G09870.1	transcript19886	-1.1471	0.00133013	cellulose synthase 5
AT5G18310.2	transcript11835	-1.1488	0.000564048	unknown protein
AT5G28010.1	transcript15723	-1.15761	0.000432247	Polyketide cyclase/dehydrase and lipid transport superfamily protein
AT5G22810.1	transcript11413	-1.15829	0.00205262	GDSL-like Lipase/Acylhydrolase superfamily protein
AT1G03010.1	transcript13678	-1.16158	0.000753494	Phototropic-responsive NPH3 family protein
AT2G46760.1	transcript15147	-1.16552	0.000689675	D-arabinono-1,4-lactone oxidase family protein
AT3G21240.1	transcript19329	-1.16709	2.0103e-06	4-coumarate:CoA ligase 2
AT5G02010.1	transcript18417	-1.16766	0.00190259	RHO guanyl-nucleotide exchange factor 7
AT1G62510.1	transcript19953	-1.16907	0.00187381	Bifunctional inhibitor/lipid-transfer protein/seed storage 2S albumin superfamily protein
AT4G31980.1	transcript11012	-1.16955	0.000815092	unknown protein
AT5G20860.1	transcript12169	-1.16964	0.000662349	Plant invertase/pectin methylesterase inhibitor superfamily
AT3G24480.1	transcript7067	-1.17028	0.00177653	Leucine-rich repeat (LRR) family protein
AT2G23180.1	transcript369	-1.1746	0.00025953	cytochrome P450, family 96, subfamily A, polypeptide 1
AT1G18490.1	transcript3431	-1.17932	0.00138468	Protein of unknown function (DUF1637)
AT4G15920.1	transcript4871	-1.18282	0.000189765	Nodulin MtN3 family protein
AT2G26330.1	transcript2589	-1.18334	5.89663e-06	Leucine-rich receptor-like protein kinase family protein
AT4G13710.1	transcript11856	-1.1845	0.0011054	Pectin lyase-like superfamily protein
AT5G67280.1	transcript22028	-1.18837	0.00125108	receptor-like kinase
AT2G13610.1	transcript11893	-1.19972	0.000831614	ABC-2 type transporter family protein
AT4G38840.1	transcript14365	-1.19993	0.00117793	SAUR-like auxin-responsive protein family
AT2G03090.1	transcript20284	-1.20006	1.41072e-05	expansin A15
AT1G19300.1	transcript18801	-1.20138	0.000885476	Nucleotide-diphospho-sugar transferases superfamily protein
AT3G56370.1	transcript4595	-1.20236	1.5981e-05	Leucine-rich repeat protein kinase family protein
AT5G10840.1	transcript19668	-1.20739	0.000660845	Endomembrane protein 70 protein family
AT3G22142.1	transcript24386	-1.20752	0.00134474	Bifunctional inhibitor/lipid-transfer protein/seed storage 2S albumin superfamily protein
AT5G54690.1	transcript21229	-1.20803	0.00123495	galacturonosyltransferase 12
AT1G60810.1	transcript11529	-1.21109	6.70537e-05	ATP-citrate lyase A-2
AT1G17840.1	transcript21610	-1.21144	0.000695075	white-brown complex homolog protein 11
AT1G74460.1	transcript4776	-1.21363	0.00127042	GDSL-like Lipase/Acylhydrolase superfamily protein
AT5G22580.1	transcript15771	-1.2155	0.000959521	Stress responsive A/B Barrel Domain
AT3G25620.2	transcript11730	-1.21587	1.27206e-05	ABC-2 type transporter family protein
AT1G60590.1	transcript15421	-1.21886	0.00121049	Pectin lyase-like superfamily protein
AT4G31980.1	transcript4261	-1.22273	0.000927445	unknown protein
AT1G52720.1	transcript22541	-1.22644	0.000435076	unknown protein
AT3G24800.1	transcript5537	-1.22683	0.000135556	proteolysis 1
AT2G27140.1	transcript2228	-1.22794	0.001111	HSP20-like chaperones superfamily protein
AT3G01190.1	transcript6438	-1.23155	0.000179737	Peroxidase superfamily protein
AT4G33790.1	transcript6650	-1.23545	0.000792252	Jojoba acyl CoA reductase-related male sterility protein
AT5G02010.1	transcript22233	-1.23721	0.00100463	RHO guanyl-nucleotide exchange factor 7
AT3G01680.1	transcript11232	-1.23974	0.000308676	CONTAINS InterPro DOMAIN/s: Mediator complex subunit Med28 (InterPro:IPR021640)
AT2G39950.1	transcript2126	-1.24009	2.63719e-05	unknown protein
AT4G30440.1	transcript16969	-1.24479	3.18406e-05	UDP-D-glucuronate 4-epimerase 1
AT4G36850.1	transcript1165	-1.24503	5.18927e-05	PQ-loop repeat family protein / transmembrane family protein
AT2G23540.1	transcript22792	-1.24952	0.000704323	GDSL-like Lipase/Acylhydrolase superfamily protein
AT3G51410.1	transcript9936	-1.25081	0.00061337	Arabidopsis protein of unknown function (DUF241)
AT5G15900.1	transcript9166	-1.25792	0.000440587	TRICHOME BIREFRINGENCE-LIKE 19
AT5G22930.1	transcript15579	-1.26065	0.000481524	Protein of unknown function (DUF1635)
AT3G01190.1	transcript6439	-1.26106	0.000158053	Peroxidase superfamily protein
AT2G27830.1	transcript24164	-1.26457	2.56365e-12	unknown protein
AT2G45600.1	transcript12426	-1.26723	5.85524e-06	alpha/beta-Hydrolases superfamily protein
AT5G47910.1	transcript3394	-1.27429	0.000183718	respiratory burst oxidase homologue D
AT4G36360.1	transcript10979	-1.27606	7.48513e-05	beta-galactosidase 3
AT2G45600.1	transcript8306	-1.27725	1.15369e-05	alpha/beta-Hydrolases superfamily protein
AT5G03170.1	transcript7850	-1.2787	0.000359396	FASCICLIN-like arabinogalactan-protein 11
AT5G67385.1	transcript6207	-1.27998	0.000323373	Phototropic-responsive NPH3 family protein
AT1G71000.1	transcript8265	-1.28091	0.000147139	Chaperone DnaJ-domain superfamily protein
AT2G04850.1	transcript11344	-1.28974	0.000607903	Auxin-responsive family protein
AT1G68560.1	transcript13515	-1.29185	2.80339e-05	alpha-xylosidase 1
AT1G25510.1	transcript6726	-1.2951	3.46127e-05	Eukaryotic aspartyl protease family protein
AT2G44480.1	transcript9919	-1.29723	8.7109e-05	beta glucosidase 17
AT5G15230.1	transcript7540	-1.30368	0.000404133	GAST1 protein homolog 4
AT4G32880.1	transcript10329	-1.30477	1.41214e-05	homeobox gene 8
AT5G59480.1	transcript4090	-1.3049	9.38281e-05	Haloacid dehalogenase-like hydrolase (HAD) superfamily protein
AT1G77690.1	transcript9642	-1.30602	7.07375e-05	like AUX1 3
AT3G17120.1	transcript19816	-1.31028	9.79503e-05	unknown protein
AT5G60020.1	transcript12772	-1.31116	0.000219164	laccase 17
AT3G16850.1	transcript13099	-1.31137	7.16498e-05	Pectin lyase-like superfamily protein
AT3G22620.1	transcript330	-1.31143	0.000378452	Bifunctional inhibitor/lipid-transfer protein/seed storage 2S albumin superfamily protein
AT2G23930.1	transcript15988	-1.31165	2.75506e-07	probable small nuclear ribonucleoprotein G
AT2G21770.1	transcript4499	-1.31748	0.000120367	cellulose synthase A9
AT4G17215.1	transcript1175	-1.32054	0.000364343	Pollen Ole e 1 allergen and extensin family protein
AT4G37080.2	transcript6102	-1.32731	1.96343e-06	Protein of unknown function, DUF547
AT5G47910.1	transcript11017	-1.32983	0.000136623	respiratory burst oxidase homologue D
AT4G38840.1	transcript16878	-1.33551	0.000384033	SAUR-like auxin-responsive protein family
AT3G14470.1	transcript16689	-1.33632	0.000193769	NB-ARC domain-containing disease resistance protein
AT2G05990.1	transcript12089	-1.34085	6.31352e-05	NAD(P)-binding Rossmann-fold superfamily protein
AT2G19880.2	transcript2583	-1.34365	0.00026601	Nucleotide-diphospho-sugar transferases superfamily protein
AT1G78960.1	transcript1862	-1.34778	7.89375e-06	lupeol synthase 2
AT1G48330.1	transcript14348	-1.349	0.000311551	unknown protein
AT3G16360.2	transcript13835	-1.3513	0.000135378	HPT phosphotransmitter 4
AT1G68850.1	transcript15625	-1.35515	0.000302932	Peroxidase superfamily protein
AT4G13710.1	transcript20550	-1.35667	0.000166282	Pectin lyase-like superfamily protein
AT5G62360.1	transcript11897	-1.36041	8.47031e-05	Plant invertase/pectin methylesterase inhibitor superfamily protein
AT1G66230.1	transcript2567	-1.36085	0.000271981	myb domain protein 20
AT4G11650.1	transcript9822	-1.36599	0.000285919	osmotin 34
AT1G67590.1	transcript19438	-1.36926	0.00016766	Remorin family protein
AT4G38660.1	transcript1893	-1.3719	1.51451e-06	Pathogenesis-related thaumatin superfamily protein
AT1G72230.1	transcript14923	-1.37541	0.00017404	Cupredoxin superfamily protein
AT5G48460.1	transcript16951	-1.37843	6.01535e-06	Actin binding Calponin homology (CH) domain-containing protein
AT5G42650.1	transcript22800	-1.38276	0.0002385	allene oxide synthase
AT4G35100.1	transcript3626	-1.38839	0.000158891	plasma membrane intrinsic protein 3
AT3G50760.1	transcript18507	-1.39725	1.97035e-05	galacturonosyltransferase-like 2
AT1G01120.1	transcript23887	-1.39921	2.13595e-05	3-ketoacyl-CoA synthase 1
AT4G02860.1	transcript9804	-1.40072	2.26341e-07	Phenazine biosynthesis PhzC/PhzF protein
AT4G27290.1	transcript2796	-1.40856	0.000133213	S-locus lectin protein kinase family protein
AT5G66390.1	transcript4733	-1.41379	0.000148982	Peroxidase superfamily protein
AT5G48740.1	transcript10457	-1.42114	0.00011527	Leucine-rich repeat protein kinase family protein
AT5G57800.1	transcript9042	-1.42329	1.2825e-06	Fatty acid hydroxylase superfamily
AT2G23540.1	transcript12269	-1.42958	0.000115633	GDSL-like Lipase/Acylhydrolase superfamily protein
AT2G36410.1	transcript21966	-1.43387	0.000114527	Family of unknown function (DUF662)
AT1G59740.1	transcript16846	-1.43518	0.000107148	Major facilitator superfamily protein
AT5G15630.1	transcript13483	-1.44272	0.000113136	COBRA-like extracellular glycosyl-phosphatidyl inositol-anchored protein family
AT2G44480.1	transcript18049	-1.4501	9.01017e-05	beta glucosidase 17
AT4G35000.1	transcript8097	-1.4503	2.89506e-05	ascorbate peroxidase 3
AT2G45600.1	transcript19278	-1.45127	8.12721e-05	alpha/beta-Hydrolases superfamily protein
AT3G23150.1	transcript9123	-1.45655	1.05514e-05	Signal transduction histidine kinase, hybrid-type, ethylene sensor
AT3G01680.1	transcript13844	-1.46438	4.26923e-07	CONTAINS InterPro DOMAIN/s: Mediator complex subunit Med28 (InterPro:IPR021640)
AT5G23190.1	transcript17594	-1.46822	3.36739e-05	cytochrome P450, family 86, subfamily B, polypeptide 1
AT4G31400.1	transcript22715	-1.47353	6.38608e-05	damaged DNA binding;DNA-directed DNA polymerases
AT3G28860.1	transcript10749	-1.47495	2.77054e-06	ATP binding cassette subfamily B19
AT5G04820.1	transcript10345	-1.47724	8.73254e-05	ovate family protein 13
AT5G49630.1	transcript14354	-1.49735	4.27057e-05	amino acid permease 6
AT5G63530.1	transcript3577	-1.49783	1.65598e-05	farnesylated protein 3
AT2G44480.1	transcript587	-1.49904	3.65286e-07	beta glucosidase 17
AT2G04780.1	transcript13809	-1.50378	2.15278e-05	FASCICLIN-like arabinoogalactan 7
AT5G45950.1	transcript15325	-1.50386	2.17718e-05	GDSL-like Lipase/Acylhydrolase superfamily protein
AT4G20820.1	transcript4196	-1.50554	5.82587e-07	FAD-binding Berberine family protein
AT5G64440.1	transcript21105	-1.51237	5.14854e-05	fatty acid amide hydrolase
AT2G21220.1	transcript12904	-1.51356	2.55532e-06	SAUR-like auxin-responsive protein family
AT1G03890.1	transcript14478	-1.51512	1.81024e-05	RmlC-like cupins superfamily protein
AT2G45600.1	transcript8803	-1.52355	1.39317e-07	alpha/beta-Hydrolases superfamily protein
AT2G03200.1	transcript10873	-1.53866	9.18982e-06	Eukaryotic aspartyl protease family protein
AT2G41540.1	transcript23184	-1.543	4.18411e-05	6-phosphogluconate dehydrogenase family protein
AT2G37090.1	transcript11733	-1.55806	3.4003e-05	Nucleotide-diphospho-sugar transferases superfamily protein
AT1G44970.1	transcript20544	-1.57275	2.91449e-05	Peroxidase superfamily protein
AT5G44030.1	transcript6841	-1.57362	6.24852e-07	cellulose synthase A4
AT1G68530.1	transcript22653	-1.59139	2.90304e-07	3-ketoacyl-CoA synthase 6
AT1G08135.1	transcript21126	-1.59816	8.7502e-06	cation/H+ exchanger 6B
AT4G00750.1	transcript15835	-1.601	1.88488e-05	S-adenosyl-L-methionine-dependent methyltransferases superfamily protein
AT2G39700.1	transcript24202	-1.60237	1.5699e-06	expansin A4
AT5G41040.1	transcript16532	-1.61092	1.56683e-07	HXXXD-type acyl-transferase family protein
AT5G44640.1	transcript13611	-1.61825	3.5841e-08	beta glucosidase 13
AT2G44480.1	transcript7479	-1.62314	3.69945e-10	beta glucosidase 17
AT2G44480.1	transcript1449	-1.65463	5.72008e-10	beta glucosidase 17
AT3G49220.1	transcript2162	-1.66418	5.76671e-07	Plant invertase/pectin methylesterase inhibitor superfamily
AT2G47500.1	transcript4055	-1.67788	8.20279e-08	P-loop nucleoside triphosphate hydrolases superfamily protein with CH domain
AT1G79620.1	transcript1390	-1.68198	2.58567e-07	Leucine-rich repeat protein kinase family protein
AT1G70370.1	transcript9103	-1.68827	7.4559e-07	polygalacturonase 2
AT5G24580.1	transcript4161	-1.68993	2.67514e-06	Heavy metal transport/detoxification superfamily protein
AT1G47900.1	transcript11788	-1.71225	7.82656e-07	Plant protein of unknown function (DUF869)
AT4G24140.1	transcript11604	-1.71702	4.87678e-06	alpha/beta-Hydrolases superfamily protein
AT3G53400.1	transcript17968	-1.71857	3.28348e-08	BEST Arabidopsis thaliana protein match is: conserved peptide upstream open reading frame 47
AT5G42680.1	transcript3427	-1.72023	3.91053e-06	Protein of unknown function, DUF617
AT5G23960.1	transcript12652	-1.73688	3.95703e-06	terpene synthase 21
AT1G64390.1	transcript2563	-1.76331	6.6786e-08	glycosyl hydrolase 9C2
AT3G60130.1	transcript23214	-1.77347	1.02265e-09	beta glucosidase 16
AT5G24860.1	transcript24141	-1.77507	5.43794e-10	flowering promoting factor 1
AT5G17420.1	transcript21756	-1.79362	1.9269e-08	Cellulose synthase family protein
AT2G02360.1	transcript3590	-1.806	2.94199e-11	phloem protein 2-B10
AT5G45960.1	transcript13593	-1.8167	8.42113e-09	GDSL-like Lipase/Acylhydrolase superfamily protein
AT2G38080.1	transcript1405	-1.81957	4.57358e-09	Laccase/Diphenol oxidase family protein
AT5G09520.1	transcript12744	-1.82866	7.44684e-07	hydroxyproline-rich glycoprotein family protein
AT3G14960.1	transcript21214	-1.85302	7.85969e-07	Galactosyltransferase family protein
AT4G35160.1	transcript9561	-1.86122	5.59367e-08	O-methyltransferase family protein
AT5G14920.1	transcript14737	-1.86903	4.50717e-07	Gibberellin-regulated family protein
AT5G23110.1	transcript11261	-1.97881	8.84348e-09	Zinc finger, C3HC4 type (RING finger) family protein
AT1G69780.1	transcript23923	-1.99021	1.2177e-07	Homeobox-leucine zipper protein family
AT3G61750.1	transcript11058	-2.1172	9.32848e-09	Cytochrome b561/ferric reductase transmembrane with DOMON related domain
AT2G01820.1	transcript22785	-2.32995	1.11854e-10	Leucine-rich repeat protein kinase family protein
AT1G01610.1	transcript6874	-2.98029	6.30889e-17	glycerol-3-phosphate acyltransferase 4

## Sheet: Res3
Supplementary Table 3. Differentially expressed genes in Resistant 3(Res3) phenotype after P. Podosphaera inoculation.
AGI	ID	LFC	Pvalus	Name
AT3G47800.1	transcript17364	1.02275	2.10361e-05	Galactose mutarotase-like superfamily protein
AT1G67590.1	transcript19438	0.97773	2.93808e-05	Remorin family protein
AT1G29930.1	transcript8546	0.961488	1.77691e-06	chlorophyll A/B binding protein 1
AT2G26330.1	transcript2589	0.921805	1.42087e-05	Leucine-rich receptor-like protein kinase family protein
AT2G23630.1	transcript290	0.897192	4.38349e-06	SKU5 similar 16
AT5G51970.1	transcript6483	0.88053	5.91526e-05	GroES-like zinc-binding alcohol dehydrogenase family protein
AT5G02250.1	transcript3437	0.872589	0.000213054	Ribonuclease II/R family protein
AT1G20850.1	transcript19131	0.864135	2.07764e-05	xylem cysteine peptidase 2
AT2G25220.2	transcript13546	0.850072	3.10393e-06	Protein kinase superfamily protein
AT3G14860.2	transcript2344	0.830687	0.000153887	NHL domain-containing protein
AT1G70830.1	transcript5710	0.827835	0.000218959	MLP-like protein 28
AT1G55265.1	transcript11034	0.82759	0.000356192	Protein of unknown function, DUF538
AT5G07010.1	transcript7311	0.824637	1.18127e-05	sulfotransferase 2A
AT1G29930.1	transcript16191	0.810136	0.000631738	chlorophyll A/B binding protein 1
AT5G07860.1	transcript7388	0.808892	0.000109727	HXXXD-type acyl-transferase family protein
ATMG00310.1	transcript18184	0.807332	0.000654899	RNA-directed DNA polymerase (reverse transcriptase)-related family protein
AT1G21500.1	transcript8495	0.806592	9.43209e-06	unknown protein
AT1G34210.1	transcript4837	0.803984	0.000566182	somatic embryogenesis receptor-like kinase 2
AT3G20980.1	transcript4712	0.797053	0.000204245	Gag-Pol-related retrotransposon family protein
AT2G20260.1	transcript16200	0.796966	2.5324e-05	photosystem I subunit E-2
AT1G36990.1	transcript8691	0.779108	0.000432441	unknown protein
AT2G30520.1	transcript17851	0.778719	0.000258468	Phototropic-responsive NPH3 family protein
AT5G02160.1	transcript6242	0.777417	1.03796e-05	unknown protein
AT5G03120.1	transcript16488	0.772308	0.000376853	unknown protein
AT4G36360.1	transcript10979	0.771164	0.000315282	beta-galactosidase 3
AT4G36850.1	transcript1165	0.770771	0.000648588	PQ-loop repeat family protein / transmembrane family protein
AT5G42905.1	transcript234	0.762184	0.000352765	Polynucleotidyl transferase, ribonuclease H-like superfamily protein
AT3G01550.1	transcript1902	0.758734	3.89968e-05	phosphoenolpyruvate (pep)/phosphate translocator 2
AT1G29920.1	transcript3968	0.748451	4.79018e-05	chlorophyll A/B-binding protein 2
AT1G78960.1	transcript1862	0.738626	0.000942213	lupeol synthase 2
AT1G12780.1	transcript9581	0.7331	0.000888384	UDP-D-glucose/UDP-D-galactose 4-epimerase 1
AT1G29930.1	transcript968	0.732261	0.000266321	chlorophyll A/B binding protein 1
AT1G55260.1	transcript16105	0.728968	0.000947384	Bifunctional inhibitor/lipid-transfer protein/seed storage 2S albumin superfamily protein
AT4G34710.1	transcript4389	0.728229	9.51934e-05	arginine decarboxylase 2
AT4G25050.2	transcript19374	0.719661	0.000453159	acyl carrier protein 4
AT2G38280.1	transcript1580	0.698126	2.27195e-05	AMP deaminase, putative / myoadenylate deaminase, putative
AT2G26650.1	transcript3918	0.693054	0.000266635	K+ transporter 1
AT5G53850.2	transcript822	0.676239	1.26544e-05	haloacid dehalogenase-like hydrolase family protein
AT5G54270.1	transcript9759	0.66833	0.000392882	light-harvesting chlorophyll B-binding protein 3
AT1G29930.1	transcript8547	0.660806	0.000472845	chlorophyll A/B binding protein 1
AT1G15820.1	transcript12125	0.620812	0.000106002	light harvesting complex photosystem II subunit 6
AT1G53440.1	transcript8501	0.580087	0.000543069	Leucine-rich repeat transmembrane protein kinase
AT1G01060.1	transcript13710	0.534385	0.000206811	Homeodomain-like superfamily protein
AT5G54270.1	transcript3409	0.528428	0.000906111	light-harvesting chlorophyll B-binding protein 3
AT2G05070.1	transcript3096	0.523046	0.000556781	photosystem II light harvesting complex gene 2.2
AT3G17650.1	transcript6674	-0.50219	0.000636034	YELLOW STRIPE like 5
AT4G31500.1	transcript11977	-0.50246	0.000447318	cytochrome P450, family 83, subfamily B, polypeptide 1
AT5G62740.1	transcript13252	-0.506358	0.000443669	SPFH/Band 7/PHB domain-containing membrane-associated protein family
AT5G40780.1	transcript15889	-0.556222	0.000230322	lysine histidine transporter 1
AT4G20060.1	transcript1330	-0.565953	0.000237007	ARM repeat superfamily protein
AT4G37370.1	transcript4427	-0.573906	0.00029224	cytochrome P450, family 81, subfamily D, polypeptide 8
AT5G02790.1	transcript10295	-0.590198	0.000244464	Glutathione S-transferase family protein
AT1G49950.3	transcript14383	-0.607397	0.000395699	telomere repeat binding factor 1
AT5G60900.1	transcript2351	-0.607449	0.000724141	receptor-like protein kinase 1
AT3G23120.1	transcript88	-0.619556	0.000874938	receptor like protein 38
AT3G07420.1	transcript9897	-0.627201	0.00094613	asparaginyl-tRNA synthetase 2
AT1G09950.1	transcript1988	-0.638365	0.000335295	RESPONSE TO ABA AND SALT 1
AT2G34930.1	transcript2723	-0.645548	0.000749023	disease resistance family protein / LRR family protein
AT1G60420.1	transcript4962	-0.645755	0.00012801	DC1 domain-containing protein
AT4G15560.1	transcript21880	-0.663112	0.000529353	Deoxyxylulose-5-phosphate synthase
AT5G60390.1	transcript13207	-0.667974	0.000175136	GTP binding Elongation factor Tu family protein
AT4G33040.1	transcript6504	-0.675073	0.00047081	Thioredoxin superfamily protein
AT2G38290.1	transcript2166	-0.678589	0.000107362	ammonium transporter 2
AT5G24530.1	transcript19044	-0.698175	0.000485487	2-oxoglutarate (2OG) and Fe(II)-dependent oxygenase superfamily protein
AT1G11330.2	transcript4062	-0.714397	0.000401462	S-locus lectin protein kinase family protein
AT5G60900.1	transcript4828	-0.720441	0.000474851	receptor-like protein kinase 1
AT5G26920.1	transcript5459	-0.722041	0.000869344	Cam-binding protein 60-like G
AT3G57040.1	transcript11142	-0.723309	0.000847601	response regulator 9
AT5G40780.1	transcript12039	-0.730417	7.36514e-05	lysine histidine transporter 1
AT1G76360.1	transcript8901	-0.731721	0.000334287	Protein kinase superfamily protein
AT4G22090.1	transcript3108	-0.736032	0.000574785	Pectin lyase-like superfamily protein
AT2G45400.1	transcript1896	-0.748081	0.00082106	NAD(P)-binding Rossmann-fold superfamily protein
AT4G37990.1	transcript1297	-0.748965	4.04979e-05	elicitor-activated gene 3-2
AT2G29120.1	transcript7475	-0.749687	0.000143801	glutamate receptor 2.7
AT2G34930.1	transcript3825	-0.755152	0.000103531	disease resistance family protein / LRR family protein
AT3G01460.1	transcript10570	-0.755489	0.000363783	methyl-CPG-binding domain 9
AT2G34930.1	transcript1716	-0.756928	0.000459548	disease resistance family protein / LRR family protein
AT2G27830.1	transcript24164	-0.764605	7.38284e-06	unknown protein
AT2G34930.1	transcript2944	-0.771297	0.00034883	disease resistance family protein / LRR family protein
AT2G23770.1	transcript1195	-0.78041	0.000408696	protein kinase family protein / peptidoglycan-binding LysM domain-containing protein
AT1G09240.1	transcript17000	-0.781558	0.000336061	nicotianamine synthase 3
AT4G25800.1	transcript19312	-0.781706	0.000839196	Calmodulin-binding protein
AT1G11300.1	transcript6851	-0.781823	0.000398768	protein serine/threonine kinases;protein kinases;ATP binding;sugar binding;kinases;carbohydrate binding
AT3G17380.1	transcript17402	-0.802551	0.000650204	TRAF-like family protein
AT3G53400.1	transcript17968	-0.803406	0.000172468	BEST Arabidopsis thaliana match is: conserved peptide upstream open reading frame 47
AT5G07990.1	transcript4104	-0.80629	3.13334e-05	Cytochrome P450 superfamily protein
AT4G19950.1	transcript4708	-0.808075	9.18563e-05	unknown protein
AT4G19950.1	transcript5883	-0.813982	7.51855e-06	unknown protein
AT5G16080.1	transcript8873	-0.816792	5.93082e-05	carboxyesterase 17
AT4G39830.1	transcript1136	-0.822081	1.65508e-05	Cupredoxin superfamily protein
AT4G37330.1	transcript13997	-0.835337	0.000198841	cytochrome P450, family 81, subfamily D, polypeptide 4
AT5G06740.1	transcript15056	-0.841081	0.000217623	Concanavalin A-like lectin protein kinase family protein
AT3G01650.1	transcript19167	-0.84483	0.000237578	RING domain ligase1
AT1G11300.1	transcript7799	-0.850357	2.09543e-06	protein serine/threonine kinases;protein kinases;ATP binding;carbohydrate binding
AT5G47530.1	transcript7424	-0.855574	2.54027e-05	Auxin-responsive family protein
AT4G24130.1	transcript9218	-0.857097	2.08815e-05	Protein of unknown function, DUF538
AT2G34930.1	transcript2266	-0.860967	0.000125894	disease resistance family protein / LRR family protein
AT4G05200.1	transcript3116	-0.866536	1.64318e-05	cysteine-rich RLK (RECEPTOR-like protein kinase) 25
AT5G49610.1	transcript3986	-0.869692	0.000245264	F-box family protein
AT3G63520.1	transcript12961	-0.87282	0.000172066	carotenoid cleavage dioxygenase 1
AT5G39670.1	transcript19784	-0.877239	7.08341e-05	Calcium-binding EF-hand family protein
AT4G36180.1	transcript2220	-0.88044	2.24717e-06	Leucine-rich receptor-like protein kinase family protein
AT1G31130.1	transcript3521	-0.886414	0.000173946	unknown protein
AT4G20140.1	transcript297	-0.896199	2.54142e-06	Leucine-rich repeat transmembrane protein kinase
AT1G65880.1	transcript19534	-0.993705	1.048e-05	benzoyloxyglucosinolate 1
AT5G48290.1	transcript9877	-1.01434	1.13447e-07	Heavy metal transport/detoxification superfamily protein
AT5G17540.1	transcript6557	-1.01884	6.45211e-07	HXXXD-type acyl-transferase family protein
AT1G59870.1	transcript1573	-1.05799	3.72478e-09	ABC-2 and Plant PDR ABC-type transporter family protein
AT1G59870.1	transcript843	-1.05841	9.76421e-11	ABC-2 and Plant PDR ABC-type transporter family protein
AT5G39670.1	transcript10101	-1.07069	4.50617e-06	Calcium-binding EF-hand family protein
AT3G14960.1	transcript21214	-1.28064	2.31799e-08	Galactosyltransferase family protein

## Sheet: Sus
Supplementary Table 3. Differentially expressed genes in susceptible (Sus) phenotypes after P. Podosphaera inoculation.
AGI	ID	LFC	Pvalus	Name
AT5G05810.1	transcript17246	6.34948	1.94038e-89	RING/U-box superfamily protein
AT5G56850.1	transcript22315	5.18218	1.13874e-44	unknown protein
AT5G49540.1	transcript19532	4.13648	7.20505e-37	Rab5-interacting family protein
AT5G35450.1	transcript102	4.06161	5.14423e-37	Disease resistance protein (CC-NBS-LRR class) family
AT5G46380.1	transcript22332	3.94017	1.65087e-27	Kinase-related protein of unknown function (DUF1296)
AT2G32640.1	transcript8190	3.89729	7.80744e-26	Lycopene beta/epsilon cyclase protein
AT3G29750.1	transcript2542	3.85702	3.80183e-27	Eukaryotic aspartyl protease family protein
AT3G54180.1	transcript17409	3.75269	1.47809e-26	cyclin-dependent kinase B1;1
AT2G17060.1	transcript1750	3.66392	3.01729e-21	Disease resistance protein (TIR-NBS-LRR class) family
AT3G54510.2	transcript2169	3.43753	1.15001e-26	Early-responsive to dehydration stress protein (ERD4)
AT2G40270.1	transcript11340	3.31118	3.60523e-16	Protein kinase family protein
AT3G46730.1	transcript547	3.24203	1.63501e-20	NB-ARC domain-containing disease resistance protein
AT3G04380.1	transcript11884	3.20377	4.19142e-15	SET-domain containing protein lysine methyltransferase family protein
AT1G62310.1	transcript22037	3.07705	1.31709e-14	transcription factor jumonji (jmjC) domain-containing protein
AT5G51820.1	transcript8225	3.00923	9.27641e-14	phosphoglucomutase
AT3G46530.1	transcript21911	2.99068	2.58053e-14	NB-ARC domain-containing disease resistance protein
AT1G43760.1	transcript3273	2.97993	2.87753e-14	DNAse I-like superfamily protein
AT3G45690.1	transcript4933	2.84525	3.35989e-12	Major facilitator superfamily protein
AT3G28380.1	transcript23382	2.8211	4.6054e-20	P-glycoprotein 17
AT5G01150.1	transcript7000	2.80806	1.48204e-20	Protein of unknown function (DUF674)
AT3G50170.1	transcript23748	2.79231	4.58628e-12	Plant protein of unknown function (DUF247)
AT2G28250.1	transcript8996	2.78096	5.6228e-15	Protein kinase superfamily protein
AT1G36510.1	transcript10940	2.76642	1.26388e-13	Nucleic acid-binding proteins superfamily
AT1G79670.1	transcript17912	2.76511	1.36096e-12	Wall-associated kinase family protein
AT2G17050.1	transcript22263	2.69049	6.62884e-12	disease resistance protein (TIR-NBS-LRR class), putative
AT3G43590.1	transcript1402	2.62307	1.32826e-10	zinc knuckle (CCHC-type) family protein
AT1G50180.1	transcript14104	2.58616	2.54546e-10	NB-ARC domain-containing disease resistance protein
AT1G32450.1	transcript2682	2.54408	4.03802e-10	nitrate transporter 1.5
AT3G11810.1	transcript21369	2.50601	2.36089e-11	unknown protein
AT2G02650.1	transcript69	2.47299	6.56435e-10	Ribonuclease H-like superfamily protein
AT5G03780.1	transcript21093	2.42495	1.96274e-09	TRF-like 10
AT3G01410.1	transcript7200	2.41415	5.54848e-12	Polynucleotidyl transferase, ribonuclease H-like superfamily protein
AT5G16950.1	transcript4810	2.41305	1.52766e-09	unknown protein
AT3G47570.1	transcript5780	2.36516	1.81441e-12	Leucine-rich repeat protein kinase family protein
AT3G14710.1	transcript4968	2.33415	1.04146e-08	RNI-like superfamily protein
AT5G40680.1	transcript21558	2.31268	9.67048e-09	Galactose oxidase/kelch repeat superfamily protein
AT2G25010.1	transcript13507	2.27608	1.89589e-08	Aminotransferase-like, plant mobile domain family protein
AT4G12110.1	transcript13751	2.25128	3.56568e-08	sterol-4alpha-methyl oxidase 1-1
AT5G67150.1	transcript555	2.22861	1.45716e-08	HXXXD-type acyl-transferase family protein
AT1G18560.1	transcript8114	2.20946	3.97877e-08	BED zinc finger ;hAT family dimerisation domain
AT5G38710.1	transcript16115	2.20303	7.1963e-08	Methylenetetrahydrofolate reductase family protein
AT5G38280.1	transcript2850	2.19788	3.99631e-10	PR5-like receptor kinase
AT4G16630.1	transcript9015	2.19119	7.45099e-08	DEA(D/H)-box RNA helicase family protein
AT1G03830.2	transcript9519	2.18774	2.0441e-08	guanylate-binding family protein
AT3G28345.1	transcript18941	2.16663	5.41714e-08	ABC transporter family protein
AT2G29800.1	transcript14814	2.1558	2.71708e-08	Galactose oxidase/kelch repeat superfamily protein
ATMG00860.1	transcript13712	2.14297	1.32991e-07	DNA/RNA polymerases superfamily protein
AT1G01930.1	transcript10777	2.13734	1.09824e-07	zinc finger protein-related
AT4G29090.1	transcript21803	2.13656	3.41429e-08	Ribonuclease H-like superfamily protein
AT5G56580.1	transcript20183	2.1264	5.87854e-10	MAP kinase kinase 6
AT2G01760.1	transcript9514	2.12358	1.6232e-07	response regulator 14
AT4G23160.1	transcript11420	2.11068	1.62628e-07	cysteine-rich RLK (RECEPTOR-like protein kinase) 8
AT3G09510.1	transcript14779	2.08723	2.58348e-07	Ribonuclease H-like superfamily protein
AT2G01610.1	transcript8363	2.0527	4.582e-07	Plant invertase/pectin methylesterase inhibitor superfamily protein
AT1G13560.1	transcript22065	2.02529	7.30547e-07	aminoalcoholphosphotransferase 1
AT4G28380.1	transcript24124	2.00482	8.53439e-07	Leucine-rich repeat (LRR) family protein
AT4G20430.1	transcript2089	1.99571	5.31378e-08	Subtilase family protein
AT5G23860.1	transcript24165	1.99497	1.98677e-07	tubulin beta 8
ATMG00750.1	transcript4896	1.99456	5.78461e-07	GAG/POL/ENV polyprotein
AT1G09270.1	transcript14150	1.99373	9.35136e-07	importin alpha isoform 4
AT4G27585.1	transcript5379	1.99301	6.92928e-07	SPFH/Band 7/PHB domain-containing membrane-associated protein family
AT5G37830.1	transcript2474	1.98869	4.64817e-07	oxoprolinase 1
AT4G37640.1	transcript1428	1.98748	8.6239e-10	calcium ATPase 2
ATMG00710.1	transcript1775	1.98281	3.13313e-07	Polynucleotidyl transferase, ribonuclease H-like superfamily protein
AT1G51172.1	transcript2174	1.97961	2.04396e-07	unknown protein
AT5G38460.1	transcript192	1.9748	3.02328e-07	ALG6, ALG8 glycosyltransferase family
AT4G08850.1	transcript24311	1.97416	6.3766e-07	Leucine-rich repeat receptor-like protein kinase family protein
AT5G27380.1	transcript9219	1.95166	1.15627e-06	glutathione synthetase 2
AT3G01410.1	transcript1125	1.92736	2.37058e-06	Polynucleotidyl transferase, ribonuclease H-like superfamily protein
AT3G02645.1	transcript12664	1.92638	5.7906e-08	Plant protein of unknown function (DUF247)
AT4G21410.1	transcript5416	1.92607	2.4372e-06	cysteine-rich RLK (RECEPTOR-like protein kinase) 29
AT3G30770.1	transcript21346	1.92475	2.20411e-06	Eukaryotic aspartyl protease family protein
AT5G55160.2	transcript10328	1.92014	4.57915e-08	small ubiquitin-like modifier 2
AT3G46710.1	transcript445	1.91709	2.01602e-06	NB-ARC domain-containing disease resistance protein
AT3G26085.2	transcript10785	1.90995	1.96743e-06	CAAX amino terminal protease family protein
AT3G46530.1	transcript5268	1.90566	9.13463e-08	NB-ARC domain-containing disease resistance protein
AT1G43770.2	transcript9657	1.90201	2.93916e-06	RING/FYVE/PHD zinc finger superfamily protein
AT4G38180.1	transcript15211	1.89981	2.62723e-06	FAR1-related sequence 5
AT5G35450.1	transcript2327	1.89325	4.68797e-07	Disease resistance protein (CC-NBS-LRR class) family
AT1G67370.1	transcript2459	1.89236	1.53283e-10	DNA-binding HORMA family protein
AT5G38020.1	transcript5225	1.86722	2.28338e-07	S-adenosyl-L-methionine-dependent methyltransferases superfamily protein
AT2G31240.1	transcript7104	1.8641	1.53221e-08	Tetratricopeptide repeat (TPR)-like superfamily protein
AT1G70520.1	transcript15872	1.863	1.30116e-06	cysteine-rich RLK (RECEPTOR-like protein kinase) 2
AT5G12890.1	transcript16881	1.84677	1.94301e-07	UDP-Glycosyltransferase superfamily protein
AT2G45570.1	transcript6868	1.84404	2.58353e-06	cytochrome P450, family 76, subfamily C, polypeptide 2
AT4G12560.1	transcript13100	1.84313	4.85127e-06	F-box and associated interaction domains-containing protein
AT1G60470.1	transcript5331	1.83603	3.6812e-08	galactinol synthase 4
AT1G06700.1	transcript3557	1.83032	3.99819e-06	Protein kinase superfamily protein
AT1G16210.1	transcript16310	1.82848	6.02296e-06	unknown protein
AT1G23000.1	transcript5091	1.79382	6.81754e-06	Heavy metal transport/detoxification superfamily protein
AT3G01410.1	transcript120	1.79149	4.43077e-10	Polynucleotidyl transferase, ribonuclease H-like superfamily protein
AT3G56891.1	transcript7216	1.78716	9.72315e-07	Heavy metal transport/detoxification superfamily protein
ATMG00860.1	transcript689	1.7823	7.21679e-19	DNA/RNA polymerases superfamily protein
AT2G45940.1	transcript4333	1.78078	4.78048e-06	Protein of unknown function (DUF295)
AT4G12110.1	transcript11834	1.78007	3.27932e-08	sterol-4alpha-methyl oxidase 1-1
AT4G19100.1	transcript10036	1.77548	5.20508e-18	Protein of unknown function (DUF3464)
AT5G08020.1	transcript8843	1.76616	1.38108e-05	RPA70-kDa subunit B
AT1G79460.1	transcript653	1.7614	7.0717e-14	Terpenoid cyclases/Protein prenyltransferases superfamily protein
AT4G30890.1	transcript5861	1.7586	2.31912e-06	ubiquitin-specific protease 24
AT1G48720.1	transcript3224	1.75301	2.35719e-06	unknown protein
AT4G17483.1	transcript12152	1.74933	6.86534e-06	alpha/beta-Hydrolases superfamily protein
AT5G02930.1	transcript13626	1.744	9.18195e-11	F-box/RNI-like superfamily protein
AT3G06240.1	transcript2104	1.73516	1.10873e-08	F-box family protein
AT2G22590.1	transcript6598	1.73284	9.95096e-06	UDP-Glycosyltransferase superfamily protein
AT3G25810.1	transcript7014	1.72911	1.29002e-05	Terpenoid cyclases/Protein prenyltransferases superfamily protein
AT5G35450.1	transcript5049	1.72827	2e-05	Disease resistance protein (CC-NBS-LRR class) family
AT2G01680.1	transcript6711	1.71214	2.79493e-05	Ankyrin repeat family protein
AT1G51172.1	transcript4643	1.7088	1.94434e-06	unknown protein
AT2G19070.1	transcript7651	1.69451	3.77226e-06	spermidine hydroxycinnamoyl transferase
AT5G05330.1	transcript12051	1.68944	2.83119e-06	HMG-box (high mobility group) DNA-binding family protein
AT4G12560.1	transcript23629	1.68848	1.9637e-05	F-box and associated interaction domains-containing protein
AT1G19640.1	transcript8313	1.68607	1.1041e-06	jasmonic acid carboxyl methyltransferase
AT4G23160.1	transcript7420	1.67975	1.70611e-06	cysteine-rich RLK (RECEPTOR-like protein kinase) 8
AT1G67220.1	transcript23221	1.67352	1.79561e-05	histone acetyltransferase of the CBP family 2
AT3G27530.1	transcript4153	1.66974	2.35941e-06	golgin candidate 6
AT5G19440.1	transcript12300	1.66905	4.34606e-05	NAD(P)-binding Rossmann-fold superfamily protein
AT3G46950.1	transcript24402	1.66903	1.23578e-05	Mitochondrial transcription termination factor family protein
AT3G24240.1	transcript4715	1.66211	4.73361e-06	Leucine-rich repeat receptor-like protein kinase family protein
AT3G04090.1	transcript669	1.65887	3.11926e-06	small and basic intrinsic protein 1A
AT1G18390.2	transcript126	1.65441	2.5717e-08	Protein kinase superfamily protein
AT1G51070.2	transcript4585	1.65408	8.6676e-07	basic helix-loop-helix (bHLH) DNA-binding superfamily protein
AT1G60470.1	transcript6049	1.65325	1.55197e-08	galactinol synthase 4
AT1G22570.1	transcript9077	1.64511	1.33404e-06	Major facilitator superfamily protein
AT1G03940.1	transcript1483	1.63847	5.72216e-05	HXXXD-type acyl-transferase family protein
ATMG00310.1	transcript18184	1.63444	1.9686e-05	RNA-directed DNA polymerase (reverse transcriptase)-related family protein
ATMG00860.1	transcript11832	1.6277	4.45432e-05	DNA/RNA polymerases superfamily protein
AT5G28780.1	transcript7660	1.61686	2.45182e-05	PIF1 helicase
AT1G43760.1	transcript3338	1.61234	7.64607e-05	DNAse I-like superfamily protein
AT1G13910.1	transcript8414	1.61233	4.09546e-05	Leucine-rich repeat (LRR) family protein
AT1G71697.1	transcript22034	1.61053	2.24878e-07	choline kinase 1
ATMG00860.1	transcript3846	1.60585	3.35217e-05	DNA/RNA polymerases superfamily protein
AT1G34070.1	transcript9930	1.60151	8.22588e-05	CONTAINS InterPro DOMAIN/s: Retrotransposon gag protein (InterPro:IPR005162)
AT1G07030.1	transcript22556	1.60117	5.08912e-05	Mitochondrial substrate carrier family protein
AT4G23160.1	transcript19530	1.60009	8.36685e-05	cysteine-rich RLK (RECEPTOR-like protein kinase) 8
AT2G23630.1	transcript290	1.59841	4.85358e-08	SKU5 similar 16
AT1G56140.1	transcript5571	1.59789	1.12971e-05	Leucine-rich repeat transmembrane protein kinase
AT5G41880.1	transcript4516	1.59788	6.68505e-05	DNA primases;DNA primases
AT3G46530.1	transcript1959	1.59682	1.22934e-08	NB-ARC domain-containing disease resistance protein
AT5G12850.1	transcript17731	1.59179	2.55548e-05	CCCH-type zinc finger protein with ARM repeat domain
AT5G42905.1	transcript3740	1.58957	0.000101677	Polynucleotidyl transferase, ribonuclease H-like superfamily protein
AT3G24255.1	transcript18861	1.58921	4.08246e-06	RNA-directed DNA polymerase (reverse transcriptase)-related family protein
AT1G43760.1	transcript22986	1.58638	7.70236e-06	DNAse I-like superfamily protein
AT1G32490.1	transcript6565	1.58111	7.08913e-06	RNA helicase family protein
AT5G36140.1	transcript11678	1.57963	4.66673e-11	cytochrome P450, family 716, subfamily A, polypeptide 2
AT1G56145.2	transcript159	1.57945	4.25466e-08	Leucine-rich repeat transmembrane protein kinase
AT5G42905.1	transcript11572	1.57943	9.60102e-05	Polynucleotidyl transferase, ribonuclease H-like superfamily protein
AT1G60130.1	transcript8292	1.56791	1.77757e-10	Mannose-binding lectin superfamily protein
AT5G39950.1	transcript8897	1.56768	0.000118438	thioredoxin 2
AT4G22140.1	transcript17012	1.56682	0.000110801	PHD finger family protein / bromo-adjacent homology (BAH) domain-containing protein
AT4G23180.1	transcript17845	1.56346	0.000131355	cysteine-rich RLK (RECEPTOR-like protein kinase) 10
AT4G38600.1	transcript272	1.55475	7.20335e-05	HEAT repeat ;HECT-domain (ubiquitin-transferase)
AT1G10920.1	transcript9067	1.55131	0.000101413	NB-ARC domain-containing disease resistance protein
AT3G46530.1	transcript4626	1.54589	4.75842e-07	NB-ARC domain-containing disease resistance protein
AT2G14740.1	transcript17782	1.54447	2.47871e-05	vaculolar sorting receptor 3
AT5G24910.1	transcript24252	1.54412	2.25097e-06	cytochrome P450, family 714, subfamily A, polypeptide 1
AT3G16210.1	transcript12230	1.54216	6.42772e-05	F-box family protein
AT4G27860.1	transcript18969	1.536	0.00013601	vacuolar iron transporter (VIT) family protein
AT5G35450.1	transcript298	1.53512	0.00016904	Disease resistance protein (CC-NBS-LRR class) family
AT3G63520.1	transcript1785	1.53312	3.66359e-05	carotenoid cleavage dioxygenase 1
AT1G70960.1	transcript19042	1.53291	2.23426e-05	F-box and associated interaction domains-containing protein
AT2G13440.1	transcript55	1.53048	2.33837e-12	glucose-inhibited division family A protein
AT1G67025.1	transcript9920	1.529	0.000126206	BEST Arabidopsis thaliana match is: Protein kinase superfamily protein (TAIR:AT1G18390.1)
AT5G51300.1	transcript19021	1.52875	1.73818e-05	splicing factor-related
AT1G51172.1	transcript9203	1.52811	0.000186303	unknown protein
AT4G12560.1	transcript9310	1.52561	1.21259e-05	F-box and associated interaction domains-containing protein
AT2G46420.1	transcript13568	1.52202	0.000189454	Plant protein 1589 of unknown function
AT1G56130.1	transcript7514	1.52131	3.44819e-06	Leucine-rich repeat transmembrane protein kinase
AT3G26855.1	transcript4752	1.52047	5.82648e-05	RNA-directed DNA polymerase (reverse transcriptase)-related family protein
AT3G18990.1	transcript22295	1.52027	0.000139419	AP2/B3-like transcriptional factor family protein
AT3G15280.1	transcript16947	1.5167	1.17242e-05	unknown protein
AT5G14270.2	transcript18641	1.51423	0.000202121	bromodomain and extraterminal domain protein 9
AT5G40840.2	transcript489	1.51334	4.22031e-06	Rad21/Rec8-like family protein
AT3G46530.1	transcript4844	1.51278	2.02799e-07	NB-ARC domain-containing disease resistance protein
AT1G36990.1	transcript8691	1.50888	0.00021007	unknown protein
AT1G20510.1	transcript7714	1.50579	0.000207362	OPC-8:0 CoA ligase1
AT5G16760.1	transcript11144	1.50462	1.32958e-10	Inositol 1,3,4-trisphosphate 5/6-kinase family protein
ATMG00710.1	transcript5949	1.50396	9.91984e-05	Polynucleotidyl transferase, ribonuclease H-like superfamily protein
ATMG00860.1	transcript10589	1.49972	5.12557e-05	DNA/RNA polymerases superfamily protein
AT3G47570.1	transcript4975	1.4989	0.000109549	Leucine-rich repeat protein kinase family protein
AT1G56145.2	transcript17037	1.49854	8.30006e-05	Leucine-rich repeat transmembrane protein kinase
AT1G52150.2	transcript10809	1.48674	5.71632e-05	Homeobox-leucine zipper family protein / lipid-binding START domain-containing protein
AT4G29090.1	transcript13365	1.48656	0.000179269	Ribonuclease H-like superfamily protein
AT2G31580.1	transcript22616	1.4855	0.000274592	tRNAHis guanylyltransferase
AT1G14500.1	transcript10863	1.48304	0.000278711	Ankyrin repeat family protein
AT4G29090.1	transcript228	1.48247	0.000276481	Ribonuclease H-like superfamily protein
AT2G04100.1	transcript16673	1.48086	0.000145968	MATE efflux family protein
AT2G26000.2	transcript5835	1.48078	0.000162164	zinc finger (C3HC4-type RING finger) family protein
AT4G30420.1	transcript23037	1.47554	3.86257e-06	nodulin MtN21 /EamA-like transporter family protein
AT2G31240.1	transcript18432	1.46915	0.000317667	Tetratricopeptide repeat (TPR)-like superfamily protein
AT1G14870.1	transcript20009	1.46542	0.000175211	PLANT CADMIUM RESISTANCE 2
AT3G05625.1	transcript7503	1.46389	1.45927e-06	Tetratricopeptide repeat (TPR)-like superfamily protein
AT3G45900.1	transcript9506	1.46247	4.35426e-13	Ribonuclease P protein subunit P38-related
AT1G59620.1	transcript3244	1.46156	8.06991e-07	Disease resistance protein (CC-NBS-LRR class) family
AT1G19260.1	transcript1947	1.46098	4.4453e-15	TTF-type zinc finger protein with HAT dimerisation domain
AT5G61480.1	transcript15446	1.45939	0.00031357	Leucine-rich repeat protein kinase family protein
AT4G11560.1	transcript8269	1.45638	9.85455e-07	bromo-adjacent homology (BAH) domain-containing protein
AT5G66210.2	transcript23730	1.45498	0.000309897	calcium-dependent protein kinase 28
AT4G10200.1	transcript15202	1.45282	0.000165347	TTF-type zinc finger protein with HAT dimerisation domain
AT2G24700.1	transcript13464	1.44981	1.69257e-05	Transcriptional factor B3 family protein
AT4G29090.1	transcript14217	1.44958	8.96139e-05	Ribonuclease H-like superfamily protein
AT2G45570.1	transcript203	1.44916	1.56094e-05	cytochrome P450, family 76, subfamily C, polypeptide 2
AT5G05040.1	transcript1744	1.44635	0.000132901	Cystatin/monellin superfamily protein
AT4G17990.1	transcript13620	1.44487	0.000124176	unknown protein
AT2G15960.1	transcript21303	1.44329	0.000103768	unknown protein
AT3G59350.1	transcript5111	1.43262	8.93239e-05	Protein kinase superfamily protein
AT3G06240.1	transcript10569	1.42925	0.000441721	F-box family protein
AT4G12560.1	transcript2720	1.42698	0.000442181	F-box and associated interaction domains-containing protein
AT3G28450.1	transcript12884	1.42454	0.00047186	Leucine-rich repeat protein kinase family protein
AT3G46550.1	transcript23294	1.42452	7.82638e-05	Fasciclin-like arabinogalactan family protein
ATMG00850.1	transcript688	1.42314	3.0127e-05	DNA/RNA polymerases superfamily protein
AT3G47570.1	transcript9172	1.42259	1.29421e-05	Leucine-rich repeat protein kinase family protein
AT3G57060.2	transcript11941	1.41907	1.60524e-05	binding
AT2G19450.1	transcript24281	1.41842	0.000336976	membrane bound O-acyl transferase (MBOAT) family protein
AT3G55240.1	transcript16555	1.41557	0.000178437	Plant protein 1589 of unknown function
AT1G01630.1	transcript320	1.41384	3.02203e-12	Sec14p-like phosphatidylinositol transfer family protein
AT3G24740.1	transcript18916	1.41329	0.000322988	Protein of unknown function (DUF1644)
AT2G33170.1	transcript20515	1.41063	1.28472e-05	Leucine-rich repeat receptor-like protein kinase family protein
ATMG00750.1	transcript22241	1.408	0.000380325	GAG/POL/ENV polyprotein
AT1G76500.1	transcript8209	1.40799	3.96881e-06	Predicted AT-hook DNA-binding family protein
AT5G67390.1	transcript20440	1.40534	1.65112e-06	unknown protein
AT5G60690.1	transcript10224	1.40404	0.000492781	Homeobox-leucine zipper family protein / lipid-binding START domain-containing protein
AT1G71210.1	transcript899	1.40403	9.28258e-05	Pentatricopeptide repeat (PPR) superfamily protein
AT1G16260.1	transcript9220	1.40351	0.000524777	Wall-associated kinase family protein
AT1G33970.1	transcript17569	1.40073	0.000259264	P-loop containing nucleoside triphosphate hydrolases superfamily protein
AT2G02890.1	transcript21416	1.40052	5.13744e-10	F-box family protein
AT1G53840.1	transcript13350	1.40001	0.000329213	pectin methylesterase 1
AT5G51820.1	transcript5658	1.39973	0.00026009	phosphoglucomutase
AT4G10790.1	transcript8282	1.39614	0.00052088	UBX domain-containing protein
AT1G51172.1	transcript6680	1.39608	0.00044572	unknown protein
AT5G17840.1	transcript14984	1.39545	0.000638371	DnaJ/Hsp40 cysteine-rich domain superfamily protein
AT4G11610.1	transcript6195	1.3953	0.000590083	C2 calcium/lipid-binding plant phosphoribosyltransferase family protein
AT5G38280.1	transcript1284	1.39527	7.1316e-06	PR5-like receptor kinase
ATMG00820.1	transcript704	1.39328	7.11827e-06	Reverse transcriptase (RNA-dependent DNA polymerase)
AT2G33180.1	transcript7345	1.39296	0.00047201	unknown protein
AT1G32490.1	transcript5240	1.38941	9.90041e-06	RNA helicase family protein
AT3G23070.1	transcript15840	1.38565	0.000470511	CRM family member 3A
AT2G38100.1	transcript17790	1.38487	0.00041942	proton-dependent oligopeptide transport (POT) family protein
AT2G38720.1	transcript1031	1.38054	0.0002466	microtubule-associated protein 65-5
ATMG00750.1	transcript12032	1.37956	1.12971e-10	GAG/POL/ENV polyprotein
AT1G30270.1	transcript12847	1.37859	0.000216134	CBL-interacting protein kinase 23
AT3G42170.1	transcript13945	1.37851	0.000188045	BED zinc finger ;hAT family dimerisation domain
AT5G24940.1	transcript5371	1.37828	0.000477943	Protein phosphatase 2C family protein
AT1G24140.1	transcript5471	1.37631	0.000545898	Matrixin family protein
AT1G30550.1	transcript9266	1.37404	0.000738212	S-adenosyl-L-methionine-dependent methyltransferases superfamily protein
AT5G11570.1	transcript2749	1.37022	3.72307e-07	Major facilitator superfamily protein
AT5G10140.1	transcript10692	1.36971	1.75371e-07	K-box region and MADS-box transcription factor family protein
AT3G47470.1	transcript5097	1.36927	0.000655589	light-harvesting chlorophyll-protein complex I subunit A4
AT5G27380.1	transcript4704	1.36593	0.000819315	glutathione synthetase 2
AT5G13550.1	transcript15408	1.36532	0.000667088	sulfate transporter 4.1
AT5G27930.1	transcript9787	1.35983	1.46679e-06	Protein phosphatase 2C family protein
AT5G51630.1	transcript2012	1.35977	1.52642e-05	Disease resistance protein (TIR-NBS-LRR class) family
AT5G04520.1	transcript3510	1.35943	0.000388644	Protein of unknown function DUF455
AT2G40490.1	transcript10699	1.35715	3.76854e-06	Uroporphyrinogen decarboxylase
AT5G04730.1	transcript15636	1.3557	0.00078138	Ankyrin-repeat containing protein
AT1G22540.1	transcript18802	1.35482	0.000771725	Major facilitator superfamily protein
AT3G54950.1	transcript1150	1.3537	1.27258e-10	patatin-like protein 6
AT3G06240.1	transcript3195	1.35183	1.54927e-05	F-box family protein
AT3G10600.1	transcript10474	1.35083	0.000174701	cationic amino acid transporter 7
AT3G14460.1	transcript7092	1.34946	1.70413e-05	LRR and NB-ARC domains-containing disease resistance protein
ATMG00860.1	transcript3384	1.34945	7.83061e-05	DNA/RNA polymerases superfamily protein
AT3G12750.1	transcript326	1.34536	0.000563963	zinc transporter 1 precursor
AT2G11000.1	transcript13143	1.34248	0.000345429	MAK10 homologue
AT1G07650.2	transcript8837	1.33948	3.96105e-05	Leucine-rich repeat transmembrane protein kinase
AT1G32490.1	transcript6212	1.33804	2.43787e-07	RNA helicase family protein
AT5G53420.1	transcript1380	1.33486	2.16658e-10	CCT motif family protein
AT2G36370.1	transcript1365	1.33145	1.42991e-05	ubiquitin-protein ligases
AT3G26300.1	transcript14531	1.33066	0.000433613	cytochrome P450, family 71, subfamily B, polypeptide 34
AT3G23730.1	transcript13722	1.32924	0.000171408	xyloglucan endotransglucosylase/hydrolase 16
AT5G48620.1	transcript197	1.32904	2.7191e-07	Disease resistance protein (CC-NBS-LRR class) family
AT4G20140.1	transcript8845	1.32846	3.26013e-05	Leucine-rich repeat transmembrane protein kinase
AT4G23160.1	transcript15745	1.32517	0.000367495	cysteine-rich RLK (RECEPTOR-like protein kinase) 8
AT1G72120.1	transcript12112	1.32427	0.000104254	Major facilitator superfamily protein
AT4G21870.1	transcript1385	1.32157	1.2927e-06	HSP20-like chaperones superfamily protein
ATMG00220.1	transcript8198	1.31625	0.000405396	apocytochrome b
AT3G09510.1	transcript12407	1.31523	0.000999476	Ribonuclease H-like superfamily protein
AT4G39390.1	transcript9925	1.31474	2.09332e-08	nucleotide sugar transporter-KT 1
AT2G24690.1	transcript8732	1.3147	0.000125279	Transcriptional factor B3 family protein
AT1G74780.1	transcript11389	1.31402	1.21033e-06	Nodulin-like / Major Facilitator Superfamily protein
AT2G45510.1	transcript3107	1.31347	4.4008e-05	cytochrome P450, family 704, subfamily A, polypeptide 2
AT4G08850.1	transcript24036	1.3122	0.00132461	Leucine-rich repeat receptor-like protein kinase family protein
AT1G59124.1	transcript14	1.31159	2.56376e-10	Disease resistance protein (CC-NBS-LRR class) family
AT1G56140.1	transcript7541	1.30891	3.46106e-05	Leucine-rich repeat transmembrane protein kinase
AT1G19260.1	transcript15252	1.30638	0.00124059	TTF-type zinc finger protein with HAT dimerisation domain
AT1G70890.1	transcript18123	1.30432	1.39184e-05	MLP-like protein 43
AT5G62730.1	transcript1686	1.30354	7.33171e-05	Major facilitator superfamily protein
AT1G43760.1	transcript15010	1.29916	0.000718484	DNAse I-like superfamily protein
AT3G09510.1	transcript10389	1.29842	0.000753372	Ribonuclease H-like superfamily protein
AT5G27730.1	transcript8409	1.29688	0.00127335	Protein of unknown function (DUF1624)
AT4G15280.1	transcript16941	1.29588	5.37063e-06	UDP-glucosyl transferase 71B5
ATMG00860.1	transcript3315	1.29392	0.00120327	DNA/RNA polymerases superfamily protein
ATMG00860.1	transcript633	1.29285	3.84827e-05	DNA/RNA polymerases superfamily protein
AT5G04280.1	transcript23013	1.29239	0.000506714	RNA-binding (RRM/RBD/RNP motifs) family protein with retrovirus zinc finger-like domain
AT1G77800.1	transcript3068	1.29228	0.000440874	PHD finger family protein
AT5G18880.1	transcript20300	1.29029	0.000726943	RNA-directed DNA polymerase (reverse transcriptase)-related family protein
AT3G53590.1	transcript3139	1.28929	0.00013829	Leucine-rich repeat protein kinase family protein
ATMG00860.1	transcript493	1.2882	5.53848e-08	DNA/RNA polymerases superfamily protein
AT2G45570.1	transcript11830	1.28706	0.000559206	cytochrome P450, family 76, subfamily C, polypeptide 2
AT3G23530.1	transcript19157	1.28672	0.000567765	Cyclopropane-fatty-acyl-phospholipid synthase
AT1G58390.1	transcript3661	1.28652	0.000799467	Disease resistance protein (CC-NBS-LRR class) family
AT1G42190.1	transcript12864	1.28574	1.29646e-06	GAG/POL/ENV polyprotein
AT1G02540.1	transcript18699	1.28451	0.00166397	unknown protein
AT4G18550.1	transcript1667	1.28372	0.000586915	alpha/beta-Hydrolases superfamily protein
AT3G15000.1	transcript21183	1.28344	0.00142981	cobalt ion binding
AT2G05642.1	transcript24121	1.2806	0.000360059	Nucleic acid-binding, OB-fold-like protein
AT3G08510.1	transcript15473	1.28051	0.0016905	phospholipase C 2
AT5G61730.1	transcript7927	1.27789	0.00171541	ABC2 homolog 11
AT4G20270.1	transcript3485	1.2738	0.00180374	Leucine-rich receptor-like protein kinase family protein
AT3G63520.1	transcript8950	1.27057	0.000134287	carotenoid cleavage dioxygenase 1
AT1G78340.1	transcript4011	1.2695	0.00151741	glutathione S-transferase TAU 22
AT1G43980.1	transcript19188	1.26606	0.000634404	Tetratricopeptide repeat (TPR)-like superfamily protein
AT1G22380.1	transcript13812	1.26507	0.00144526	UDP-glucosyl transferase 85A3
AT1G71930.1	transcript14272	1.26264	0.00127028	vascular related NAC-domain protein 7
AT1G72970.1	transcript22217	1.26063	0.000870279	Glucose-methanol-choline (GMC) oxidoreductase family protein
AT2G03350.1	transcript19987	1.25963	0.000318704	Protein of unknown function, DUF538
AT4G23610.1	transcript20692	1.25931	0.00186088	Late embryogenesis abundant (LEA) hydroxyproline-rich glycoprotein family
AT5G38920.1	transcript20529	1.2585	0.00128235	Polynucleotidyl transferase, ribonuclease H-like superfamily protein
AT1G33710.1	transcript11001	1.25559	0.0016361	RNA-directed DNA polymerase (reverse transcriptase)-related family protein
AT1G66920.2	transcript1809	1.25478	0.00096425	Protein kinase superfamily protein
AT3G30370.1	transcript12764	1.25157	0.00166483	CONTAINS InterPro DOMAIN/s: Transposase, MuDR, plant (InterPro:IPR004332)
AT4G23160.1	transcript16632	1.24831	0.000865034	cysteine-rich RLK (RECEPTOR-like protein kinase) 8
AT4G29090.1	transcript24004	1.24678	0.00221851	Ribonuclease H-like superfamily protein
AT2G41250.1	transcript19060	1.24556	0.000666223	Haloacid dehalogenase-like hydrolase (HAD) superfamily protein
AT3G07040.1	transcript16292	1.24455	0.00157854	NB-ARC domain-containing disease resistance protein
AT1G01950.3	transcript13848	1.2439	3.46699e-08	armadillo repeat kinesin 2
AT5G12010.1	transcript1850	1.24356	3.51103e-06	unknown protein
AT3G48980.1	transcript16383	1.24101	0.00118515	Arabidopsis thaliana protein of unknown function (DUF821)
AT1G06620.1	transcript12873	1.23994	0.000533777	2-oxoglutarate (2OG) and Fe(II)-dependent oxygenase superfamily protein
AT4G10380.1	transcript9959	1.23736	1.20843e-09	NOD26-like intrinsic protein 5;1
AT3G05040.1	transcript22163	1.23497	0.00103994	ARM repeat superfamily protein
AT1G07510.1	transcript11366	1.23414	0.000837614	FTSH protease 10
AT1G53350.1	transcript5439	1.23362	3.86277e-05	Disease resistance protein (CC-NBS-LRR class) family
AT3G26040.1	transcript1155	1.23294	3.78051e-05	HXXXD-type acyl-transferase family protein
AT1G32450.1	transcript10904	1.23215	0.00012331	nitrate transporter 1.5
AT5G23110.1	transcript15102	1.23119	0.000799497	Zinc finger, C3HC4 type (RING finger) family protein
AT5G54060.1	transcript3664	1.22644	0.000319519	UDP-glucose:flavonoid 3-o-glucosyltransferase
AT3G28390.1	transcript18235	1.2237	0.00131115	P-glycoprotein 18
AT4G33220.1	transcript6059	1.2222	0.00114066	pectin methylesterase 44
AT1G13700.1	transcript4647	1.21632	0.00170902	6-phosphogluconolactonase 1
AT5G18960.1	transcript15418	1.21604	0.0029445	FAR1-related sequence 12
AT3G47340.1	transcript22760	1.21515	0.00287188	glutamine-dependent asparagine synthase 1
AT5G39785.2	transcript20339	1.21308	0.0027566	Protein of unknown function (DUF1666)
AT3G42170.1	transcript17888	1.20961	0.00263904	BED zinc finger ;hAT family dimerisation domain
AT3G01410.1	transcript9881	1.2074	0.000618164	Polynucleotidyl transferase, ribonuclease H-like superfamily protein
AT5G05320.1	transcript17287	1.20713	0.00132028	FAD/NAD(P)-binding oxidoreductase family protein
AT2G39840.1	transcript19378	1.20693	0.00305389	type one serine/threonine protein phosphatase 4
AT3G17205.1	transcript8384	1.20662	0.000855462	ubiquitin protein ligase 6
AT5G50260.1	transcript9837	1.20382	4.27185e-05	Cysteine proteinases superfamily protein
AT2G24370.1	transcript7639	1.20309	7.65485e-05	Protein kinase protein with adenine nucleotide alpha hydrolases-like domain
AT1G22540.1	transcript6443	1.20279	0.00312138	Major facilitator superfamily protein
AT1G21280.1	transcript8119	1.20214	0.00218392	CONTAINS InterPro DOMAIN/s: Retrotransposon gag protein (InterPro:IPR005162)
AT5G24910.1	transcript15982	1.20047	0.00114397	cytochrome P450, family 714, subfamily A, polypeptide 1
AT3G28345.1	transcript22474	1.19993	0.0033369	ABC transporter family protein
AT4G37750.1	transcript22061	1.19974	0.00310134	Integrase-type DNA-binding superfamily protein
ATMG00810.1	transcript5343	1.19881	0.00102992	DNA/RNA polymerases superfamily protein
AT1G21760.1	transcript18865	1.19877	0.003232	F-box protein 7
AT4G20140.1	transcript14652	1.19811	0.00168242	Leucine-rich repeat transmembrane protein kinase
AT1G18270.3	transcript20316	1.1968	0.00124424	ketose-bisphosphate aldolase class-II family protein
AT3G46530.1	transcript299	1.19608	0.00333588	NB-ARC domain-containing disease resistance protein
AT2G11000.1	transcript451	1.19581	5.22345e-06	MAK10 homologue
AT1G63220.1	transcript19951	1.19555	0.00343002	Calcium-dependent lipid-binding (CaLB domain) family protein
AT3G29750.1	transcript4146	1.19398	7.55379e-05	Eukaryotic aspartyl protease family protein
AT5G23940.1	transcript15487	1.19291	0.00148778	HXXXD-type acyl-transferase family protein
AT4G27745.1	transcript11385	1.19269	1.96923e-12	Yippee family putative zinc-binding protein
AT1G51172.1	transcript13000	1.19258	0.000570297	unknown protein
AT3G17450.1	transcript15529	1.19143	0.000455679	hAT dimerisation domain-containing protein
AT5G25180.1	transcript8991	1.19121	0.000134716	cytochrome P450, family 71, subfamily B, polypeptide 14
AT1G43760.1	transcript13506	1.18923	0.00102752	DNAse I-like superfamily protein
ATMG00960.1	transcript8231	1.18898	3.05844e-08	Cytochrome C assembly protein
AT1G57790.1	transcript21310	1.18668	0.00248827	F-box family protein
AT4G05200.1	transcript916	1.18593	8.86415e-05	cysteine-rich RLK (RECEPTOR-like protein kinase) 25
AT3G11590.1	transcript14129	1.18561	0.00112269	unknown protein
AT1G69670.1	transcript14906	1.18304	0.000871194	cullin 3B
AT3G48460.1	transcript3209	1.18275	0.00318884	GDSL-like Lipase/Acylhydrolase superfamily protein
AT3G04220.1	transcript10693	1.18002	0.00383227	Disease resistance protein (TIR-NBS-LRR class) family
AT1G59218.1	transcript336	1.179	2.51377e-12	Disease resistance protein (CC-NBS-LRR class) family
AT4G37170.1	transcript9267	1.17872	0.000198549	Pentatricopeptide repeat (PPR) superfamily protein
AT4G12560.1	transcript1097	1.17858	2.27472e-07	F-box and associated interaction domains-containing protein
AT1G58602.1	transcript9562	1.17813	0.0027481	LRR and NB-ARC domains-containing disease resistance protein
ATMG00860.1	transcript105	1.1757	2.28052e-06	DNA/RNA polymerases superfamily protein
AT5G56440.1	transcript9185	1.17469	0.00254079	F-box/RNI-like/FBD-like domains-containing protein
AT4G19420.1	transcript12164	1.17245	0.00199354	Pectinacetylesterase family protein
ATMG00860.1	transcript21	1.17062	0.00032495	DNA/RNA polymerases superfamily protein
AT2G26820.1	transcript8125	1.16971	0.0026764	phloem protein 2-A3
AT2G47010.1	transcript21353	1.16783	0.00225461	unknown protein
AT1G42190.1	transcript400	1.16358	0.000132364	GAG/POL/ENV polyprotein
AT1G50180.1	transcript1280	1.16281	0.00126347	NB-ARC domain-containing disease resistance protein
AT2G45580.1	transcript6324	1.16214	0.00437831	cytochrome P450, family 76, subfamily C, polypeptide 3
AT2G39510.1	transcript13719	1.16162	0.00260479	nodulin MtN21 /EamA-like transporter family protein
AT4G27300.1	transcript8191	1.16153	0.00152154	S-locus lectin protein kinase family protein
ATMG00860.1	transcript9223	1.16087	0.00406809	DNA/RNA polymerases superfamily protein
AT4G39230.1	transcript5783	1.15696	0.0046278	NmrA-like negative transcriptional regulator family protein
AT5G15500.2	transcript13494	1.15566	0.00022855	Ankyrin repeat family protein
AT1G58410.1	transcript300	1.1554	0.00318114	Disease resistance protein (CC-NBS-LRR class) family
AT4G19810.1	transcript18849	1.1551	0.0017421	Glycosyl hydrolase family protein with chitinase insertion domain
AT3G31430.1	transcript897	1.1519	0.00138169	unknown protein
AT3G42170.1	transcript24240	1.14968	0.00135725	BED zinc finger ;hAT family dimerisation domain
AT1G51172.1	transcript24065	1.14963	0.00138322	unknown protein
AT5G42905.1	transcript2654	1.14941	0.00452917	Polynucleotidyl transferase, ribonuclease H-like superfamily protein
AT5G23960.1	transcript8616	1.14687	0.00244909	terpene synthase 21
AT4G19220.1	transcript21425	1.14641	0.00477837	Tetratricopeptide repeat (TPR)-like superfamily protein
AT1G23960.1	transcript22966	1.1454	0.00422885	Protein of unknown function (DUF626)
AT3G13800.1	transcript20828	1.14497	0.00468105	Metallo-hydrolase/oxidoreductase superfamily protein
AT1G64570.1	transcript3462	1.14382	1.63108e-05	Homeodomain-like superfamily protein
AT1G03810.1	transcript12384	1.1436	0.00491856	Nucleic acid-binding, OB-fold-like protein
AT4G08850.1	transcript20920	1.14182	0.00410622	Leucine-rich repeat receptor-like protein kinase family protein
AT5G62360.1	transcript2779	1.14131	0.00303413	Plant invertase/pectin methylesterase inhibitor superfamily protein
AT1G78960.1	transcript1862	1.14119	0.0050788	lupeol synthase 2
AT5G06600.1	transcript20382	1.14044	0.00520929	ubiquitin-specific protease 12
AT1G47220.1	transcript21798	1.14039	0.00123914	Cyclin A3;3
AT2G36490.1	transcript7886	1.13836	5.46488e-05	demeter-like 1
AT4G27540.1	transcript10959	1.13662	2.8528e-06	prenylated RAB acceptor 1.H
AT3G01410.1	transcript526	1.13505	4.35077e-08	Polynucleotidyl transferase, ribonuclease H-like superfamily protein
AT3G01460.1	transcript13443	1.13434	0.00369703	methyl-CPG-binding domain 9
AT5G53390.1	transcript9339	1.13386	0.00167443	O-acyltransferase (WSD1-like) family protein
AT1G34060.1	transcript20556	1.13328	2.84884e-12	Pyridoxal phosphate (PLP)-dependent transferases superfamily protein
AT4G30870.1	transcript1066	1.13216	4.09806e-05	Restriction endonuclease, type II-like superfamily protein
AT3G02645.1	transcript8884	1.13054	0.0029137	Plant protein of unknown function (DUF247)
AT5G02540.1	transcript5488	1.13004	0.00557985	NAD(P)-binding Rossmann-fold superfamily protein
AT1G42190.1	transcript2350	1.12929	0.00246633	GAG/POL/ENV polyprotein
AT5G55490.1	transcript23455	1.12859	0.00327834	gamete expressed protein 1
AT2G20740.1	transcript2693	1.12767	0.00158046	Tetraspanin family protein
AT3G51680.1	transcript10633	1.12739	0.00483105	NAD(P)-binding Rossmann-fold superfamily protein
AT2G01050.1	transcript20632	1.12639	0.00453301	zinc ion binding;nucleic acid binding
AT1G16640.1	transcript1679	1.12533	0.00545705	AP2/B3-like transcriptional factor family protein
AT5G29210.1	transcript3708	1.12506	0.00369177	unknown protein
AT5G64850.1	transcript531	1.12466	0.00090057	unknown protein
AT5G42905.1	transcript360	1.12311	0.00116565	Polynucleotidyl transferase, ribonuclease H-like superfamily protein
AT2G37840.1	transcript23645	1.12155	0.00269956	Protein kinase superfamily protein
AT1G08440.1	transcript21035	1.12065	0.0052308	Aluminium activated malate transporter family protein
AT1G02920.1	transcript14988	1.11994	0.00217937	glutathione S-transferase 7
AT3G46730.1	transcript11339	1.11973	0.00140637	NB-ARC domain-containing disease resistance protein
AT3G42170.1	transcript4083	1.11715	0.000270324	BED zinc finger ;hAT family dimerisation domain
AT1G14550.1	transcript24562	1.11682	0.00523351	Peroxidase superfamily protein
ATMG00810.1	transcript15945	1.11574	0.00364147	DNA/RNA polymerases superfamily protein
AT2G01050.1	transcript11673	1.11539	0.003678	zinc ion binding;nucleic acid binding
AT4G28760.1	transcript8811	1.11244	0.00574652	Protein of unknown function (DUF3741)
AT5G52450.1	transcript11235	1.11179	0.00174186	MATE efflux family protein
AT5G04310.1	transcript7800	1.10844	0.0042635	Pectin lyase-like superfamily protein
AT1G20230.1	transcript7745	1.10631	0.000168572	Pentatricopeptide repeat (PPR) superfamily protein
AT5G35450.1	transcript11123	1.10187	0.00369942	Disease resistance protein (CC-NBS-LRR class) family
AT3G14840.2	transcript10015	1.10133	0.00133788	Leucine-rich repeat transmembrane protein kinase
AT3G42723.1	transcript9029	1.10064	0.000412247	aminoacyl-tRNA ligases;ATP binding;nucleotide binding
AT5G26731.1	transcript20969	1.10053	0.00653603	unknown protein
AT3G07040.1	transcript1657	1.0997	5.17555e-08	NB-ARC domain-containing disease resistance protein
ATMG00860.1	transcript12040	1.09957	0.00438644	DNA/RNA polymerases superfamily protein
AT4G00980.1	transcript9909	1.09909	0.00710722	zinc knuckle (CCHC-type) family protein
AT5G07210.1	transcript14994	1.09823	0.00587703	response regulator 21
AT4G23160.1	transcript4877	1.09565	0.000688485	cysteine-rich RLK (RECEPTOR-like protein kinase) 8
AT4G23160.1	transcript8041	1.09446	3.09004e-05	cysteine-rich RLK (RECEPTOR-like protein kinase) 8
AT1G06770.1	transcript11124	1.09188	0.0060315	DREB2A-interacting protein 1
AT4G30250.1	transcript2284	1.09162	5.46022e-05	P-loop containing nucleoside triphosphate hydrolases superfamily protein
AT3G13800.1	transcript18209	1.08999	0.00561811	Metallo-hydrolase/oxidoreductase superfamily protein
AT1G50180.1	transcript11724	1.08933	1.20351e-06	NB-ARC domain-containing disease resistance protein
[truncated: 3,321 more rows]

## Sheet: Res
Supplementary Table 3. Differentially expressed genes in Resistant (Res) phenotypes after P. Podosphaera inoculation.
[truncated: 1,106 more rows]

[truncated: 1 more sheets: Res_vs_Sus]
