# Supplementary material for: Genotype-Specific Expression and NLR Repertoire Contribute to Phenotypic Resistance Diversity in Plantago lanceolata
Source: Front Plant Sci. 2021 Jul 12;12:675760. doi: 10.3389/fpls.2021.675760 (PMC8311189; doi:10.3389/fpls.2021.675760)
Supplement: Supplementary file 1 [file Data_Sheet_1.zip › Supplementary_Table_4_GOAtools_DEgenes.xlsx]

## Sheet: Sheet1
Supplementary Table 4. All gene ontologies enriched in all genotypes with adjusted log fold change and P values
GO category	Genotypes										GO definition
	R1		R2		R3		S1		S2
	LFC	Pvalue	LFC	Pvalue	LFC	Pvalue	LFC	Pvalue	LFC	Pvalue
GO:0000023	0.48553	5.79e-15	0.345623	9.54e-21	0	NA	0.293052	3.29e-11	0	NA	maltose metabolic process
GO:0000038	0	NA	0	0.000179	0.16204	NA	0	NA	0	NA	very long-chain fatty acid metabolic process
GO:0000096	0.567459	9.33e-18	0.244037	1.03e-09	0	0.00126	0.416349	4.92e-06	0	NA	sulfur amino acid metabolic process
GO:0000103	0	NA	0	0.00736	0	NA	0	0.00237	-0.258427	NA	sulfate assimilation
GO:0000162	0	NA	0.308049	NA	0	NA	0	0.0216	0	NA	tryptophan biosynthetic process
GO:0000165	0.208987	2e-07	0	NA	0	1.79e-05	-0.101892	0.000147	0	NA	MAPK cascade
GO:0000166	0	0.012	0	NA	0	NA	-0.136715	NA	0	NA	nucleotide binding
GO:0000226	-0.0729715	4.24e-05	0	NA	0	NA	0	NA	0	NA	microtubule cytoskeleton organization
GO:0000271	0.316975	1.25e-05	-0.313748	3.53e-22	0.0858294	NA	0	5.75e-08	-0.0891643	NA	polysaccharide biosynthetic process
GO:0000272	0	NA	0	3.16e-05	0.131489	NA	0.38522	0.0142	0	NA	polysaccharide catabolic process
GO:0000278	-0.0764073	3.35e-08	0	0.00454	0	NA	0	0.00185	0	NA	mitotic cell cycle
GO:0000280	-0.365699	NA	0	NA	0	NA	0	NA	0	NA	nuclear division
GO:0000373	0	NA	0.339162	NA	0	NA	0	NA	0	NA	Group II intron splicing
GO:0000398	-0.0842702	0.0197	0	NA	0	NA	-0.0979106	NA	0	NA	mRNA splicing, via spliceosome
GO:0000478	-0.455806	NA	0	NA	0	NA	-0.479991	NA	0	NA	endonucleolytic cleavage involved in rRNA processing
GO:0000502	-0.252084	NA	-0.102326	NA	-0.0596933	NA	0	NA	0	NA	proteasome complex
GO:0000741	-0.289618	NA	0	0.0339	0	NA	-0.159111	NA	0	NA	karyogamy
GO:0000902	-0.176137	NA	-0.107767	NA	0	NA	0	NA	0	NA	cell morphogenesis
GO:0000911	-0.177318	7.38e-06	-0.110014	NA	0	NA	0	NA	0	NA	cytokinesis by cell plate formation
GO:0000956	-0.0830617	0.00244	0	0.00747	0	NA	0	NA	0	NA	nuclear-transcribed mRNA catabolic process
GO:0001510	-0.473273	NA	-0.157981	0.000451	-0.073145	NA	-0.406856	4.63e-05	0	NA	RNA methylation
GO:0002237	0.387226	NA	0	NA	0	0.000886	-0.147556	NA	0	NA	response to molecule of bacterial origin
GO:0002679	0	NA	0	0.0265	-0.0974825	NA	-0.309169	NA	-0.11188	NA	respiratory burst involved in defense response
GO:0003674	-0.0164166	2.04e-12	0	NA	0.0207751	NA	0	8.9e-06	0.0128941	NA	molecular_function
GO:0003676	-0.0193817	0.000994	0	0.000739	0	NA	-0.0696944	NA	0	NA	nucleic acid binding
GO:0003697	0	NA	0	NA	0	NA	-0.36298	NA	0	NA	single-stranded DNA binding
GO:0003723	-0.0382718	NA	0.105704	NA	0.0467932	NA	-0.0843609	NA	0.0404428	NA	RNA binding
GO:0003735	-0.296494	1.07e-12	0	0.000862	0	NA	-0.326155	NA	0	NA	structural constituent of ribosome
GO:0003756	0	NA	-0.285889	NA	0	NA	0	NA	0	NA	protein disulfide isomerase activity
GO:0003777	0	NA	0	NA	0	NA	0.246076	NA	-0.115594	NA	microtubule motor activity
GO:0003824	0	4.11e-19	0	3.88e-06	0	NA	0.100561	4.18e-07	0	NA	catalytic activity
GO:0003871	0	NA	-0.554031	0.00195	0	NA	0	NA	0	NA	5-methyltetrahydropteroyltriglutamate-homocysteine S-methyltransferase activity
GO:0003913	0	NA	0	NA	0	NA	0.863675	0.00959	0	NA	DNA photolyase activity
GO:0003959	0.498148	0.0179	0	NA	0	NA	0.302594	0.0465	0.262859	NA	NADPH dehydrogenase activity
GO:0003964	0	0.000549	0.352949	NA	0	NA	0	NA	0	NA	RNA-directed DNA polymerase activity
GO:0003989	0	NA	0	NA	0	NA	0.313194	NA	0	NA	acetyl-CoA carboxylase activity
GO:0004004	0	NA	0	NA	0	NA	-0.188615	NA	0	NA	ATP-dependent RNA helicase activity
GO:0004028	0	NA	0	NA	0	NA	0	0.00888	0.128782	NA	3-chloroallyl aldehyde dehydrogenase activity
GO:0004031	0	NA	0	NA	-0.19961	NA	0	NA	0	NA	aldehyde oxidase activity
GO:0004161	0	NA	0.482367	NA	0	NA	0	NA	0	NA	dimethylallyltranstransferase activity
GO:0004185	0.571323	0.00284	0	NA	0.111299	NA	0	NA	0	NA	serine-type carboxypeptidase activity
GO:0004252	0	NA	0	NA	0.140406	NA	0.249429	NA	0	NA	serine-type endopeptidase activity
GO:0004372	0	NA	0	0.0033	0	NA	0.614896	0.00104	0	NA	glycine hydroxymethyltransferase activity
GO:0004375	0	0.00656	0	7.21e-05	0	NA	0.757916	0.000607	0	NA	glycine dehydrogenase (decarboxylating) activity
GO:0004467	0	NA	0	NA	0	NA	0	NA	0.196387	NA	long-chain fatty acid-CoA ligase activity
GO:0004518	0	0.00261	0	NA	0.144578	NA	0	0.00485	0	NA	nuclease activity
GO:0004553	0	0.00992	-0.283671	0.000699	0.117936	NA	0.121902	NA	0	2.07e-05	hydrolase activity, hydrolyzing O-glycosyl compounds
GO:0004556	0	NA	0	NA	0	NA	0	NA	-0.200876	NA	alpha-amylase activity
GO:0004557	-0.761041	NA	0	NA	0	NA	0	NA	0	0.015	alpha-galactosidase activity
GO:0004565	0	NA	-0.510064	NA	0	NA	0	NA	0	0.000624	beta-galactosidase activity
GO:0004568	0	NA	-0.571791	NA	0	NA	0	NA	0	NA	chitinase activity
GO:0004630	-0.592011	0.000487	0	0.0426	0	NA	0	NA	0	NA	phospholipase D activity
GO:0004672	0.346252	3.32e-06	0	0.0321	0	NA	-0.102734	0.0204	-0.0544102	NA	protein kinase activity
GO:0004674	0.406732	0.01	0	0.0366	0	NA	-0.0689361	0.0377	-0.0997497	NA	protein serine/threonine kinase activity
GO:0004675	0.746456	1.83e-06	0	NA	0	NA	-0.290709	NA	-0.125726	NA	transmembrane receptor protein serine/threonine kinase activity
GO:0004707	0	NA	-0.246007	NA	0	NA	0	NA	0	NA	MAP kinase activity
GO:0004784	0	NA	0	0.0135	0	NA	0.474645	NA	0	NA	superoxide dismutase activity
GO:0004843	-0.2667	NA	0	NA	0	NA	0	NA	0	NA	thiol-dependent ubiquitin-specific protease activity
GO:0004853	0	NA	0	0.0207	0.377623	NA	0	NA	0	NA	uroporphyrinogen decarboxylase activity
GO:0005198	0	4.91e-07	0	NA	0	NA	0.167477	NA	0	NA	structural molecule activity
GO:0005355	0	NA	0	NA	-0.369732	NA	0	NA	0	NA	glucose transmembrane transporter activity
GO:0005365	0	0.0374	0	NA	-0.386136	NA	0	NA	0	NA	myo-inositol transmembrane transporter activity
GO:0005366	0	NA	0	NA	0	NA	0	NA	0.554074	NA	myo-inositol:proton symporter activity
GO:0005388	0	NA	0	NA	-0.21335	NA	0	NA	-0.226719	NA	calcium-transporting ATPase activity
GO:0005507	-0.128513	0.0302	-0.148852	2.07e-05	0	NA	0	NA	0	NA	copper ion binding
GO:0005509	0	NA	0	NA	-0.0869252	NA	0	NA	0	NA	calcium ion binding
GO:0005516	0	NA	-0.132475	NA	-0.0626537	NA	-0.0850136	NA	0	NA	calmodulin binding
GO:0005524	0.227194	0.000779	0	NA	0	NA	0	0.0156	-0.053466	NA	ATP binding
GO:0005525	-0.111773	NA	0	NA	0	NA	0	NA	0	NA	GTP binding
GO:0005544	0	0.00871	-0.4815	NA	0	NA	0	NA	0	NA	calcium-dependent phospholipid binding
GO:0005575	0	NA	0	NA	0.0517002	0.0243	-0.0375411	NA	0	NA	cellular_component
GO:0005576	0.13039	1.41e-11	-0.154904	2.94e-11	0.0330484	NA	0	NA	-0.046419	NA	extracellular region
GO:0005618	0	1.12e-05	-0.194166	NA	0	NA	0	NA	-0.060471	0.00528	cell wall
GO:0005634	-0.0300141	3.34e-37	-0.021124	9.18e-25	0	0.00266	-0.038956	3.72e-06	0.00900185	NA	nucleus
GO:0005635	-0.192154	NA	-0.107314	NA	0	NA	-0.100073	NA	0	NA	nuclear envelope
GO:0005643	-0.274996	NA	0	NA	0	NA	0	NA	0	NA	nuclear pore
GO:0005730	-0.216977	NA	0	0.0294	0	NA	-0.134369	NA	0	NA	nucleolus
GO:0005737	-0.0303235	NA	-0.0293317	NA	-0.0145466	NA	0	NA	0	NA	cytoplasm
GO:0005739	-0.0141941	0.00782	0.0567174	NA	0	NA	0	NA	0.0108564	NA	mitochondrion
GO:0005743	-0.21755	NA	0	NA	0	NA	0	NA	0	NA	mitochondrial inner membrane
GO:0005753	0	NA	-0.195015	NA	-0.113401	NA	0	NA	0	NA	mitochondrial proton-transporting ATP synthase complex
GO:0005764	1.18933	0.00369	0	NA	0	NA	0	NA	0	NA	lysosome
GO:0005768	0	NA	-0.192892	NA	0	NA	0	NA	-0.0444656	NA	endosome
GO:0005773	-0.0529925	3.1e-13	-0.0954092	NA	-0.0404023	NA	0	0.0419	0	NA	vacuole
GO:0005774	-0.160073	2.27e-06	-0.126837	0.0217	-0.0466951	NA	0	0.0393	0	NA	vacuolar membrane
GO:0005783	-0.0436422	3.78e-05	-0.138234	NA	-0.0320556	NA	-0.0586491	NA	0	NA	endoplasmic reticulum
GO:0005794	-0.139954	0.00107	-0.20546	NA	0	NA	0	NA	0	NA	Golgi apparatus
GO:0005802	-0.10896	NA	-0.234511	NA	0	NA	0	NA	0	NA	trans-Golgi network
GO:0005829	-0.129059	0.0009	-0.0615675	NA	-0.0329468	NA	0	NA	0	NA	cytosol
GO:0005839	-0.179443	NA	0	NA	0	NA	0	NA	0	NA	proteasome core complex
GO:0005852	-0.40693	NA	0	NA	0	NA	-0.229055	NA	0	NA	eukaryotic translation initiation factor 3 complex
GO:0005886	0.123047	3.3e-21	-0.0710593	NA	-0.0158064	0.0173	-0.0195563	NA	-0.0482629	0.0245	plasma membrane
GO:0005960	0	0.00656	0	7.21e-05	0	NA	0.757916	0.000607	0	NA	glycine cleavage complex
GO:0005975	0	9.23e-10	0	1.16e-18	0	NA	0.132539	1.51e-10	0	0.0334	carbohydrate metabolic process
GO:0005982	0	2.96e-17	0	1.01e-28	0	NA	0.240823	8.03e-20	0	NA	starch metabolic process
GO:0005983	0	0.00491	0.240594	NA	0	NA	0.318291	0.0216	0	NA	starch catabolic process
GO:0005986	0	0.00162	0	NA	0	NA	0.415515	NA	0	0.000123	sucrose biosynthetic process
GO:0006000	1.21747	0.00369	0.640574	0.000109	0	NA	0	0.003	0	NA	fructose metabolic process
GO:0006007	-0.104436	NA	-0.0950809	NA	0	NA	0	NA	0	NA	glucose catabolic process
GO:0006012	0	NA	0	NA	0	0.00576	0	NA	0.215629	0.0412	galactose metabolic process
GO:0006071	0	NA	0	NA	0	NA	0	NA	-0.236484	NA	glycerol metabolic process
GO:0006084	0	NA	-0.277206	NA	0	NA	0	NA	0	NA	acetyl-CoA metabolic process
GO:0006085	0	NA	0	NA	0	NA	0.297041	NA	0	NA	acetyl-CoA biosynthetic process
GO:0006091	0	1.43e-15	0	6.64e-11	0	NA	0.20627	3.11e-12	0.380304	NA	generation of precursor metabolites and energy
GO:0006094	-0.18325	0.0334	-0.116464	NA	-0.0509585	NA	0	NA	0	NA	gluconeogenesis
GO:0006096	-0.136258	0.00394	-0.0843326	NA	-0.0645133	NA	0.0748481	NA	0	NA	glycolytic process
GO:0006098	0.528923	2.41e-30	0.4288	6.68e-37	0.0773552	NA	0.419074	1.05e-26	0.0392277	NA	pentose-phosphate shunt
GO:0006164	0	0.00291	0	NA	0	NA	0	NA	0.0705396	NA	purine nucleotide biosynthetic process
GO:0006259	0	6.35e-22	0	2.84e-07	0	NA	0	6.13e-07	0.0872628	NA	DNA metabolic process
GO:0006275	-0.237593	8.31e-07	-0.125998	0.0201	0	NA	0	0.0162	0	NA	regulation of DNA replication
GO:0006278	0	0.000179	0.352949	NA	0	NA	0	NA	0	NA	RNA-dependent DNA biosynthetic process
GO:0006312	-0.215057	NA	0	NA	0	NA	0	NA	0	NA	mitotic recombination
GO:0006351	-0.263333	NA	0	1.66e-05	0	NA	0	NA	0	NA	transcription, DNA-templated
GO:0006354	0	0.000154	0	NA	0	NA	0.164447	NA	0.291997	NA	DNA-templated transcription, elongation
GO:0006355	0	NA	0	NA	0	NA	-0.0422849	NA	0	NA	regulation of transcription, DNA-templated
GO:0006364	0.378779	3.21e-20	0.31894	3.14e-16	0.0945875	NA	0.203066	1.7e-14	0.0814986	NA	rRNA processing
GO:0006366	-0.152218	0.0129	0	NA	0	NA	0	NA	0	NA	transcription by RNA polymerase II
GO:0006399	0.344029	NA	0.369588	NA	0	NA	0	NA	0.098067	NA	tRNA metabolic process
GO:0006406	-0.335339	NA	0	NA	0	NA	-0.31222	0.0124	0	NA	mRNA export from nucleus
GO:0006412	-0.22211	1.76e-10	0	NA	0	NA	0	NA	0	NA	translation
GO:0006457	-0.240961	0.00123	0	NA	0	NA	0	NA	0	NA	protein folding
GO:0006468	0.41986	4.39e-11	0	NA	0	0.000442	-0.126278	NA	-0.104668	NA	protein phosphorylation
GO:0006486	0	0.00177	-0.0632998	0.00128	0	NA	0	0.0152	0	NA	protein glycosylation
GO:0006487	0	NA	-0.0808565	0.0075	0	NA	-0.0724309	NA	0	NA	protein N-linked glycosylation
GO:0006499	0	NA	-0.0775589	NA	-0.0573484	NA	-0.0809879	NA	0	NA	N-terminal protein myristoylation
GO:0006508	0	NA	0	NA	0	NA	0.0836742	0.0242	0	NA	proteolysis
GO:0006511	-0.149369	NA	-0.0574281	0.00144	-0.0272236	NA	0	0.0117	0	NA	ubiquitin-dependent protein catabolic process
GO:0006520	0	1.06e-15	0	5.13e-12	0	0.0207	0.305369	2.18e-06	0	NA	cellular amino acid metabolic process
GO:0006544	0	1.94e-07	0	1.21e-09	0	NA	0.614896	6.04e-09	0	NA	glycine metabolic process
GO:0006546	0.54229	3.46e-07	0.215429	1.34e-08	0	0.0471	0.417294	1.15e-07	0	NA	glycine catabolic process
GO:0006563	0	0.0383	0	0.000231	0	NA	0.581975	0.00734	0	NA	L-serine metabolic process
GO:0006569	0.234331	NA	0	0.0307	0	NA	0	0.0167	0	NA	tryptophan catabolic process
GO:0006598	0	0.0233	0	0.00586	0	NA	0.214089	NA	0	NA	polyamine catabolic process
GO:0006606	-0.385357	0.0447	-0.0986453	0.0319	0	NA	-0.287973	0.0166	0	NA	protein import into nucleus
GO:0006612	0.206562	2.8e-08	0	NA	-0.0693188	1.42e-05	-0.118851	0.00154	-0.0517623	NA	protein targeting to membrane
GO:0006623	-0.213022	NA	-0.118579	0.0363	0	NA	0	NA	0	NA	protein targeting to vacuole
GO:0006626	-0.338267	NA	0	0.0105	0	NA	-0.210681	NA	0	NA	protein targeting to mitochondrion
GO:0006631	0	0.00806	0	1.65e-06	0	NA	0.224848	0.0132	0	NA	fatty acid metabolic process
GO:0006633	0	2.06e-05	0	1.5e-08	0	0.0101	0.209363	5.01e-07	0	NA	fatty acid biosynthetic process
GO:0006635	-0.0870939	NA	0	NA	-0.0312635	NA	0	NA	0	NA	fatty acid beta-oxidation
GO:0006636	0.56922	1.96e-09	0.293007	1.49e-08	0	0.0117	0.381793	2.86e-08	0	NA	unsaturated fatty acid biosynthetic process
GO:0006655	0.487247	3.69e-08	0.226409	1.36e-10	0	NA	0.29162	NA	0	NA	phosphatidylglycerol biosynthetic process
GO:0006694	0	0.0264	-0.520102	0.00283	0	NA	0	NA	0	NA	steroid biosynthetic process
GO:0006733	0.58051	2.85e-24	0.264036	2.54e-25	0	NA	0.418252	1.02e-19	0	NA	oxidoreduction coenzyme metabolic process
GO:0006766	0.58051	2.24e-08	0.264036	3.26e-06	0	NA	0.418252	1.62e-07	0	NA	vitamin metabolic process
GO:0006783	0	0.0254	0.337943	0.0136	0	NA	0	NA	0	NA	heme biosynthetic process
GO:0006805	0.920531	0.013	0	NA	0	NA	0	NA	0	NA	xenobiotic metabolic process
GO:0006816	0	0.000703	-0.160137	0.00345	0	NA	0.114603	NA	0	NA	calcium ion transport
GO:0006820	0	3.21e-10	0	NA	-0.110403	0.0392	-0.147608	0.0275	0	NA	anion transport
GO:0006833	0	5.89e-07	0	0.00836	0	NA	0.132336	5.64e-06	0	NA	water transport
GO:0006857	0.483835	2.47e-05	0	NA	-0.0648446	NA	-0.130265	NA	-0.0913636	NA	oligopeptide transport
GO:0006862	0	NA	0	NA	-0.122749	0.00454	-0.194415	NA	0	NA	nucleotide transport
GO:0006865	0.423781	2.27e-06	-0.126416	NA	-0.097321	NA	-0.174369	NA	-0.114351	NA	amino acid transport
GO:0006886	-0.175798	5.06e-05	-0.11598	NA	0	0.0168	-0.0900531	NA	0	NA	intracellular protein transport
GO:0006888	0	NA	0	NA	-0.0879738	0.0243	-0.119979	NA	0	NA	ER to Golgi vesicle-mediated transport
GO:0006897	0	NA	-0.218763	NA	0	NA	0	NA	0	NA	endocytosis
GO:0006952	0.296109	NA	0.0678307	NA	0	0.00591	-0.0919576	NA	-0.03793	NA	defense response
GO:0006954	0	NA	0	NA	-0.247048	NA	0	NA	0	NA	inflammatory response
GO:0006984	0	0.0234	0	NA	-0.120976	NA	-0.260214	NA	0	NA	ER-nucleus signaling pathway
GO:0006995	0	NA	0	NA	-0.177537	0.00454	-0.244582	NA	-0.11363	NA	cellular response to nitrogen starvation
GO:0007010	-0.162718	0.0238	-0.143895	NA	0	NA	0	NA	0	NA	cytoskeleton organization
GO:0007017	0	0.000145	-0.318272	NA	0	NA	0	NA	0	NA	microtubule-based process
GO:0007020	0	NA	-0.21818	NA	0.104208	NA	0	NA	0	NA	microtubule nucleation
GO:0007030	0	2.5e-06	-0.168239	0.0432	0	NA	0.0689255	NA	0	NA	Golgi organization
GO:0007033	0	NA	-0.145844	NA	0	NA	0	NA	0	NA	vacuole organization
GO:0007062	-0.0882693	4.71e-05	0	NA	0	NA	0	0.00836	0	NA	sister chromatid cohesion
GO:0007130	0	NA	0	NA	0.289473	NA	0	NA	0	NA	synaptonemal complex assembly
GO:0007154	0	0.00023	0	NA	0	NA	-0.131138	NA	0	NA	cell communication
GO:0007165	0	1.55e-09	0	NA	0	1.78e-05	-0.103764	NA	-0.0634525	NA	signal transduction
GO:0007169	0.616232	0.00085	0	NA	0	NA	0	0.008	-0.136459	NA	transmembrane receptor protein tyrosine kinase signaling pathway
GO:0007275	0	NA	0	NA	0	NA	-0.210429	NA	0	NA	multicellular organism development
GO:0007389	0	NA	0	NA	0	NA	0	NA	-0.131994	NA	pattern specification process
GO:0008026	-0.172657	NA	0	NA	0	NA	-0.18388	NA	0	NA	ATP-dependent helicase activity
GO:0008061	0	NA	0	NA	0	NA	-0.383739	NA	0	NA	chitin binding
GO:0008146	0	NA	0	NA	0	NA	0.750887	NA	0	NA	sulfotransferase activity
GO:0008150	0.00117733	0.0206	0.0210382	NA	0.0264518	NA	0	NA	0.0105439	NA	biological_process
GO:0008152	0	2.16e-19	0	1.31e-15	0	0.00421	0.124284	8.94e-18	0	NA	metabolic process
GO:0008194	0.448779	0.000553	0.256406	1.23e-05	-0.0916623	NA	0	0.0068	0	NA	UDP-glycosyltransferase activity
GO:0008233	0	0.0457	0	NA	0	NA	0.152539	NA	0	NA	peptidase activity
GO:0008266	0.442794	0.000951	0.384122	0.0335	0	NA	0	1.29e-05	0	NA	poly(U) RNA binding
GO:0008283	0	0.000323	-0.138787	NA	0	NA	0	0.0373	0	NA	cell proliferation
GO:0008284	-0.139361	NA	0	NA	0	NA	0	NA	0	NA	positive regulation of cell proliferation
GO:0008289	0	0.00593	-0.317652	0.0179	0	NA	0	NA	0	NA	lipid binding
GO:0008361	0	NA	-0.347561	0.00725	0.105202	NA	0	NA	-0.112892	NA	regulation of cell size
GO:0008506	0	0.0112	0	NA	0	NA	0	NA	-0.253155	NA	sucrose:proton symporter activity
GO:0008514	0	6.4e-07	0	0.0198	0	0.0486	0.335042	0.0157	0	NA	organic anion transmembrane transporter activity
GO:0008540	-0.346321	NA	0	NA	0	NA	0	NA	0	NA	proteasome regulatory particle, base subcomplex
GO:0008541	-0.311474	NA	0	NA	0	NA	0	NA	0	NA	proteasome regulatory particle, lid subcomplex
GO:0008565	-0.152923	NA	0	NA	0	NA	0	NA	0	NA	protein transporter activity
GO:0008652	0.488612	1.38e-17	0.220324	2.09e-11	0	0.00704	0.372033	0.000352	0	NA	cellular amino acid biosynthetic process
GO:0008705	0	NA	-0.554031	0.00195	0	NA	0	NA	0	NA	methionine synthase activity
GO:0008878	0	NA	0	0.0207	0.339248	NA	0	NA	0	NA	glucose-1-phosphate adenylyltransferase activity
GO:0008889	0	NA	0	NA	0	NA	0	NA	-0.273526	NA	glycerophosphodiester phosphodiesterase activity
GO:0009055	0	NA	0	0.00402	0	NA	0.251703	0.0188	0	NA	electron transfer activity
GO:0009069	0.575527	9.36e-27	0	9.99e-12	0	0.00142	0.611618	6.65e-10	0	NA	serine family amino acid metabolic process
GO:0009072	0.5755	1.02e-06	0.261633	3.63e-07	0	NA	0.409556	4.47e-06	0	NA	aromatic amino acid family metabolic process
GO:0009073	0.438019	6.73e-05	0.410058	2.54e-09	0	NA	0.338283	0.000137	0	NA	aromatic amino acid family biosynthetic process
GO:0009086	0	NA	-0.123902	NA	0	NA	0	NA	0	NA	methionine biosynthetic process
GO:0009106	0.58051	9.81e-07	0.264036	4.03e-06	0	0.0306	0.418252	2.75e-06	0	NA	lipoate metabolic process
GO:0009108	0.58051	1.04e-05	0.264036	0.00292	0	NA	0.418252	0.0003	0	NA	coenzyme biosynthetic process
GO:0009117	0.508987	1.34e-15	0.229846	9.3e-11	0	NA	0.39763	5.68e-12	0	NA	nucleotide metabolic process
GO:0009165	-0.112701	NA	0	0.00146	0	NA	-0.0960314	NA	0	NA	nucleotide biosynthetic process
GO:0009220	-0.280936	NA	0	1.9e-05	0	NA	-0.184286	NA	0	NA	pyrimidine ribonucleotide biosynthetic process
GO:0009225	0	0.042	0	NA	0	NA	0.290715	NA	0	NA	nucleotide-sugar metabolic process
GO:0009295	0	NA	0.341797	0.000128	0	NA	0	NA	0.112887	NA	nucleoid
GO:0009306	0	NA	-0.231264	NA	0	NA	0	NA	0	NA	protein secretion
GO:0009407	0	0.000407	0	NA	-0.0926284	NA	0	NA	0	NA	toxin catabolic process
GO:0009408	-0.367655	2.26e-07	0	NA	-0.0403361	NA	0	NA	0	NA	response to heat
GO:0009411	0	NA	0	6.59e-06	0	NA	0.379382	NA	0	NA	response to UV
GO:0009414	-0.250987	8.89e-08	-0.0885811	NA	-0.0267727	NA	0	1.57e-06	0	0.00133	response to water deprivation
GO:0009416	0.288481	7.48e-10	0	3.9e-07	0	NA	0.153097	9.7e-08	0	0.0394	response to light stimulus
GO:0009504	-0.215592	NA	0	NA	0	NA	0	NA	0	NA	cell plate
GO:0009505	0	NA	-0.316538	0.0121	0.089263	NA	0	NA	0	0.000967	plant-type cell wall
GO:0009506	-0.034906	3.27e-06	-0.102502	NA	0	NA	-0.0287439	NA	-0.0244146	NA	plasmodesma
GO:0009507	0.167336	6.21e-39	0.147449	6.4e-73	0.0220842	0.0353	0.142358	2.34e-39	0.0204172	NA	chloroplast
GO:0009508	0	NA	0.415501	0.000187	0	NA	0	NA	0	NA	plastid chromosome
GO:0009512	0	NA	0	NA	0	NA	0	0.0141	0.446353	NA	cytochrome b6f complex
GO:0009513	0	0.0289	0.759929	NA	0	NA	0	NA	0	NA	etioplast
GO:0009522	0.883999	1.36e-05	0	NA	0.310919	NA	0.340309	NA	0.249904	NA	photosystem I
GO:0009524	0	0.00042	-0.164139	NA	0	NA	0	NA	0	NA	phragmoplast
GO:0009532	0	2.46e-18	0.346505	2.8e-48	0	NA	0.169595	1.74e-20	0	0.0283	plastid stroma
GO:0009533	0	NA	0	NA	0	NA	0	NA	0.283727	NA	chloroplast stromal thylakoid
GO:0009534	0.551483	4.89e-30	0.342362	4.08e-21	0.160463	2.16e-07	0.370736	8.56e-25	0.111657	0.00844	chloroplast thylakoid
GO:0009535	0.44202	1.47e-37	0.325398	2.35e-28	0.137602	8.16e-07	0.336863	1.32e-23	0.137035	NA	chloroplast thylakoid membrane
GO:0009536	0	2.34e-38	0.1023	6.33e-72	0	0.0379	0.144206	1.13e-39	0	NA	plastid
GO:0009538	0.967665	0.000163	0.368732	NA	0.375548	0.0446	0.373055	NA	0.389364	0.0167	photosystem I reaction center
GO:0009539	0	NA	0	NA	0	NA	0	NA	0.48265	NA	photosystem II reaction center
GO:0009543	0.591538	1.05e-11	0.357319	4.83e-07	0.145394	NA	0.294718	0.0348	0.0888639	NA	chloroplast thylakoid lumen
GO:0009544	0	NA	0	NA	0	NA	0.41431	NA	0	NA	chloroplast ATP synthase complex
GO:0009553	-0.186732	NA	0	NA	0	NA	-0.151102	NA	0	NA	embryo sac development
GO:0009555	0	NA	-0.101648	NA	0	NA	0	NA	0	NA	pollen development
GO:0009560	-0.200881	NA	0	0.0002	0	NA	-0.153245	NA	0	NA	embryo sac egg cell differentiation
GO:0009570	0.254347	2.46e-18	0.265152	2.8e-48	0.0469767	NA	0.243816	1.74e-20	0.0342082	0.0283	chloroplast stroma
GO:0009573	0.978618	0.00656	0	NA	0	NA	0.717895	NA	0	NA	chloroplast ribulose bisphosphate carboxylase complex
GO:0009579	0.45868	6.92e-40	0.233301	5.6e-31	0.143465	1.49e-06	0.336848	1.43e-28	0.14101	0.00388	thylakoid
GO:0009595	0.358029	4.84e-07	0	NA	0	0.000727	0	3.95e-05	0	NA	detection of biotic stimulus
GO:0009611	0	4.95e-12	0	0.0487	-0.026383	NA	0	0.0481	0	0.0334	response to wounding
GO:0009612	0	NA	0	NA	-0.0768221	NA	-0.22983	NA	0	NA	response to mechanical stimulus
GO:0009617	0	2.4e-08	0	0.000101	-0.0707992	0.000686	-0.168627	4.93e-07	0	NA	response to bacterium
GO:0009624	0	0.0402	0	NA	0	NA	0	0.0185	-0.0972717	NA	response to nematode
GO:0009625	0	NA	0	NA	-0.113163	NA	-0.311233	0.00957	0	NA	response to insect
GO:0009626	0.316389	NA	0	NA	0	NA	-0.138355	0.039	0	NA	plant-type hypersensitive response
GO:0009627	0.209017	NA	0	NA	-0.0903196	0.000834	-0.193472	NA	-0.073417	NA	systemic acquired resistance
GO:0009630	-0.0760913	0.0408	0	NA	0	NA	0	NA	0	NA	gravitropism
GO:0009637	0.610578	4.65e-17	0.228029	3.72e-15	0.139744	0.0272	0.324251	1.81e-18	0	NA	response to blue light
GO:0009640	-0.139182	NA	0	NA	0	NA	-0.0564227	NA	0	NA	photomorphogenesis
GO:0009643	0	NA	0	NA	0	NA	0.532643	NA	0	NA	photosynthetic acclimation
GO:0009644	-0.267504	9.77e-09	0	NA	0	NA	0	0.0236	0	NA	response to high light intensity
GO:0009651	-0.142454	4.27e-11	-0.127094	0.000812	-0.0270794	NA	0	2.89e-05	0	NA	response to salt stress
GO:0009653	0	1.79e-05	-0.441026	5.07e-07	0	NA	0	0.000276	0	NA	anatomical structure morphogenesis
GO:0009654	0.743644	0.000387	0	NA	0	NA	0	NA	0	0.0184	photosystem II oxygen evolving complex
GO:0009657	0.710552	1.6e-20	0.418752	2.46e-41	0.160516	NA	0.403813	1.07e-20	0.0683973	NA	plastid organization
GO:0009658	0.285822	7.78e-12	0.381496	8.91e-36	0	NA	0.187339	2.06e-13	0.0734555	NA	chloroplast organization
GO:0009664	0	NA	0	0.00552	0.109441	NA	0.247702	NA	0	NA	plant-type cell wall organization
GO:0009678	0	8.24e-05	-0.585004	0.0408	0	NA	0	NA	0	NA	hydrogen-translocating pyrophosphatase activity
GO:0009682	0	NA	0	0.0267	-0.270751	NA	0	0.00913	0	NA	induced systemic resistance
GO:0009684	0.300789	0.0447	0	0.0499	0	NA	0	0.0166	0	NA	indoleacetic acid biosynthetic process
GO:0009693	0	NA	0	NA	-0.0756773	NA	0	NA	0	NA	ethylene biosynthetic process
GO:0009695	0	1.96e-10	0	0.000204	0	0.00783	0.224316	1.01e-05	0	NA	jasmonic acid biosynthetic process
GO:0009697	0.31908	NA	0	NA	-0.0752298	0.00584	-0.123054	0.0143	-0.0764076	NA	salicylic acid biosynthetic process
GO:0009698	0	0.00346	0	6.31e-07	0	NA	0.264743	NA	0	NA	phenylpropanoid metabolic process
GO:0009706	0.312266	0.00861	0.279228	NA	0	NA	0.221146	NA	0.0729101	NA	chloroplast inner membrane
GO:0009733	0	0.0211	-0.102677	NA	0	0.00546	0	NA	0	NA	response to auxin
GO:0009735	0	1.12e-05	0	1.27e-05	0	NA	0.120777	1.21e-06	0	NA	response to cytokinin
GO:0009737	0	0.00106	-0.0928775	NA	-0.0402529	0.0261	0	4.26e-05	0	NA	response to abscisic acid
GO:0009738	-0.208073	0.00652	0	0.0373	-0.0511197	NA	0	NA	0	NA	abscisic acid-activated signaling pathway
GO:0009744	0	2.16e-05	0	0.000144	0	NA	0.162426	4.16e-10	0	NA	response to sucrose
GO:0009751	0	NA	0	NA	-0.0993767	NA	-0.174601	0.00384	0	NA	response to salicylic acid
GO:0009753	0	0.000573	0	NA	-0.038106	0.0385	0	1.16e-05	0	NA	response to jasmonic acid
GO:0009759	0	0.0269	0	0.0173	-0.274369	NA	0	2.3e-08	0	NA	indole glucosinolate biosynthetic process
GO:0009767	0.590685	2.62e-14	0	9.57e-10	0	NA	0.450217	5.01e-09	0	NA	photosynthetic electron transport chain
GO:0009768	0	0.00249	0	NA	0.315662	NA	0	NA	0	NA	photosynthesis, light harvesting in photosystem I
GO:0009769	0	NA	0	NA	0	NA	0	NA	0.459127	NA	photosynthesis, light harvesting in photosystem II
GO:0009772	0.674319	0.019	0	NA	0	NA	0.279042	NA	0.161529	NA	photosynthetic electron transport in photosystem II
GO:0009773	0.734016	1.24e-14	0.474804	1.96e-11	0.128009	NA	0.422141	8.48e-08	0.134199	NA	photosynthetic electron transport in photosystem I
GO:0009782	1.06115	0.00369	0	NA	0	NA	0	NA	0	NA	photosystem I antenna complex
GO:0009783	1.29856	0.00369	0	NA	0.436295	0.0136	0	NA	0	NA	photosystem II antenna complex
GO:0009793	0	NA	0.071987	NA	0	NA	0	NA	0	NA	embryo development ending in seed dormancy
GO:0009805	0	0.0178	-0.236574	0.00393	0	NA	0.169787	NA	0	NA	coumarin biosynthetic process
GO:0009813	0	NA	0	0.0011	-0.1021	0.00274	0.350735	5.77e-05	-0.0968571	NA	flavonoid biosynthetic process
GO:0009814	0.373449	NA	0.125754	NA	0	0.00734	0	NA	0	NA	defense response, incompatible interaction
GO:0009816	0	NA	0	NA	-0.0967409	NA	-0.24039	NA	0	NA	defense response to bacterium, incompatible interaction
GO:0009825	0	NA	-0.338066	9.97e-05	0.0895316	NA	0	NA	0	NA	multidimensional cell growth
GO:0009826	0	NA	-0.283658	NA	0	NA	0	NA	0	NA	unidimensional cell growth
GO:0009828	0	NA	-0.850442	0.0173	0	NA	0	NA	0	NA	plant-type cell wall loosening
GO:0009832	0	NA	-0.379997	3.1e-09	0	NA	0.20215	NA	0	NA	plant-type cell wall biogenesis
GO:0009834	0	NA	-0.748197	3.09e-06	0	NA	0	NA	0	NA	plant-type secondary cell wall biogenesis
GO:0009840	0	NA	0.433109	0.0135	0	NA	0	NA	0	NA	chloroplastic endopeptidase Clp complex
GO:0009846	-0.257644	NA	0	NA	0	NA	0	NA	0	NA	pollen germination
GO:0009853	-0.0630877	0.0255	0	NA	0	NA	0.156873	0.0154	0	NA	photorespiration
GO:0009862	0.19913	6.85e-08	0	NA	0	0.000307	-0.0991028	4.08e-05	0	NA	systemic acquired resistance, salicylic acid mediated signaling pathway
GO:0009863	0.18996	2.49e-07	0	NA	-0.0831639	0.000952	-0.185915	0.00145	-0.0621789	NA	salicylic acid mediated signaling pathway
GO:0009867	0.200003	1.71e-08	0	NA	0	5.03e-05	0	0.00024	0	NA	jasmonic acid mediated signaling pathway
GO:0009873	0	NA	0	NA	0	NA	-0.0877556	NA	0	NA	ethylene-activated signaling pathway
GO:0009902	0.522601	1.11e-13	0.506945	6.16e-30	0.0937246	NA	0.358747	2.65e-15	0.122535	NA	chloroplast relocation
GO:0009903	0.830548	NA	0	NA	0	NA	0	0.00331	0	NA	chloroplast avoidance movement
GO:0009904	0.927936	0.0374	0	NA	0	NA	0	0.00237	0	NA	chloroplast accumulation movement
GO:0009909	-0.13911	1.84e-06	0	0.0111	0	NA	0	0.0325	0	NA	regulation of flower development
GO:0009920	-0.499038	NA	0	NA	0	NA	0	NA	0	NA	cell plate formation involved in plant-type cell wall biogenesis
GO:0009926	0	NA	-0.298341	0.000189	0	NA	0	NA	0	NA	auxin polar transport
GO:0009932	0	NA	-0.381279	0.0218	0.0845733	NA	0	NA	-0.0869062	NA	cell tip growth
GO:0009933	-0.16893	NA	0	NA	0	NA	0	NA	0	NA	meristem structural organization
GO:0009941	0.261068	9.34e-21	0.246328	1.8e-46	0.0590391	NA	0.231385	4.78e-30	0.0497157	NA	chloroplast envelope
GO:0009963	0	NA	-0.156426	NA	-0.107126	0.018	0	NA	0	NA	positive regulation of flavonoid biosynthetic process
GO:0009965	0.292349	8.05e-06	0	1.03e-06	0	NA	0.18071	3.33e-07	0	NA	leaf morphogenesis
GO:0010014	0	NA	-0.161536	NA	0	NA	0	NA	0	NA	meristem initiation
GO:0010015	0	NA	-0.385099	0.00175	0	NA	0	NA	0	NA	root morphogenesis
GO:0010016	0	NA	0	NA	0	NA	0	NA	0.298297	NA	shoot system morphogenesis
GO:0010020	0	NA	0.284318	NA	0	NA	0.262654	NA	0	NA	chloroplast fission
GO:0010021	0	NA	0	NA	0	NA	0.46566	0.0141	0	NA	amylopectin biosynthetic process
GO:0010027	0.501267	2.3e-17	0.430549	1.97e-39	0.087731	NA	0.288734	2.3e-10	0.0950192	NA	thylakoid membrane organization
GO:0010031	-1.25402	0.013	0	NA	0	NA	0	NA	0	NA	circumnutation
GO:0010050	0	NA	0	NA	0.0936982	NA	0	NA	0	NA	vegetative phase change
GO:0010051	0	NA	-0.187894	NA	0	NA	0	NA	0	NA	xylem and phloem pattern formation
GO:0010075	0.318064	NA	-0.225306	1.61e-05	0.131787	0.0211	0.150167	NA	0	NA	regulation of meristem growth
GO:0010089	0	NA	-0.327367	0.0413	0	NA	0	NA	0	NA	xylem development
GO:0010103	0.594785	3.63e-08	0.180835	3.06e-08	0.0810318	NA	0.137563	0.00687	0	NA	stomatal complex morphogenesis
GO:0010106	0.355597	NA	0	NA	0	NA	0	NA	0	NA	cellular response to iron ion starvation
GO:0010114	0.630541	2.9e-13	0.360183	7.79e-15	0.0789955	0.015	0.432027	1.6e-18	0	NA	response to red light
GO:0010120	0	NA	0	NA	-0.235558	NA	-0.709121	0.00139	0	NA	camalexin biosynthetic process
GO:0010155	0.613848	2.65e-10	0.288427	3.09e-11	0.0960785	NA	0.354402	9.21e-10	0	NA	regulation of proton transport
GO:0010161	0	NA	0	NA	0	NA	0	NA	0.320781	0.00838	red light signaling pathway
GO:0010162	-0.121777	NA	0	NA	0	NA	0	NA	0	NA	seed dormancy process
GO:0010163	0	NA	0	NA	0	NA	0	NA	-0.318903	NA	potassium ion transmembrane transport
GO:0010182	-0.0893943	NA	0	NA	0	NA	0	NA	0	NA	sugar mediated signaling pathway
GO:0010189	0	NA	0.426312	NA	0	NA	0.514848	0.00162	0	NA	vitamin E biosynthetic process
GO:0010190	0	NA	0.497956	NA	0	NA	0.480176	0.00162	0	NA	cytochrome b6f complex assembly
GO:0010196	0.785244	0.00326	0	0.00509	0	0.0359	0.434048	0.00162	0	NA	nonphotochemical quenching
GO:0010200	0.186169	0.00039	0	NA	-0.0877626	0.0248	-0.175734	0.000988	-0.0960522	NA	response to chitin
GO:0010204	0	NA	0	NA	0	NA	-0.234227	NA	0	NA	defense response signaling pathway, resistance gene-independent
GO:0010206	0.611984	0.00641	0.461482	NA	0	NA	0.393157	NA	0	NA	photosystem II repair
GO:0010207	0.583557	1.25e-21	0.413149	1.75e-19	0.107278	NA	0.372382	4.48e-16	0.126653	NA	photosystem II assembly
GO:0010218	0.504243	4.89e-11	0.227637	3.53e-14	0.103792	NA	0.323494	7.13e-16	0.0770623	NA	response to far red light
GO:0010222	0	NA	-0.475389	NA	0	NA	0	NA	0	NA	stem vascular tissue pattern formation
GO:0010224	0	NA	0.159721	0.0216	0	NA	0.227757	0.00275	0	NA	response to UV-B
GO:0010239	0	NA	0.574665	NA	0	NA	0	NA	0	NA	chloroplast mRNA processing
GO:0010248	0	8.79e-05	-0.592144	0.0207	0	NA	0	NA	0	NA	establishment or maintenance of transmembrane electrochemical gradient
GO:0010258	0	NA	1.0351	0.000109	0	NA	0	0.003	0	NA	NADH dehydrogenase complex (plastoquinone) assembly
GO:0010264	0.308293	0.00253	0.365145	4.72e-08	0	NA	0.513794	3.97e-16	0	NA	myo-inositol hexakisphosphate biosynthetic process
GO:0010286	-0.514206	7.54e-06	0	NA	0	NA	0	NA	0	NA	heat acclimation
GO:0010287	0.481584	3.28e-08	0.308118	2.16e-12	0.121177	0.00966	0.385281	2.54e-12	0.150757	NA	plastoglobule
GO:0010289	0	NA	-0.431318	NA	0	NA	0	NA	0	NA	homogalacturonan biosynthetic process
GO:0010304	0.442995	5.11e-06	0.518054	9.45e-10	0	NA	0.429414	2.91e-13	0	NA	PSII associated light-harvesting complex II catabolic process
GO:0010310	0.271076	3.04e-09	0	0.00533	0	5.89e-05	0	6.75e-05	0	NA	regulation of hydrogen peroxide metabolic process
GO:0010319	0.460183	0.000194	0.242293	0.000113	0	NA	0.359457	2.75e-06	0	NA	stromule
GO:0010345	0	NA	0	0.0101	0	NA	0.574965	NA	0	NA	suberin biosynthetic process
GO:0010359	0.354693	0.00833	0	NA	0	NA	0	NA	0	NA	regulation of anion channel activity
GO:0010363	0.205693	1.64e-07	0	NA	-0.0696482	1.39e-05	-0.118374	0.00151	-0.0515268	NA	regulation of plant-type hypersensitive response
GO:0010388	-0.236497	NA	0	NA	0	NA	-0.094295	NA	0.0613632	NA	protein deneddylation
GO:0010413	0	NA	-0.228689	NA	0	0.0175	0	NA	0	NA	glucuronoxylan metabolic process
GO:0010417	0	NA	-0.801128	0.00262	0	NA	0	NA	0	NA	glucuronoxylan biosynthetic process
GO:0010498	-0.188151	NA	-0.148422	NA	0	NA	0	NA	0	NA	proteasomal protein catabolic process
GO:0010583	0	0.029	0	0.0336	-0.0816975	NA	0	NA	0	NA	response to cyclopentenone
GO:0010598	1.15097	5.64e-05	1.00344	2.29e-10	0.146877	NA	0.689497	8.15e-08	0	NA	NAD(P)H dehydrogenase complex (plastoquinone)
GO:0010817	0.239541	7.09e-08	-0.389088	0.000969	0.102394	0.0114	0	0.00119	-0.0994291	NA	regulation of hormone levels
GO:0010942	0	0.0254	0	NA	0	NA	-0.486625	NA	0	NA	positive regulation of cell death
GO:0012502	-1.70546	0.000569	0	NA	0	NA	0	NA	0	NA	induction of programmed cell death
GO:0015031	-0.341051	1.74e-05	0	NA	0	0.0181	0	NA	0	NA	protein transport
GO:0015079	0	0.0452	0	NA	0	NA	0.264006	0.0402	0	NA	potassium ion transmembrane transporter activity
GO:0015114	0	NA	0	NA	-0.307878	NA	0	NA	0	NA	phosphate ion transmembrane transporter activity
GO:0015145	0	NA	0	NA	-0.252338	NA	0	0.0401	0	NA	monosaccharide transmembrane transporter activity
GO:0015148	0	0.00656	0	NA	-0.386136	NA	0	NA	0	NA	D-xylose transmembrane transporter activity
GO:0015168	0	0.00656	0	NA	-0.386136	NA	0	NA	0	NA	glycerol transmembrane transporter activity
GO:0015171	0.439318	0.000103	-0.247508	NA	0	NA	0	NA	-0.13137	NA	amino acid transmembrane transporter activity
GO:0015172	0	0.00328	0	NA	-0.302054	NA	0	NA	0	NA	acidic amino acid transmembrane transporter activity
GO:0015175	0	0.0133	0	NA	-0.302054	NA	0	NA	0	NA	neutral amino acid transmembrane transporter activity
GO:0015185	0	NA	0	NA	0	NA	-0.457517	NA	0	NA	gamma-aminobutyric acid transmembrane transporter activity
GO:0015198	1.08885	NA	0	NA	0	NA	0	NA	0	NA	oligopeptide transmembrane transporter activity
GO:0015204	0	NA	0	NA	-0.375662	NA	0.74541	0.003	0	NA	urea transmembrane transporter activity
GO:0015250	0	0.000158	0	NA	0	NA	0.536965	2.28e-07	0	NA	water channel activity
GO:0015297	0	0.00892	0	NA	0	NA	0.185348	0.00163	0	NA	antiporter activity
GO:0015575	0	0.00656	0	NA	-0.386136	NA	0	NA	0	NA	mannitol transmembrane transporter activity
GO:0015576	0	0.00656	0	NA	-0.386136	NA	0	NA	0	NA	sorbitol transmembrane transporter activity
GO:0015591	0	0.00656	0	NA	-0.386136	NA	0	NA	0	NA	D-ribose transmembrane transporter activity
GO:0015680	0	NA	0	NA	0	NA	0.86455	0.003	0	NA	protein maturation by copper ion transfer
GO:0015696	0	0.00204	0	NA	-0.124553	0.00489	-0.159633	0.0329	0	NA	ammonium transport
GO:0015802	0	0.0309	0	NA	-0.122749	0.00273	-0.194415	NA	0	NA	basic amino acid transport
GO:0015812	0	NA	0	NA	0	NA	-0.457517	NA	0	NA	gamma-aminobutyric acid transport
GO:0015840	0	NA	0	NA	-0.375662	NA	0.74541	0.003	0	NA	urea transport
GO:0015843	1.38156	0.00369	0	NA	0	NA	0	0.003	0	NA	methylammonium transport
GO:0015977	0	0.0374	0	NA	0	NA	0.540862	NA	0	NA	carbon fixation
GO:0015979	0.506028	2.46e-14	0.18938	4.43e-09	0.140377	2.29e-08	0.249653	4.38e-09	0.218608	NA	photosynthesis
GO:0015986	0	NA	0	NA	0	NA	0.282658	NA	0	NA	ATP synthesis coupled proton transport
GO:0015994	0.656488	3.19e-13	0	1.93e-17	0	NA	0.353908	9.66e-13	0	NA	chlorophyll metabolic process
GO:0015995	0.547418	2.37e-13	0.312795	3.86e-13	0.088702	NA	0.35403	8.58e-11	0.0661438	NA	chlorophyll biosynthetic process
GO:0015996	0	NA	0.193641	0.000837	0	NA	0.132435	0.0101	0	NA	chlorophyll catabolic process
GO:0016020	0	5.98e-53	-0.0690728	1.12e-09	0	0.00117	0.0521119	1.21e-07	0	NA	membrane
GO:0016021	0	NA	-0.20521	NA	0	NA	0	NA	0	NA	integral component of membrane
GO:0016045	0.650838	0.042	0	NA	0	NA	-0.263082	NA	0	NA	detection of bacterium
GO:0016049	0	0.0371	-0.137815	0.00576	0	NA	0	NA	0	0.0166	cell growth
GO:0016051	0	6.22e-10	-0.366472	3.05e-21	0	NA	0.218775	1.73e-08	0	0.0243	carbohydrate biosynthetic process
GO:0016117	0.537617	9.11e-12	0.377208	7.99e-25	0.0799664	NA	0.38004	2.22e-13	0.0678495	NA	carotenoid biosynthetic process
GO:0016120	0	NA	0.445729	NA	0	NA	0	NA	0	NA	carotene biosynthetic process
GO:0016126	0	0.0352	-0.142293	0.000529	0	0.0351	0.147979	NA	0	NA	sterol biosynthetic process
GO:0016132	0	NA	-0.217296	0.0316	0	NA	0.134426	NA	0	NA	brassinosteroid biosynthetic process
GO:0016139	-0.761041	NA	0	0.0408	0	NA	0	NA	0	0.0117	glycoside catabolic process
GO:0016157	0	NA	-0.676813	NA	0	NA	0	NA	0	NA	sucrose synthase activity
GO:0016161	0	NA	0	NA	0	NA	0.419459	NA	0	NA	beta-amylase activity
GO:0016165	0.804633	0.0112	0	NA	0	NA	0	NA	0	NA	linoleate 13S-lipoxygenase activity
GO:0016168	0.58408	9.22e-07	0	0.0142	0.241581	7.93e-10	0.259138	0.00207	0.26514	NA	chlorophyll binding
GO:0016192	-0.208806	NA	-0.121115	0.00279	0	NA	0	0.00369	0	NA	vesicle-mediated transport
GO:0016226	0.364722	0.000229	0.337601	6.93e-10	0	NA	0.17613	NA	0.0836407	NA	iron-sulfur cluster assembly
GO:0016301	0.286526	3.14e-05	0	0.000836	-0.036089	0.0238	-0.110247	0.0205	-0.0844123	0.0466	kinase activity
GO:0016310	0.512225	1.92e-13	0	NA	0	0.0049	0	0.0201	0	NA	phosphorylation
GO:0016458	-0.19235	1.84e-10	0	0.0302	0	NA	0	0.000205	0	NA	gene silencing
GO:0016556	0.682316	3.16e-08	0.377681	6.15e-09	0	NA	0.223613	0.0122	0.0604061	NA	mRNA modification
GO:0016558	0	0.0393	0	NA	0	NA	-0.102301	NA	0	NA	protein import into peroxisome matrix
GO:0016567	-0.11656	NA	0	0.0277	0	NA	0	NA	0	NA	protein ubiquitination
GO:0016579	-0.144624	NA	0	NA	0	NA	0	NA	0	NA	protein deubiquitination
GO:0016706	0	NA	0	NA	-0.111684	NA	0	0.0311	0	NA	oxidoreductase activity, acting on paired donors
GO:0016720	0	0.019	-0.369019	NA	-0.356708	NA	-0.77999	0.00275	0	NA	delta12-fatty acid dehydrogenase activity
GO:0016757	0	0.000639	0	2.13e-05	0	NA	0.106269	0.000497	0	5.24e-06	transferase activity, transferring glycosyl groups
GO:0016787	0	0.0262	0	NA	0	NA	0.16306	NA	0	0.0325	hydrolase activity
GO:0016846	0.80699	NA	0	NA	0	NA	0	NA	-0.242239	NA	carbon-sulfur lyase activity
GO:0016866	-1.36726	0.0208	0	0.0195	0	NA	0	NA	0	NA	intramolecular transferase activity
GO:0016887	-0.173801	NA	0	NA	-0.0383458	NA	0	NA	0	NA	ATPase activity
GO:0016984	0	0.0374	0	NA	0	NA	0.540862	NA	0	NA	ribulose-bisphosphate carboxylase activity
GO:0016987	0	NA	0	NA	0	NA	0	NA	0.256409	NA	sigma factor activity
GO:0017057	-0.980289	0.00369	0	NA	0	NA	0	NA	0	NA	6-phosphogluconolactonase activity
GO:0018119	0	NA	0	0.0267	0	NA	0.417693	NA	0	NA	peptidyl-cysteine S-nitrosylation
GO:0018131	0	NA	0	NA	0	NA	0	NA	-0.526452	NA	oxazole or thiazole biosynthetic process
GO:0019199	0.781068	5.6e-06	0	NA	0	NA	-0.239143	NA	0	NA	transmembrane receptor protein kinase activity
GO:0019216	0.681876	0.000207	0	0.00718	0	0.0427	0.324299	0.0276	0	NA	regulation of lipid metabolic process
GO:0019252	0.489631	9.55e-18	0.353935	4.01e-25	0	NA	0.315556	4.4e-18	0	NA	starch biosynthetic process
GO:0019253	0.917488	8.79e-05	0	NA	0	NA	0.583538	NA	0	NA	reductive pentose-phosphate cycle
GO:0019288	0.572718	3.87e-24	0.420509	7.68e-43	0.0749883	0.0424	0.348199	2.9e-12	0.0568303	NA	isopentenyl diphosphate biosynthetic process, methylerythritol 4-phosphate pathway
GO:0019344	0.49947	2.12e-24	0.132119	2.16e-08	0.0991844	0.00215	0.274847	4.3e-07	0.0657038	NA	cysteine biosynthetic process
GO:0019430	0	NA	0	0.0135	0	NA	0.578605	0.0465	0	NA	removal of superoxide radicals
GO:0019464	0.755029	0.00249	0.973898	2.5e-05	0	NA	0.935928	5.07e-06	0	NA	glycine decarboxylation via glycine cleavage system
GO:0019684	0.608616	1.56e-19	0.294607	4.56e-11	0.14752	0.0392	0.318557	6.22e-14	0.162746	NA	photosynthesis, light reaction
GO:0019748	0.579626	2.43e-14	0.254712	7.87e-12	0	0.0146	0.39378	4.49e-13	0	NA	secondary metabolic process
GO:0019760	0.664406	8.53e-09	0.453401	2.15e-09	0	0.00289	0.462097	1.4e-15	0	NA	glucosinolate metabolic process
GO:0019761	0.441376	1.2e-07	0.202301	1.33e-07	0	0.0493	0.250611	7.3e-13	0	NA	glucosinolate biosynthetic process
GO:0019825	0.3014	0.0218	0	0.0297	0	0.0351	0	0.00431	0	NA	oxygen binding
GO:0019915	-0.154731	NA	0	NA	0	NA	0	NA	0	NA	lipid storage
GO:0022625	0	6.17e-05	-0.480087	0.0234	0	NA	-0.654762	NA	0	NA	cytosolic large ribosomal subunit
GO:0022627	-0.531579	0.00709	0	NA	0	NA	-0.633726	NA	0	NA	cytosolic small ribosomal subunit
GO:0030003	0.562707	1.07e-09	0	2.77e-05	0.0631115	0.00215	0.14012	2.18e-05	0	NA	cellular cation homeostasis
GO:0030076	1.05145	3.04e-11	0	NA	0.452512	7.71e-13	0	NA	0.315354	NA	light-harvesting complex
GO:0030093	0.899571	0.000569	0	NA	0.302867	NA	0	NA	0	NA	chloroplast photosystem I
GO:0030095	0.882536	2.42e-06	0.24663	0.0383	0.20687	NA	0.341335	NA	0	0.0266	chloroplast photosystem II
GO:0030154	0.498456	0.000255	0.245112	0.000658	0	NA	0.281896	0.00315	0	NA	cell differentiation
GO:0030234	0	NA	0.411883	NA	0	NA	0.553337	NA	0	NA	enzyme regulator activity
GO:0030243	0	NA	-0.294668	NA	0	NA	0.235633	NA	0	NA	cellulose metabolic process
GO:0030244	0	NA	-0.182858	NA	0	NA	0	NA	0	NA	cellulose biosynthetic process
GO:0030246	0	0.0251	0	NA	-0.115824	0.000212	-0.164472	NA	-0.101514	NA	carbohydrate binding
GO:0030276	-0.312733	NA	-0.213422	NA	0	NA	0	NA	0	NA	clathrin binding
GO:0030968	0	0.0126	0	0.0276	-0.0858794	NA	-0.151985	NA	-0.079864	NA	endoplasmic reticulum unfolded protein response
GO:0031225	0	0.0101	-0.476008	0.000491	0	NA	0	NA	0	NA	anchored component of membrane
GO:0031347	0.308574	0.000404	0	NA	-0.153885	0.00106	-0.285342	0.018	-0.130012	NA	regulation of defense response
GO:0031348	0.149665	0.002	0	NA	-0.0567715	0.00298	-0.0805069	0.00275	0	NA	negative regulation of defense response
GO:0031408	0.566478	0.000155	0	0.0112	0	NA	0.311044	NA	0	NA	oxylipin biosynthetic process
GO:0031966	0	NA	0	NA	0	NA	0.188153	NA	0	NA	mitochondrial membrane
GO:0031977	0.615882	8.39e-14	0.416718	1.26e-08	0.155727	NA	0.427837	1.5e-06	0.0813779	NA	thylakoid lumen
GO:0032544	0.862859	0.0374	0.782997	8.73e-07	0	NA	0.520337	0.00237	0	NA	plastid translation
GO:0033281	0	NA	0.571825	NA	0	NA	0	NA	0	NA	TAT protein transport complex
GO:0034605	0	NA	0	NA	-0.207792	NA	0	0.00223	0	NA	cellular response to heat
GO:0034660	0.536094	1.45e-16	0.545511	8.98e-22	0.0995698	NA	0.344923	5.59e-12	0.121056	NA	ncRNA metabolic process
GO:0034968	-0.255856	3.39e-06	0	NA	0	NA	0	NA	0	NA	histone lysine methylation
GO:0034976	-0.17831	5.13e-05	0	0.00461	-0.0524058	NA	-0.120474	NA	0	NA	response to endoplasmic reticulum stress
GO:0035251	0.523615	0.008	0.308428	8.89e-05	0	NA	0	0.00511	0	NA	UDP-glucosyltransferase activity
GO:0035304	0.447403	5.16e-12	0.211797	7.62e-08	0.0620973	0.0277	0.149746	7.71e-07	0.0686974	NA	regulation of protein dephosphorylation
GO:0035556	0	5.87e-08	0	NA	-0.0671075	0.00273	-0.14139	0.00228	0	NA	intracellular signal transduction
GO:0042023	-0.166168	0.00541	-0.141081	NA	0	NA	0	NA	0	NA	DNA endoreduplication
GO:0042335	0	NA	0	0.00021	0.203746	0.0252	0	NA	0	NA	cuticle development
GO:0042372	1.01758	NA	0	NA	0	NA	0	NA	0	NA	phylloquinone biosynthetic process
GO:0042398	0	NA	0	0.011	0	NA	0.227739	NA	0	NA	cellular modified amino acid biosynthetic process
GO:0042538	0	0.0254	-0.115378	NA	-0.0488331	NA	0	NA	0	NA	hyperosmotic salinity response
GO:0042542	-0.399877	0.000342	0	NA	-0.03646	NA	0	NA	0	NA	response to hydrogen peroxide
GO:0042546	0	NA	-0.408813	1.23e-08	0.101929	NA	0.228706	NA	0	NA	cell wall biogenesis
GO:0042549	0.766124	8.79e-05	0	NA	0	NA	0	NA	0	NA	photosystem II stabiliza tion
GO:0042550	0	NA	0	NA	0.321042	NA	0	NA	0	NA	photosystem I stabilization
GO:0042644	0	NA	0	NA	0	NA	0	NA	0.204649	NA	chloroplast nucleoid
GO:0042742	0.275977	6.63e-07	0	5.52e-05	0	0.00913	0	1.07e-08	0	NA	defense response to bacterium
GO:0042793	0.435063	6.75e-05	0.482193	6.61e-11	0.0802948	NA	0.228941	0.00042	0.112971	NA	plastid transcription
GO:0042936	0	NA	0	NA	-0.258579	NA	-0.676616	NA	0	NA	dipeptide transmembrane transporter activity
GO:0042937	0	NA	0	NA	-0.385134	NA	-0.816139	NA	0	NA	tripeptide transmembrane transporter activity
GO:0042938	0	NA	0	NA	-0.258579	NA	-0.676616	NA	0	NA	dipeptide transport
GO:0042939	0	NA	0	NA	-0.385134	NA	-0.816139	NA	0	NA	tripeptide transport
GO:0043069	0	0.0137	0	NA	-0.107435	0.022	-0.224307	0.0227	-0.10459	NA	negative regulation of programmed cell death
GO:0043085	0.428732	3.14e-11	0.327236	6.07e-17	0	NA	0.360474	2.56e-10	0	NA	positive regulation of catalytic activity
GO:0043090	0	0.00169	0	NA	-0.149955	0.0196	-0.172874	NA	0	NA	amino acid import
GO:0043161	-0.197885	NA	0	NA	-0.0775588	NA	0	0.0251	0	NA	proteasome-mediated ubiquitin-dependent protein catabolic process
GO:0043231	0	3.2e-05	-0.171913	0.0155	0	NA	0	0.000348	0	NA	intracellular membrane-bounded organelle
GO:0043248	-0.242031	NA	0	NA	-0.0611887	NA	0	NA	0	NA	proteasome assembly
GO:0043255	0	NA	-0.644481	0.00464	0	NA	0	NA	0	NA	regulation of carbohydrate biosynthetic process
GO:0043269	0	9.34e-10	0	3.22e-06	0	0.00455	-0.196455	7.88e-05	0	NA	regulation of ion transport
GO:0043481	0	NA	-0.337443	0.00031	0.0821914	NA	0	NA	-0.0826567	NA	anthocyanin accumulationin tissues in response to UV light
GO:0043531	1.13007	0.00656	0	0.0301	0	NA	0.583905	0.000607	0.305862	NA	ADP binding
GO:0043617	0	NA	0	NA	0	NA	0	NA	0.309035	NA	cellular response to sucrose starvation
GO:0043687	0	0.000777	0	NA	0	NA	0	0.035	0.0532326	NA	post-translational protein modification
GO:0043900	0.388763	0.0011	0	NA	0	0.000162	0	1.63e-05	0	NA	regulation of multi-organism process
GO:0044036	0	NA	-0.366166	0.00256	0	NA	0	NA	0	NA	cell wall macromolecule metabolic process
GO:0044272	0.58051	2.47e-18	0.264036	3.27e-12	0	0.00255	0.418252	1.19e-12	0	NA	sulfur compound biosynthetic process
GO:0045036	0.182945	0.0118	0.391011	8.62e-07	0	NA	0.133482	NA	0.113474	NA	protein targeting to chloroplast
GO:0045037	0	NA	0.425289	9.24e-05	0	NA	0	NA	0	NA	protein import into chloroplast stroma
GO:0045038	0	NA	0.54825	0.0408	0	NA	0.323513	NA	0	NA	protein import into chloroplast thylakoid membrane
GO:0045087	0	NA	0	NA	-0.12927	0.00101	-0.287145	NA	-0.0888379	NA	innate immune response
GO:0045088	0	7.22e-06	0	NA	0	3.48e-05	-0.420136	0.00603	0	NA	regulation of innate immune response
GO:0045158	0	NA	0	NA	0	NA	0	NA	0.553178	NA	electron transporter, transferring electrons within cytochrome b6/f complex of photosystem II activity
GO:0045271	0	NA	0	NA	0	NA	0.228707	NA	0	NA	respiratory chain complex I
GO:0045298	0	NA	-0.479275	0.000345	0	NA	0	NA	0	NA	tubulin complex
GO:0045333	0	NA	0	NA	0	NA	0	NA	0.131416	NA	cellular respiration
GO:0045485	0.912431	0.00709	0	NA	-0.304795	NA	-0.676694	0.00335	0	NA	omega-6 fatty acid desaturase activity
GO:0045492	0	NA	-0.230477	NA	0	0.0177	0	NA	0	NA	xylan biosynthetic process
GO:0045893	0	0.000589	0.135222	0.000721	0	NA	0.0847048	1.82e-06	0.0467059	NA	positive regulation of transcription, DNA-templated
GO:0046477	-0.761041	NA	0	0.0408	0	NA	0	NA	0	0.0117	glycosylceramide catabolic process
GO:0046658	0	NA	-0.320233	0.0466	0	NA	0	NA	0	NA	anchored component of plasma membrane
GO:0046686	-0.0961585	2.39e-09	-0.053289	6.09e-06	-0.0526648	NA	0.0916165	1.07e-05	0	NA	response to cadmium ion
GO:0046777	0.290673	0.00577	0	0.0112	0	NA	0	0.0144	0	NA	protein autophosphorylation
GO:0046863	1.13007	0.00656	0	0.0301	0	NA	0.583905	0.000607	0.305862	NA	ribulose-1,5-bisphosphate carboxylase/oxygenase activator activity
GO:0046933	0	0.0475	0	NA	0	NA	0.183836	NA	0	NA	proton-transporting ATP synthase activity, rotational mechanism
GO:0047216	-3.94647	0.0289	0	NA	0	NA	0	NA	0	0.00838	inositol 3-alpha-galactosyltransferase activity
GO:0047262	0	NA	-0.537722	0.00492	0	NA	0	NA	0	NA	polygalacturonate 4-alpha-galacturonosyltransferase activity
GO:0048046	0	2.15e-10	0	2.69e-12	0	NA	0.211729	8.72e-10	0	NA	apoplast
GO:0048193	-0.184055	NA	-0.113187	NA	0	NA	0	0.0277	0	NA	Golgi vesicle transport
GO:0048364	0	NA	-0.1693	NA	0	NA	0	0.0149	0	NA	root development
GO:0048443	0.394038	NA	0	NA	0	NA	0	NA	0	NA	stamen development
GO:0048481	0	NA	0.119912	6.13e-05	0	NA	0	NA	0	NA	plant ovule development
GO:0048519	0	NA	-0.159415	0.000297	0	NA	0	NA	0	NA	negative regulation of biological process
GO:0048527	0	NA	-0.250498	NA	0	NA	0	NA	0	NA	lateral root development
GO:0048765	0.206288	NA	0	NA	0	NA	0	NA	0	NA	root hair cell differentiation
GO:0048767	0	0.0486	-0.256619	3.31e-06	0	NA	0	NA	-0.0574215	0.0442	root hair elongation
GO:0048829	0	NA	0	0.0075	0	NA	0	NA	-0.224057	NA	root cap development
GO:0050284	1.32341	0.00369	0	0.00663	0	NA	0.943106	3.27e-05	0	NA	sinapate 1-glucosyltransferase activity
GO:0050826	-0.100445	NA	0	NA	0	NA	0	NA	0	NA	response to freezing
GO:0050832	0.216384	6.49e-08	0	NA	-0.0933418	2.34e-05	-0.14417	0.00326	-0.0872781	NA	defense response to fungus
GO:0051015	0	NA	-0.272227	NA	0	NA	0	NA	0	NA	actin filament binding
GO:0051082	0	NA	0	NA	0	NA	0	NA	0.398542	NA	unfolded protein binding
GO:0051510	-0.133342	NA	0	NA	0	NA	0	NA	0	NA	regulation of unidimensional cell growth
GO:0051567	0	4.14e-05	-0.111727	NA	0	NA	0	NA	0	NA	histone H3-K9 methylation
GO:0051604	-0.290436	NA	0	NA	0	NA	0	NA	0.0756255	NA	protein maturation
GO:0051645	0	NA	-0.209431	NA	0	NA	0	NA	0	NA	Golgi localization
GO:0051646	0	NA	-0.209431	NA	0	NA	0	NA	0	NA	mitochondrion localization
GO:0051707	0.25886	4.92e-07	0	NA	0	0.000301	-0.153328	0.033	0	NA	response to other organism
GO:0051726	-0.18565	7.01e-09	-0.11893	0.00038	0	NA	0	9.56e-05	0	NA	regulation of cell cycle
GO:0051788	-0.192583	NA	-0.0750785	NA	-0.0704308	NA	0	NA	0	NA	response to misfolded protein
GO:0052542	0	NA	0	NA	-0.133355	0.0114	-0.191066	NA	0	NA	defense response by callose deposition
GO:0052546	0	NA	-0.324436	0.0114	0	NA	0	NA	-0.130397	NA	cell wall pectin metabolic process
GO:0052691	-1.41533	0.000569	0	NA	0	NA	0	NA	0	NA	UDP-arabinopyranose mutase activity
GO:0060151	0	NA	-0.209431	NA	0	NA	0	NA	0	NA	peroxisome localization
GO:0060548	0	0.0152	0	NA	0	0.0242	-0.36396	0.0265	0	NA	negative regulation of cell death
GO:0070838	0.561849	1.13e-12	0	8.84e-09	0.0799037	0.000951	0.187814	1.52e-06	0.0869259	NA	divalent metal ion transport
GO:0071219	0	NA	0	NA	0	0.049	-0.477209	NA	0	NA	cellular response to molecule of bacterial origin
GO:0071323	0	NA	0	NA	0	0.049	-0.394804	NA	0	NA	cellular response to chitin
GO:0071461	0	0.013	0	NA	0	NA	0.606251	NA	0	NA	cellular response to redox state
GO:0071470	0	NA	0	0.00875	0	NA	0	NA	0.297834	NA	cellular response to osmotic stress
GO:0071482	0	NA	0.450605	0.00124	0	NA	0	0.00131	0	NA	cellular response to light stimulus
GO:0071483	0	NA	0	NA	0	NA	0.727153	0.000344	0	NA	cellular response to blue light
GO:0071490	0	NA	0	NA	-0.345491	NA	0	0.00579	0	NA	cellular response to far red light
GO:0071491	0	NA	0	NA	-0.345491	NA	0	0.00331	0	0.0167	cellular response to red light
GO:0071555	0	NA	-0.181686	1.35e-05	0.0700447	0.00249	0	0.0414	0	NA	cell wall organization
GO:0080008	-0.10179	NA	0	0.00209	0	NA	-0.0821051	NA	0	NA	Cul4-RING E3 ubiquitin ligase complex
GO:0080043	0	0.0236	0.330642	0.00366	0	NA	0	0.00326	0	NA	quercetin 3-O-glucosyltransferase activity
GO:0080044	0.688902	NA	0.420342	NA	0	NA	0	0.0401	0	NA	quercetin 7-O-glucosyltransferase activity
GO:0080054	0	0.0289	0	NA	0	NA	0	NA	-0.324711	NA	low-affinity nitrate transmembrane transporter activity
GO:0080055	0	NA	0	NA	0	NA	0	NA	-0.324711	NA	nitrate transport
GO:0080129	-0.18324	NA	-0.067511	NA	-0.0785186	NA	0.0919229	NA	0	NA	proteasome core complex assembly
GO:0080131	0	NA	0	NA	0	0.027	1.07613	0.0141	0	NA	hydroxyjasmonate sulfotransferase activity
GO:0080167	0	0.000629	0	0.0356	0	0.0052	0.141178	0.000389	-0.0763691	NA	response to karrikin
GO:0090332	0	NA	0	NA	-0.191992	NA	0	NA	0	NA	stomatal closure
GO:0090447	0	NA	-1.65631	0.00042	0	NA	0	NA	0	NA	glycerol-3-phosphate
GO:1900056	0	NA	0	NA	0	NA	-0.742525	0.00237	0	NA	negative regulation of leaf senescence
GO:1902417	0.905814	8.79e-05	0	NA	0	NA	0	NA	0	NA	(+)-abscisic acid D-glucopyranosyl ester transmembrane transporter activity
GO:1902418	0.905814	8.79e-05	0	NA	0	NA	0	NA	0	NA	(+)-abscisic acid D-glucopyranosyl ester transmembrane transport
GO:2001141	0	NA	0	NA	0	NA	0	NA	0.301796	NA	regulation of RNA biosynthetic process
