# Supplementary material for: Genotype-Specific Expression and NLR Repertoire Contribute to Phenotypic Resistance Diversity in Plantago lanceolata
Source: Front Plant Sci. 2021 Jul 12;12:675760. doi: 10.3389/fpls.2021.675760 (PMC8311189; doi:10.3389/fpls.2021.675760)
Supplement: Supplementary file 1 [file Data_Sheet_1.zip › Supplementary_Table_5_RDA_loadings.xlsx]

## Sheet: Genotype
Supplementary Table . RDA loadings of experiment conditions. A two tailed z test was used to find the outlaier
transcripts across RDA axis. Outlaier transcripts contributing the most to the separation were used for GO analysis.
	RDA1	RDA2	RDA3	RDA4
cluster11757	-0.082079	-0.0912934	0.0257103	-0.0270535
cluster7843	-0.0905851	0.00164706	0.0383548	-0.00616193
cluster3904	-0.0680891	0.00114697	-0.0771032	0.0197399
cluster5170	-0.106197	0.0409298	-0.014423	-0.0168719
cluster10585	-0.0286857	0.0132043	-0.0949007	-0.0510555
cluster7725	0.0149453	-0.0528553	-0.00371542	0.0366289
cluster18290	-0.113279	-0.092896	0.0246212	-0.0464824
cluster3656	-0.10718	0.0438304	0.0100908	-0.0316527
cluster7638	-0.0825231	0.106857	-0.00676872	0.00337527
cluster21262	-0.112842	-0.0199727	-0.0221133	0.00589193
cluster19680	-0.0701087	-0.0433098	0.0440755	0.0666353
cluster17998	-0.102736	-0.0369489	0.00667485	-0.0367632
cluster9929	-0.066862	-0.00186559	-0.0244228	0.0067057
cluster7668	-0.0780355	0.0645234	-0.0160222	-0.0189523
cluster8730	0.11581	0.0270246	-0.0525596	-0.0345097
cluster6236	0.0225445	0.0240513	-0.0642811	-0.0170427
cluster17924	0.0121096	-0.029913	-0.0392244	-0.0551669
cluster3427	-0.0266704	-0.0355751	0.0441923	-0.0658205
cluster5436	-0.100482	-0.0932139	0.0574978	-0.075707
cluster14357	-0.0207992	-0.00991862	0.06206	-0.0253966
cluster10175	-0.0827138	-0.00891023	-0.0427668	-0.0249045
cluster5890	-0.0695798	-0.0477168	0.0195255	-0.07519
cluster2929	-0.0618313	-0.0956373	0.0517999	0.00675517
cluster6776	0.0416056	0.106872	0.0673665	0.0935759
cluster9422	0.103687	0.0541646	-0.0749435	-0.104783
cluster7328	-0.107179	0.0231487	-0.0262622	-0.0298856
cluster2663	0.0283127	-0.0968761	-0.00160085	0.105951
cluster22400	-0.00174682	0.00202408	0.134552	-0.0501179
cluster13176	-0.0865992	-0.0294903	-0.0455914	0.000926014
cluster4873	-0.0483367	0.12458	0.0592931	-0.00184262
cluster449	-0.083175	0.0957149	-0.0125311	0.016616
cluster1151	-0.0566242	0.0346051	0.134569	0.0455661
cluster16850	0.040064	-0.0196243	-0.0275085	0.0757891
cluster4735	-0.0808929	-0.015944	-0.0505769	-0.0794503
cluster23321	0.0127175	-0.0826759	-0.101007	-0.0717622
cluster20949	0.0752087	0.00847427	-0.0519594	-0.0730941
cluster11012	-0.0684646	-0.0759261	0.0657971	-0.0577007
cluster7079	0.033432	0.0147023	0.0545959	-0.0798384
cluster12596	-0.050919	0.131085	-0.00791299	0.018485
cluster16788	0.0941079	-0.00392353	-0.0425437	-0.0778026
cluster9328	-0.0337986	-0.0499263	0.00402962	0.0177428
cluster12073	-0.0348718	-0.0223541	-0.00373444	-0.0772554
cluster1379	-0.117922	-0.0541397	-0.0448216	-0.0226669
cluster12538	-0.0341071	0.00580896	0.0151221	0.115272
cluster11692	-0.039091	0.0302541	-0.0168623	0.0262443
cluster12572	-0.121055	-0.00562021	0.00328562	0.0410368
cluster4717	0.0270865	-0.0591566	0.0256868	0.15464
cluster6626	-0.0646632	0.00646881	-0.00248939	0.0244135
cluster14609	-0.107392	0.0180139	0.0604695	0.0589809
cluster18562	0.0252026	0.0349966	-0.0203951	0.0337732
cluster8179	0.0479044	-0.00335108	-0.0662182	-0.0181766
cluster13017	-0.106268	0.0691511	0.00219176	0.0120542
cluster14901	0.026038	-0.0184202	0.0704611	-0.09555
cluster22992	0.0577094	-0.0210297	0.00585432	0.0704548
cluster23605	0.121779	0.00417935	-0.075103	-0.113689
cluster7257	-0.0999772	0.0117704	0.0430623	0.0425292
cluster6498	-0.0757222	-0.0831416	-0.0120111	0.0322588
cluster4491	-0.0744979	-0.0489879	0.0497137	-0.0294051
cluster17672	0.131247	-0.0421724	0.0571202	0.0165532
cluster14269	-0.123	0.0234636	-0.00191532	-0.00793392
cluster24455	-0.0313142	-0.0399125	0.0345681	0.0793004
cluster17584	-0.0449527	0.146486	-0.000418562	0.018983
cluster944	-0.0705802	-0.114266	-0.0466914	0.0104207
cluster19985	-0.112533	0.0087325	0.0266575	0.0033324
cluster12119	-0.0440441	-0.0873812	0.0329529	-0.0293119
cluster7185	-0.0539365	-0.100289	0.0999468	0.0533287
cluster3818	-0.0918382	0.0243495	0.0155276	0.0420399
cluster23926	0.00465431	-0.0385944	0.043721	-0.049147
cluster9681	-0.06957	0.00441214	0.0760444	-0.0432337
cluster23501	-0.0473364	0.00825537	0.0116315	-0.00879992
cluster5754	-0.0889512	0.0678939	0.0205597	0.0315788
cluster21448	-0.065127	-0.0755496	-0.083567	0.00699356
cluster6103	-0.0827945	0.0116858	-0.0183514	-0.00976177
cluster19438	0.0128276	-0.0943387	-0.0560304	0.0204169
cluster7403	-0.146252	-0.0566997	-0.0124265	-0.0516765
cluster10453	-0.0544549	-0.0756349	-0.0569196	0.0683668
cluster5976	-0.028658	-0.0691535	0.117804	0.0195988
cluster2790	-0.0790358	0.0975821	0.00923333	0.0306533
cluster8456	0.0285991	0.0111732	-0.0404839	-0.0511795
cluster3673	-0.0258205	-0.0139888	0.0258699	0.0261347
cluster7229	-0.017412	0.0244597	0.114218	0.0532075
cluster13108	-0.0785828	0.0570421	0.0205724	-0.00209225
cluster10501	-0.06491	0.0189774	-0.0024714	-0.0281763
cluster19957	-0.0500309	-0.0395007	0.131196	-0.061718
cluster16931	-0.0885681	-0.0225324	-0.0672528	0.0104557
cluster15959	-0.109655	0.0484728	0.0481217	0.0114175
cluster6643	-0.0592818	-0.0275752	-0.0815951	0.00767576
cluster1360	-0.0615549	-0.0592679	-0.0870172	0.00792644
cluster20083	-0.129066	0.053433	-0.000693714	0.00757491
cluster20893	0.0118466	-0.0343969	0.0307157	0.0959764
cluster259	-0.0910911	0.0854087	-0.0265007	-0.0209412
cluster23316	0.0141579	-0.0147387	0.0333202	-0.0459428
cluster580	-0.0209776	0.034826	0.026217	0.044103
cluster21735	0.00318547	0.0194256	0.116196	-0.0734293
cluster2365	-0.0941553	0.0146341	-0.0583652	0.0134539
cluster2857	0.132235	-0.0686608	-0.00202091	-0.0472757
cluster8227	-0.0481715	-0.00358354	0.129128	0.00778361
cluster21691	-0.113943	-0.0816653	-0.0961465	0.00828417
cluster20176	-0.0439059	-0.0289271	0.0222369	0.0118771
cluster13836	-0.0701519	0.0834048	0.052403	-0.0231651
cluster20472	-0.0510292	0.168652	-0.000491759	0.0225942
cluster4765	-0.0774952	-0.0554281	-0.0176176	-0.0430973
cluster10151	-0.0386352	-0.0123312	0.142148	0.0253769
cluster9815	-0.0253917	0.0136684	0.0666993	0.0423918
cluster24433	-0.0214904	-0.0865981	-0.00971984	0.0885053
cluster22732	-0.0564929	-0.0402234	0.0121386	-0.0231269
cluster1692	-0.135152	-0.0332013	-0.104694	0.0160278
cluster9420	0.112849	0.023838	-0.0400787	-0.037144
cluster7118	-0.066402	0.000162596	-0.0276065	0.0569608
cluster24251	-0.0319227	0.0683181	-0.0155075	0.00105864
cluster22855	-0.107924	-0.0273268	0.0618027	-0.0276641
cluster20568	0.0513653	-0.0403857	0.0850196	-0.142019
cluster7417	-0.0454028	0.00201009	-0.0458485	-0.0723763
cluster8032	-0.0813823	0.0295695	0.106081	-0.0668171
cluster21165	0.0361053	0.0244081	0.0362472	0.0445518
cluster5981	0.116499	-0.0256736	-0.0424167	0.0520861
cluster6243	-0.0316194	0.0370096	-0.0445039	-0.0540458
cluster3972	-0.0867765	0.0373993	0.0424222	-0.0127858
cluster13489	-0.0584246	-0.0125773	-0.0574665	-0.0984042
cluster20179	-0.05407	0.09667	0.0117682	-0.00394375
cluster13014	-0.00209293	0.0393937	0.0739516	0.0300191
cluster5879	-0.130751	-0.00980689	0.103099	-0.000694358
cluster15929	0.0256323	0.00478994	0.0353912	0.0949475
cluster16172	-0.0104601	0.0266896	-0.0357036	0.12589
cluster5001	-0.0137263	-0.072497	0.0331373	0.0187034
cluster6584	-0.00384608	-0.118755	-0.0266631	0.0634724
cluster2244	-0.0987083	0.0340072	0.0927394	-0.0411282
cluster880	0.0312984	0.00257612	0.0317939	0.101246
cluster21221	-0.0178339	-0.0144291	0.0786742	-0.069594
cluster11368	-0.0461663	0.031322	-0.0761555	0.126142
cluster1935	-0.0383676	-0.069274	0.0648216	0.059999
cluster7697	0.0742999	-0.0811798	0.0883168	-0.0226247
cluster11046	-0.101299	0.0337973	0.0106998	0.024046
cluster16750	-0.0962836	-0.0562145	0.0164443	-0.0252932
cluster4770	-0.138619	-0.0331446	-0.0547228	-0.0540912
cluster6119	0.0161583	-0.0139652	0.119396	-0.096513
cluster10420	0.0310403	0.0553167	-0.0492461	-0.075808
cluster194	-0.0138569	0.0506466	-0.110955	-0.111514
cluster4884	-0.122752	-0.104717	-0.0106072	0.0247413
cluster18370	-0.0322377	0.101339	-0.00642234	-0.0698011
cluster4695	-0.022081	-0.0170174	-0.128657	-0.0533311
cluster7709	0.00697539	0.140984	0.0365661	-0.0450724
cluster359	-0.0672069	0.0957327	0.0140399	0.0427908
cluster18014	-0.0768416	0.10852	-0.0310065	0.0201622
cluster3434	-0.0577891	0.0209892	0.0255714	-0.0275348
cluster23868	-0.075624	0.0341542	-0.00824576	0.021994
cluster20033	0.0515811	-0.0928566	0.0344197	-0.0128874
cluster5383	-0.0591827	-0.0705494	0.104208	-0.0395955
cluster18217	-0.0879981	-0.0978565	-0.0536783	-0.0232317
cluster3499	0.0672597	-0.0898119	-0.0171784	-0.0842073
cluster14094	-0.0872297	-0.00145458	-0.00895875	0.031222
cluster4726	-0.113007	0.00120469	-0.0199489	-0.02261
cluster17160	-0.0743514	0.0281929	-0.0482038	0.0228196
cluster7685	-0.113366	-0.0742103	-0.0957685	0.00945403
cluster12426	-0.089627	0.071978	0.0428765	-0.0247733
cluster12613	0.0496128	-0.00396812	0.0059629	0.113021
cluster4212	-0.0948363	0.0325127	-0.00296859	0.0212962
cluster10254	-0.0572043	-0.104261	-0.0284718	0.0440879
cluster19517	-0.0129707	0.00788918	-0.0961284	-0.0341365
cluster10330	-0.0493738	0.0334708	0.0917863	-0.0457144
cluster3469	-0.129132	-0.0759466	-0.0944884	0.00852668
cluster10942	0.0100324	0.14843	0.000763239	0.0792562
cluster13445	0.0546666	-0.0527409	-0.01547	0.0468061
cluster11430	-0.0170483	-0.142449	-0.0452307	-0.0146936
cluster22818	-0.0121313	-0.0152416	-0.0504877	0.0248046
cluster5855	-0.116384	0.0210193	-0.0220761	-0.0502543
cluster22930	-0.0971751	0.0135028	-0.00165042	0.0225893
cluster19038	-0.0879402	-0.00961721	-0.0705505	-0.0163355
cluster11530	-0.05499	-0.0378439	-0.000970692	0.05652
cluster4162	-0.0247495	-0.0630645	-0.0214389	-0.0222239
cluster1278	-0.12539	-0.0530969	-0.0500333	0.00806311
cluster4865	-0.123143	-0.0569429	0.0127679	0.0134791
cluster22557	-0.0151816	-0.0590964	-0.000593046	0.0309119
cluster2888	0.0608931	-0.0855929	0.0262951	0.0496966
cluster794	-0.0927522	0.092078	0.0290871	-0.00499257
cluster9108	-0.0247882	0.0131659	-0.0100659	-0.0527741
cluster13628	0.0255484	0.0352005	-0.0169805	-0.0630868
cluster12131	-0.106258	-0.0396714	0.00296049	0.0438363
cluster9084	-0.0987411	-0.0431425	-0.0841337	-0.0269081
cluster10257	-0.102843	0.100256	0.0682395	-0.0206094
cluster1434	-0.0579132	0.0468331	0.00407257	-0.0380322
cluster4471	-0.0886064	-0.080596	0.0131258	-0.0175109
cluster4275	-0.0954322	-0.0651533	0.0316086	-0.0348054
cluster13233	-0.00338995	0.00244857	0.0338998	-0.026175
cluster21980	-0.0751082	-0.0665681	-0.0921903	-0.0101308
cluster13086	-0.0374827	-0.0134417	0.0304459	0.0171291
cluster21231	-0.0218132	-0.00165182	0.061246	-0.0278759
cluster22219	-0.105194	-0.00857391	-0.0308499	0.0262131
cluster10148	-0.10288	0.0581163	0.0145732	-0.0169239
cluster20553	-0.0455711	-0.100687	-0.0110991	-0.000209688
cluster1078	0.00663472	0.00421519	0.0893311	-0.0185452
cluster14194	-0.096831	0.0811321	-0.0127846	0.0232296
cluster20348	0.0759089	-0.05491	-0.0688469	-0.0430832
cluster17255	-0.0459962	0.0522356	0.019507	0.0137873
cluster24271	-0.0613716	-0.0123554	0.106515	0.000314529
cluster14731	-0.0562574	0.039139	-0.0602314	-0.00593673
cluster4867	0.0820388	-0.0307734	0.026237	0.146204
cluster5287	-0.0953185	-0.0955624	-0.0623755	0.0386632
cluster5470	-0.075686	0.0537839	0.038806	-0.000544322
cluster6935	-0.0978193	-0.0121486	0.0112656	0.0226714
cluster12780	-0.102851	-0.0733706	-0.0536586	-0.0150543
cluster21366	-0.0655078	0.1083	-0.00463036	0.0424075
cluster6851	0.0268184	0.0204877	0.0744691	-0.0870832
cluster14338	0.0244174	-0.0445144	-0.116125	-0.0624152
cluster13647	0.104524	-0.00144073	-0.0400333	-0.10935
cluster24014	-0.0403209	-0.0512413	0.104573	-0.0185075
cluster3126	-0.019674	0.117785	-0.0117405	-0.00163904
cluster16296	-0.100579	0.0164116	-0.0131609	0.0426607
cluster21163	0.00612133	-0.0517464	0.105167	0.0426214
cluster4401	-0.0168815	0.111171	0.0490116	0.0684251
cluster8233	-0.0181658	0.0848061	-0.0285295	0.0675124
cluster16578	-0.0170108	-0.0236459	-0.020402	0.0188993
cluster11884	0.0873878	-0.0238647	-0.111403	-0.114201
cluster8968	-0.115287	-0.0134385	-0.0358448	-0.00288765
cluster21638	-0.0255064	-0.00272795	-0.0192028	0.00686061
cluster8291	0.125156	0.00801626	0.00423146	0.112596
cluster2386	0.050795	-0.0173415	0.148104	-0.0555424
cluster23009	-0.00392853	0.0346113	0.0536231	0.00693644
cluster19402	-0.0887133	0.113428	-0.0535085	-0.0102807
cluster22822	-0.0827929	0.0268793	-0.0388859	0.0415763
cluster8535	-0.127378	-0.00583927	0.0731794	-0.0634264
cluster8923	-0.00805343	0.114549	0.0187605	0.0505862
cluster19189	-0.0354138	-0.0182107	0.0146339	0.00127632
cluster1784	-0.114946	-0.0968296	-0.0386972	-0.0114749
cluster16434	-0.0375793	-0.0522784	0.00565398	-0.0459102
cluster10027	-0.0391077	0.11668	-0.0117371	0.0302096
cluster1730	0.0598588	0.0180206	0.0333003	0.157111
cluster8134	-0.0422643	0.0449888	-0.0361963	0.0388521
cluster6936	0.111182	0.0769359	-0.029134	-0.032701
cluster19781	-0.0854528	-0.0252703	-0.046453	-0.0335204
cluster23677	-0.0288364	0.159101	-0.00504588	0.00223747
cluster22087	-0.0824184	0.0108763	0.0267251	0.0281539
cluster21281	0.0155645	0.0152896	0.0512115	-0.0511932
cluster11089	-0.0628916	0.0173869	0.000984223	0.00378711
cluster7596	-0.0951279	-0.0590284	0.0311983	0.00921683
cluster14225	-0.0570463	-0.0924141	-0.00312121	0.02949
cluster23890	-0.0720967	-0.0149792	-0.0207982	0.0344701
cluster10395	-0.112327	-0.0163056	-0.00329907	-0.059743
cluster22899	-0.0587458	0.0430471	-0.0315099	-0.0170586
cluster6220	-0.0548252	0.123289	0.00756926	0.0145038
cluster773	-0.00253797	-0.0792372	0.0515089	0.0529871
cluster14320	0.0650728	0.0217792	0.0111762	0.152755
cluster9790	-0.106416	-0.000853343	0.0244572	-0.0537066
cluster8657	-0.134293	0.00986362	0.00416509	0.027551
cluster4074	-0.0812011	0.0723088	0.116692	0.0130082
cluster20709	-0.0939782	-0.0360898	0.0167149	-0.00619893
cluster16601	-0.0181254	-0.0468632	0.000206306	0.103578
cluster20672	-0.00710693	-0.00903006	0.0898647	-0.0402172
cluster17172	0.044113	-0.0255711	-0.0230902	-0.0683196
cluster22626	-0.0685822	0.12528	-0.0147642	-0.0263518
cluster10516	-0.0794322	-0.0612139	0.0121129	-0.0479093
cluster21666	-0.106564	-0.0908622	-0.0116726	0.028046
cluster8526	0.0269584	-0.0331826	-0.0358179	-0.072796
cluster1633	-0.113926	0.016983	0.0133018	-0.00375852
cluster17594	-0.0309512	-0.0197708	0.00896562	0.0115925
cluster15092	-0.0669314	-0.073619	-0.0217478	0.0536123
cluster9653	-0.0486615	0.0268805	0.0800252	-0.0985435
cluster9060	-0.0153106	-0.0203493	-0.0162476	0.0279796
cluster15070	0.00992128	-0.0690492	0.0203688	0.0878551
cluster7402	-0.0589018	-0.0624607	-0.0241715	0.0589293
cluster6333	-0.10899	-0.0214777	-0.0239395	-0.000550091
cluster5140	-0.00858097	-0.141377	0.078912	0.00683648
cluster16724	-0.0691677	-0.0947957	0.0921283	-0.0191979
cluster17290	0.0865312	0.0423291	-0.0411274	-0.038274
cluster5340	-0.0649215	-0.0186498	0.0320361	-0.0299938
cluster6704	-0.0682937	-0.0869899	-0.0272627	0.0210512
cluster98	-0.0699321	-0.0279186	0.0960941	-0.057936
cluster3668	-0.0651598	0.130357	0.0526978	-0.0119621
cluster19713	-0.0763308	-0.0416911	-0.0529551	-0.000730926
cluster18453	-0.0959246	-0.0423355	0.0352335	-0.0306095
cluster24078	-0.0462112	0.00672386	0.0246325	0.0570677
cluster14961	-0.0298438	0.000123123	0.0195072	-0.00105568
cluster8369	0.107826	0.0937102	-0.0456232	-0.0945329
cluster1143	-0.0383174	-0.0557772	0.014952	0.00375208
cluster5567	-0.111336	-0.00423927	-0.0493924	-0.00865627
cluster18995	-0.0797046	0.0152348	0.0605566	-0.0312708
cluster17237	0.0188235	-0.0714728	0.0423925	0.0680207
cluster17433	-0.0142896	0.0714349	-0.068744	-0.0127301
cluster4246	-0.0702616	-0.00219798	0.0230534	0.0164555
cluster19820	-0.029307	0.146902	0.000269359	0.0380174
cluster13875	-0.0404516	-0.0586767	0.0170149	-0.110028
cluster12476	-0.0534294	0.149365	0.0286511	0.00449941
cluster4551	-0.029995	-0.0943455	0.0615075	0.00962027
cluster17106	-0.102027	-0.0818421	-0.0909573	0.0157842
cluster22252	-0.0814081	0.0168667	-0.0147371	-0.0488004
cluster6224	0.0892364	-0.0198274	0.000155682	0.0860566
cluster2802	-0.0268323	-0.00570505	0.0205312	-0.00269142
cluster5346	-0.0741646	0.0400158	-0.0216964	-0.00251837
cluster3183	-0.104786	0.052041	0.0169973	0.00850024
cluster19863	-0.0551137	0.113067	0.00207357	0.000725068
cluster15320	-0.0464487	0.109607	0.0155622	0.0361003
cluster12680	-0.0422499	-0.0450363	0.139745	-0.01609
cluster2557	-0.00125707	0.00491998	0.105042	0.0473006
cluster9529	-0.0571543	-0.09649	0.0263116	0.00369337
cluster11774	-0.000662639	-0.0608956	-0.0675126	0.0530289
cluster3856	-0.0443885	0.104702	-0.0284885	0.0772228
cluster4933	-0.00198996	-0.0470438	-0.0986547	-0.0556742
cluster8182	-0.0181482	-0.0438331	-0.00203434	-0.0229229
cluster2100	-0.11394	0.0342327	0.022153	-0.0316491
cluster15779	-0.00415738	0.073669	0.00546032	0.0474878
cluster586	-0.0910864	-0.0558504	-0.00639936	0.0189363
cluster5313	-0.0506977	-0.0471526	-0.0926032	0.0715096
cluster3103	0.049107	-0.0581752	0.124956	-0.0928167
cluster9455	-0.0719146	0.00469381	0.0458571	-0.0650531
cluster8827	0.116454	0.00353718	-0.072185	-0.10824
cluster4538	-0.0776908	0.0432442	-0.027578	-0.00454457
cluster19946	-0.0317242	-0.0489546	-0.0322334	0.0565643
cluster21604	-0.0427448	-0.0313276	0.148495	-0.0659204
cluster16884	-0.0385624	-0.0740456	0.0874491	-0.102523
cluster23656	-0.0317706	-0.025142	0.0965457	-0.0281663
cluster8173	-0.0310825	-0.0265087	-0.0476916	-0.0226812
cluster14292	-0.0662771	0.00259615	-0.0420337	0.0526321
cluster24056	-0.0425292	-0.0627573	0.111574	-0.0456863
cluster18197	-0.113437	0.0108943	0.0237917	-0.0046027
cluster19309	0.018305	-0.0861699	0.0370886	0.0390572
cluster485	-0.0528363	0.0625018	0.0306376	-0.0163497
cluster12220	-0.0660939	0.0464388	-0.0182678	0.0638218
cluster6367	-0.0636322	0.0875113	0.00912832	0.00315049
cluster11907	-0.0909054	-0.0310899	-0.0289155	-0.0153302
cluster1306	-0.0611948	-0.0356875	0.0189087	0.0366377
cluster16571	0.0166463	0.0543053	-0.0043188	-0.0026692
cluster17073	-0.0661163	-0.0299388	0.0536213	-0.045427
cluster20188	-0.00080185	-0.0327308	0.114351	0.0564992
cluster6814	-0.0778341	0.0380898	-0.0310874	-0.0579289
cluster3375	-0.0741581	-0.000760436	0.135613	-0.042368
cluster11576	-0.092884	0.00518304	-0.0106286	0.0241901
cluster853	0.0658423	0.00346861	0.0840124	0.111017
cluster6026	-0.095193	-0.128811	-0.0326325	-0.0195198
cluster732	-0.120046	0.0601567	-0.0396669	-0.0119519
cluster17126	-0.0134895	-0.00953351	-0.0138191	0.0136215
cluster7804	-0.0336294	0.0402645	-0.053665	-0.0480545
cluster22114	-0.06878	-0.0442512	-0.0279465	-0.0108382
cluster20909	-0.0513815	0.121506	0.0166176	-0.0132633
cluster24311	-0.121513	-0.0856778	-0.10305	0.00966536
cluster2268	-0.104444	0.0187059	-0.037366	0.00419976
cluster14714	0.0854546	-0.0206131	0.00106527	-0.0463445
cluster12459	-0.0892633	-0.0520916	0.0716216	0.0132604
cluster21217	-0.00125792	-0.0147687	0.0350758	0.0221666
cluster9374	0.022806	0.0316175	0.00508895	0.0309509
cluster2524	-0.0410124	-0.0901492	0.0303256	0.0728722
cluster11125	0.139269	-0.0267441	-0.0420764	-0.0663268
cluster22702	-0.0675971	-0.0306959	-0.0521311	-0.0449444
cluster15166	-0.0845288	-0.0327997	0.0201203	0.0130698
cluster4875	-0.00401142	0.0802488	-0.00936506	0.00607288
cluster4384	-0.0865677	-0.00742293	0.0178295	0.0276246
cluster19004	-0.0664628	0.0200447	0.0365354	-0.0546527
cluster930	0.0617921	-0.0691356	0.121364	0.0666308
cluster2808	-0.0946377	-0.0280796	-0.00872523	-0.0201079
cluster13668	-0.0890435	0.0239302	0.0311233	0.0113816
cluster3282	-0.105157	0.00196784	-0.00697976	-0.00452559
cluster23755	0.0599041	-0.0193563	-0.0622174	-0.070554
cluster22385	-0.093809	0.0179483	0.0527251	0.052586
cluster21203	-0.110664	0.0958077	-0.0385989	-3.22682e-05
cluster9178	-0.0198319	-0.138015	-0.0657624	-0.0308321
cluster3023	-0.105033	0.00381307	-0.00952567	-0.0361456
cluster23060	-0.0562559	-0.0453406	0.0246777	-0.0112234
cluster21395	0.0228881	0.0794599	0.0146944	0.0235
cluster15321	-0.0406239	-0.0865794	-0.0163851	0.0747458
cluster835	-0.0901302	0.109077	-0.0165091	0.0203468
cluster24440	-0.0415912	0.0460758	-0.0450901	-0.00541524
cluster2202	-0.09095	0.122374	-0.017922	0.0870908
cluster18825	-0.0657647	0.0211855	-0.0467449	0.0381275
cluster103	-0.113497	0.00166024	0.0213347	-0.0198526
cluster5345	-0.0192413	-0.0712762	-0.0274794	-0.0776607
cluster24432	0.0207366	0.082749	0.0929663	-0.0293055
cluster11446	-0.0448203	-0.0834868	0.0705085	-0.000476215
cluster681	-0.0532964	-0.0133934	-0.0524074	0.0212021
cluster20517	-0.00425202	-0.0680007	-0.0228639	0.0242499
cluster3917	0.0788251	-0.04011	0.0576575	-0.0733299
cluster12329	-0.0366104	0.00744372	0.0305702	0.00546034
cluster5497	-0.0512151	0.166893	-0.000476872	0.0216275
cluster23138	-0.0889099	0.00741856	-0.0217492	-0.0270848
cluster15945	-0.0728699	-0.0254806	-0.115858	-0.0646055
cluster18721	-0.0604869	0.00905133	-0.0166034	-0.00884907
cluster11026	-0.0372154	0.117047	0.00663243	0.0173377
cluster23941	0	0	0	0
cluster19318	-0.0455186	-0.0484718	0.0819534	-0.00409215
cluster3038	-0.0826732	0.0332863	-0.0308661	0.0645759
cluster23185	-0.04832	0.0935539	0.0540443	-0.0140077
cluster14411	-0.0747761	-0.083597	-0.0741725	0.0231563
cluster3666	-0.121138	-0.113512	-0.057966	-0.00859804
cluster3691	-0.0890841	0.106469	0.0242774	-0.0311154
cluster4031	-0.0306285	0.0213732	0.0149387	-0.0141933
cluster633	0.0502234	-0.0271659	-0.0662757	-0.119237
cluster17173	0.0839623	0.0379859	-0.0529094	-0.064369
cluster15721	0.0662262	-0.0383757	-0.0603897	0.0364273
cluster19474	-0.0444425	0.0192375	0.0894453	0.0139274
cluster8527	-0.0707909	0.0226353	-0.0191697	0.00852233
cluster13700	-0.135413	0.0400109	-0.0502466	0.0592983
cluster21815	-0.0715548	0.0143926	0.0140862	-0.0237252
cluster12905	0.0340398	-0.0519048	-0.0186879	0.0247776
cluster3297	0.0563238	0.0995433	-0.036165	-0.0760793
cluster22472	0.00185625	-0.0684557	0.100755	0.0430226
cluster7762	-0.0474684	0.00565748	0.035482	0.0418467
cluster23174	-0.0540569	-0.0345751	-0.00929838	-0.0446974
cluster3788	-0.100089	-0.0236283	-0.00718541	0.0107275
cluster16878	-0.00298491	-0.0381374	0.0988872	-0.0108439
cluster4245	-0.0402328	0.076127	0.0211074	0.00661999
cluster1745	-0.0471635	-0.0304662	-0.0386885	0.0649665
cluster9194	-0.0142174	-0.00819241	-0.0242671	-0.0238507
cluster24476	-0.0848762	-0.025432	-0.038454	0.0178065
cluster8974	0.00230369	-0.0777202	0.00185901	0.0681654
cluster23043	0.00100149	0.173108	-0.0337294	-0.0276198
cluster6398	-0.093111	-0.0158994	-0.0453538	0.00432588
cluster9225	-0.0767376	-0.0070573	0.032765	0.0212379
cluster12485	-0.0152256	0.0220501	0.0066777	-0.026065
cluster22167	-0.0444564	0.030016	-0.00542313	0.00154187
cluster22646	-0.0268656	-0.0530614	0.0834788	-0.0822492
cluster17367	-0.107588	-0.0844911	0.00391515	-0.0502936
cluster15645	0.0538661	-0.0467653	-0.0127149	-0.048776
cluster13932	-0.0180736	-0.048897	-0.0384587	-0.0600928
cluster475	0.154937	-0.0457472	0.00278911	0.0774813
cluster5540	-0.0989719	-0.0559788	0.0437681	-0.01511
cluster3177	0.020551	0.0173448	0.084689	0.00886354
cluster15000	0.0785723	-0.00298742	-0.0603022	-0.0797127
cluster18339	-0.104363	0.0187028	-0.0102853	-0.023971
cluster1799	-0.0266503	-0.0809178	-0.0151205	0.106488
cluster22810	-0.0863453	-0.0295447	-0.0304418	-0.0340551
cluster1116	-0.115906	0.0215948	-0.0316543	0.00771626
cluster13053	-0.0656142	0.0515423	-0.0321013	-0.0179205
cluster7113	0.0362924	-0.0741135	0.011748	0.0961998
cluster23615	0.0211743	-0.0879869	0.0642654	0.0331762
cluster14095	-0.0336908	-0.036696	0.00121867	-0.0171376
cluster7	-0.0441981	-0.0403956	0.00117781	-0.10517
cluster20456	-0.0960397	-0.00118055	-0.0563458	-0.0337945
cluster3009	-0.0428375	0.119789	-0.00070579	0.0283138
cluster19728	0.00892096	0.0321381	0.115992	-0.0958353
cluster1788	0.0074845	0.029789	-0.024919	0.0829722
cluster573	-0.0978556	-0.00782711	-0.07758	0.0438211
cluster2799	-0.078127	-0.00594627	0.0351021	0.0738316
cluster20097	0.00120056	0.0131352	0.091668	0.00324057
cluster11676	-0.105893	0.0234777	0.0126404	0.020767
cluster6481	-0.0757746	-0.0133901	0.00488178	0.0156892
cluster3417	-0.0715103	-0.0276098	0.0893475	-0.0128576
cluster11651	-0.0207254	-0.0275374	0.0705782	-0.0390914
cluster5280	-0.0940189	0.0176339	0.0168488	0.00782636
cluster15330	0.000352446	-0.0510635	0.03072	-0.0217767
cluster18980	-0.0589136	-0.0643744	0.0338295	0.0592042
cluster13406	-0.105036	0.0195471	0.0368542	-0.00701699
cluster17537	-0.100082	-0.0835187	-0.0671609	0.000399443
cluster19576	-0.0318925	0.0693874	0.0507504	0.0291843
cluster6884	0.0182397	0.0595031	0.024775	0.00695021
cluster10951	-0.0884374	-0.10102	0.0230767	-0.0207915
cluster9250	0.0597257	0.0280938	-0.0544445	-0.0175407
cluster9900	-0.0251022	-0.0729089	0.0435662	0.0205938
cluster8412	0.0550026	-0.0720386	-0.067682	0.0859921
cluster11677	-0.039454	-0.120585	0.0159784	0.0577089
cluster23738	0.0048792	-0.0517088	0.0529689	0.0142337
cluster18296	-0.010344	-0.0243313	0.0183227	0.0937488
cluster13172	-0.048231	0.0969069	0.00259254	0.0577405
cluster22103	0.0129694	-0.00943184	0.0739241	-0.114689
cluster22111	-0.112431	-0.0600901	-0.0699357	0.0618209
cluster9106	-0.093704	-0.00617358	-0.0133898	-0.0230237
cluster18643	-0.0228134	0.0713598	4.33286e-05	-0.122313
cluster11210	-0.0405713	0.130585	-0.00389653	0.0151051
cluster14923	-0.0558413	-0.0569102	-0.103671	-0.00461985
cluster12386	-0.0984289	0.00167659	-0.00321407	-0.0311993
cluster871	-0.0169852	-0.0693491	0.0645121	0.0257028
cluster24201	-0.0361503	-0.0064465	0.0213091	-0.0402638
cluster2119	-0.0838642	-0.0891646	-0.0431355	-0.0336998
cluster19718	-0.0438867	-0.0235565	-0.01915	-0.0604666
cluster5508	-0.076483	0.0630113	-0.013182	0.0375116
cluster9925	-0.0546529	-0.081908	-0.108998	-0.0493551
cluster15245	-0.0969562	0.00878654	0.00896627	-0.00318367
cluster21757	-0.0612362	-0.0311126	0.0714454	0.00665928
cluster21920	-0.0818479	0.0817775	0.0437503	0.0351299
cluster611	-0.117339	0.0466712	-0.00968347	-0.0210014
cluster12514	-0.0484853	-0.0243122	0.0697427	-0.0404675
cluster14736	-0.0966076	-0.0707621	0.00957507	0.0213492
cluster11516	-0.121799	0.00956017	-0.0320361	0.0210922
cluster1412	-0.0836035	-0.0443997	0.0489081	-0.0226706
cluster15303	0.0152635	-0.0359396	-0.051344	-0.0421241
cluster11357	-0.00457133	-0.0381797	-0.00514775	-0.0471
cluster3797	0.0315693	0.0642851	-0.0297624	-0.115037
cluster12212	-0.120699	-0.0318619	-0.0318287	0.055964
cluster15794	0.0222666	-0.0156006	0.0966292	0.0338182
cluster8612	0.00613339	-0.0495583	0.114328	0.00394116
cluster15467	-0.0392589	-0.0333442	0.0821719	-0.0543806
cluster2339	-0.00992006	-0.0514881	-0.000332175	0.0990574
cluster1806	-0.0769088	-0.0658463	-0.0211153	0.06982
cluster10154	-0.0431735	0.0323513	0.0242461	0.0553338
cluster14497	-0.120106	0.0024966	0.0179712	0.034148
cluster12757	-0.119737	-0.0492793	0.00511676	-0.00848366
cluster21077	-0.0425126	0.0798656	-0.050184	-0.0199202
cluster14463	0.00135146	-0.0166165	-0.0456023	-0.0203304
cluster18136	0.00944034	-0.0347186	-0.03349	-0.014811
cluster11391	-0.055724	0.096729	-0.042573	-5.08805e-05
cluster12483	-0.141138	-0.0466256	-0.0199655	-0.0127939
cluster10123	0.0307616	-0.108685	0.0129427	0.0548057
cluster15776	-0.0722236	-0.0161069	0.00368746	0.0709351
cluster15101	0.110156	0.0033459	-0.0682815	-0.102386
cluster17563	0.0685784	0.119039	0.0671973	0.0642031
cluster2764	-0.0590632	-0.00597874	-0.0302741	0.0194015
cluster15479	-0.0600549	0.0705091	0.0577418	-0.0226779
cluster14397	-0.0628599	-0.0367142	-0.0284128	0.0405673
cluster17337	-0.0376541	0.0192671	0.0329565	-0.0527155
cluster9456	-0.130627	0.0357742	0.0177952	-0.0243473
cluster15307	-0.0811689	0.0842997	0.0451873	0.0212669
cluster8950	0.0011692	-0.0936849	-0.0688658	-0.110084
cluster1399	-0.0428846	-0.0742444	0.0364057	0.0326186
cluster12832	-0.10596	-0.015028	-0.0119176	-0.0446903
cluster21173	-0.0528336	0.0697723	-0.00357339	0.0246151
cluster10718	-0.0708204	0.0715371	0.00310328	0.0946278
cluster13246	0.0470584	0.0303658	-0.0658119	0.0207036
cluster12625	0.0239988	0.000480443	-0.080119	-0.0677548
cluster12332	0.059621	0.0157249	0.00703482	0.155075
cluster3602	-0.0388786	0.0697625	0.00607381	0.0467051
cluster14216	0.0844651	-0.0417145	0.0239993	0.131733
cluster8757	-0.0622248	-0.0727496	0.106857	-0.0272053
cluster21373	-0.0145618	0.149048	0.00636175	-0.0327548
cluster10589	0.0670685	-0.026875	-0.0583531	-0.141909
cluster2767	-0.109375	-0.0802466	-0.0623772	0.0310114
cluster12132	-0.053428	-0.0225705	0.0411916	0.0209568
cluster7932	-0.0631385	-0.0987726	0.0123768	0.0212061
cluster9378	-0.079958	-0.0975932	0.0322032	0.0151161
cluster23080	-0.0513623	-0.0726252	-0.0125542	-0.00163445
cluster17391	0.0214812	0.0237137	0.0198479	-0.0356275
cluster289	-0.120283	-0.051107	-0.0202234	-0.00225823
cluster2851	-0.0854967	-0.0597657	0.0820747	-0.037133
cluster21592	-0.0646727	0.105354	-0.0313533	-0.0734574
cluster3368	-0.113492	0.0107669	-0.00572035	-0.0309299
cluster18921	-0.0913485	-0.017215	-0.0485196	0.0373438
cluster20640	-0.00913951	-0.125917	0.0141845	0.0369869
cluster2960	-0.0830886	0.0292233	0.0642306	-0.035653
cluster3439	-0.0979654	0.0639811	-0.0245246	0.02641
cluster9704	-0.066137	-0.0656167	-0.013793	-0.0214778
cluster1637	-0.0201185	0.0268016	0.0151983	0.0090893
cluster16445	0.0819444	-0.040981	0.0214386	0.137343
cluster3122	-0.0766768	-0.0666241	-0.0326381	0.032195
cluster16880	-0.0525804	-0.0954566	0.0361499	0.0190443
cluster2611	-0.00109242	-0.0237279	0.0667855	-0.0264262
cluster14279	-0.025909	0.00679148	0.046945	-0.00606266
cluster4359	0.0805505	-0.0900893	0.070567	0.0499944
cluster8798	0.129218	0.00526503	-0.058103	-0.104537
cluster1429	-0.073341	0.0902845	0.110155	-0.00624508
cluster8982	-0.086184	0.0113421	-0.0637335	0.0428483
cluster6382	-0.0309319	-0.0397555	-0.107908	0.0934274
cluster11085	-0.0198404	0.0776746	-0.00585662	0.00679959
cluster275	-0.0690534	0.128847	-0.0167208	0.0151704
cluster5435	-0.00206671	-0.0397423	-0.0236909	0.0617282
cluster5588	-0.0617614	0.0258431	0.00589795	-0.0354347
cluster10077	-0.0554989	0.024718	0.0684511	-0.0510751
cluster1961	-0.0574279	-0.04006	-0.12119	-0.0170772
cluster17891	0.0395292	-0.0372406	0.0559402	0.0907376
cluster16219	0.0712879	0.0224355	0.0124726	0.0729303
cluster13251	-0.0550206	-0.0887575	0.0335437	-0.0576201
cluster15156	0.0834761	-0.000209857	0.0968448	-0.0561628
cluster13165	0.0213433	-0.0293777	-0.064365	-0.0626427
cluster7244	-0.0821585	0.084526	-0.00769103	0.0109412
cluster5078	-0.0926738	-0.0861898	-0.0580976	0.0563184
cluster13892	-0.0518451	-0.0991127	0.0580149	0.0258517
cluster797	-0.0321993	0.0385401	-0.0185956	-0.0342242
cluster6101	-0.0316678	-0.0999525	0.0798089	-0.0446827
cluster20436	-0.0258137	-0.0240281	-0.0355803	-0.0399584
cluster10113	-0.0458755	0.0729729	0.0492472	-0.0630873
cluster10573	-0.0298347	-0.017048	0.0378465	-0.058786
cluster5272	-0.101138	-0.0325064	-0.0438425	0.0114696
cluster2148	0.0488678	0.0494152	-0.0175801	-0.0595441
cluster9586	-0.0617374	0.0372914	0.0232276	0.0495782
cluster4190	-0.00562297	0.116318	-0.01933	-0.0769423
cluster17403	0.0214539	-0.0309902	-0.0312314	-0.0293303
cluster14120	-0.0655896	0.063051	0.120439	-0.0317102
cluster12266	-0.087814	-0.0477293	-0.00534238	-0.00625986
cluster6523	-0.0778161	0.0762866	0.0194362	0.00673681
cluster21803	0.054245	-0.0307873	-0.130839	-0.0829368
cluster17271	-0.136899	-0.041996	0.0281653	0.0140255
cluster22496	-0.114919	0.00840027	-0.0852389	0.0108846
cluster187	-0.0374914	-0.107533	0.0369275	-0.00478674
cluster428	-0.0976948	-0.0330192	0.0401611	0.0272929
cluster5348	-0.0463639	-0.041856	0.133187	-0.0705159
cluster11905	0.00776344	-0.059351	0.0288107	0.0600643
cluster10376	-0.0417458	-0.0858891	-0.00322854	0.0605598
cluster22149	-0.00827612	-0.0248934	-0.000384303	0.0206578
cluster21649	-0.0364128	-0.0731345	0.0733723	0.0904376
cluster12549	-0.114992	0.0216771	0.0609724	-0.021334
cluster15539	-0.0600742	-0.00014573	-0.0423846	0.00840282
cluster17406	-0.0596159	-0.00282153	-0.028428	0.0191458
cluster3867	-0.0559393	-0.0476129	0.0505479	0.00440232
cluster64	-0.0508576	0.0201389	-0.0678463	-0.0199027
cluster2246	-0.0792634	-0.0737278	-0.0101809	-0.0567349
cluster15475	0.105458	0.0032032	-0.0653694	-0.0980196
cluster1061	-0.0400857	0.0011232	-0.0221075	0.0560384
cluster16156	-0.0194479	-0.0805392	-0.0955134	-0.0177633
cluster119	-0.0762483	0.00720964	0.128795	-0.0701901
cluster21818	-0.107121	0.00259911	-0.0601974	0.00971613
cluster2939	-0.0697087	0.0659283	0.0374583	-0.0116066
cluster20157	0.0674202	-0.0598815	0.11559	-0.080273
cluster17858	-0.0207199	-0.0640419	0.0277434	0.0379976
cluster14688	-0.0374979	0.0399835	-0.0724992	-0.0237646
cluster15935	-0.0235194	-0.0997287	0.0413318	-0.0645253
cluster3723	-0.0909099	0.0792131	0.0281698	0.0190686
cluster19273	0.121148	0.000212115	-0.0601806	-0.0936114
cluster18932	-0.0589192	-0.0445148	0.0337529	-0.0679042
cluster15227	-0.0923481	0.0219222	0.0329098	0.0011646
cluster22807	0.0499019	0.0689076	-0.0438238	-0.056774
cluster2452	-0.105044	-0.00425814	-0.0226707	-0.0431962
cluster23300	-0.0923236	0.0731071	-0.0179525	-0.00744248
cluster23488	-0.0111596	0.0976109	-0.0553108	0.0175115
cluster2615	-0.0918665	0.0751445	0.0189484	0.0425769
cluster13429	-0.0197091	0.0414521	-0.0451905	-0.0900957
cluster4936	-0.0844447	-0.0657488	0.0238022	0.0014166
cluster14208	-0.0734942	0.0876016	-0.0282343	0.0276941
cluster11442	-0.0887656	-0.0408143	0.0175152	0.0309575
cluster1501	-0.0784466	0.016156	-0.00584686	0.0470688
cluster10111	0.0257356	-0.0221048	0.0694201	0.0360366
cluster8427	0.0406734	0.0223785	0.108715	-0.0836451
cluster22623	-0.130111	-0.0215023	-0.0439622	0.0239902
cluster9044	-0.0594184	-0.00714814	-0.00896168	-0.0567466
cluster675	-0.101187	0.0070014	-0.0128901	-0.00106347
cluster14881	0.0349662	0.0863559	-0.0706301	0.0191575
cluster11312	0.0747307	-0.0134913	0.077247	0.0765699
cluster12002	-0.0500692	-0.0451056	0.00860022	0.043617
cluster13517	-0.0889962	0.00840824	0.0130686	0.000936706
cluster3193	-0.0909738	-0.00132203	-0.0462442	-0.0253835
cluster24587	-0.109387	-0.0599491	-0.0711642	0.00312904
cluster13641	-0.0222846	-0.0762216	0.0794007	-0.0485657
cluster18753	-0.119717	0.0650291	0.00559763	-0.0229774
cluster19172	-0.0444923	-0.070582	-0.0492719	0.0580906
cluster9960	-0.0253511	-0.114459	-0.039059	0.0421381
cluster205	-0.0212008	0.0634459	-0.0447134	0.135896
cluster18772	-0.0847595	-0.0456778	0.00625703	-0.0407307
cluster10551	-0.0271476	0.124797	-0.00511566	0.00375757
cluster18881	-0.0846169	0.11183	-0.00842252	0.0213549
cluster20098	0.0604476	-0.0413271	0.0588988	0.0384527
cluster19460	-0.0470175	0.153214	-0.000437787	0.0198549
cluster12367	0.068639	0.0153546	0.0186981	0.128792
cluster2158	0.0170895	-0.0199193	-0.0101478	0.0474161
cluster3747	-0.0442767	-0.0300121	0.0913144	-0.0389252
cluster9040	-0.046073	0.0806601	-0.00843182	0.0426839
cluster16962	-0.0554649	0.0261596	0.062473	-0.0278304
cluster8254	-0.0282901	-0.112018	-0.0785221	0.0569615
cluster19324	0.0305262	-0.033414	0.00734436	0.0503481
cluster17579	0.101827	-0.00950506	0.0462576	-0.0463777
cluster10618	-0.0608143	0.0314894	0.0228942	-0.026039
cluster10196	-0.0562727	0.158393	-0.00208917	0.0139453
cluster4776	-0.0509144	-0.0234385	0.019655	-0.0114083
cluster21950	-0.084773	-0.0222059	0.0821898	-0.0618826
cluster9655	-0.00132966	0.00258568	0.0590944	-0.0217986
cluster1546	-0.0607971	0.0315559	0.0202473	0.0468898
cluster19738	-0.0689827	0.0849376	0.0706141	-0.01233
cluster22475	-0.0332135	-0.0584084	0.024442	0.0166662
cluster2215	-0.0960535	0.0511029	-0.0368558	-0.00910046
cluster21390	0.0712979	0.0112104	-0.0293311	-0.0825336
cluster8903	0.0532456	-0.0418474	0.092671	-0.0273721
cluster23797	-0.0735147	0.0033105	-0.0707123	-0.0804398
cluster8099	0.003202	-0.030556	0.0473186	0.0629505
cluster11684	-0.0614984	-0.0910061	-0.0437972	-0.0321938
cluster4439	-0.0563905	-0.0214524	-0.0457495	0.032619
cluster20471	0.0169538	-0.00614992	-0.00876886	0.104301
cluster21647	-0.0426473	-0.0512307	-0.0430087	0.0126074
cluster20065	0.0969328	0.0117351	-0.068223	-0.0952921
cluster14489	-0.0149313	-0.129064	-0.0287205	-0.00884388
cluster4796	-0.110853	0.0500013	0.0540074	-0.0202012
cluster13830	-0.0648168	0.0562912	-0.0115398	0.0343473
cluster12637	0.0307168	-0.0708028	0.0277605	0.0207945
cluster17883	-0.09616	-0.0165255	-0.00985015	-0.0594041
cluster9782	-0.0994935	-0.0698968	-0.0929073	-0.00788568
cluster3993	-0.00131469	0.0554985	0.113669	-0.00659698
cluster20324	-0.0573308	-0.066356	-0.0620096	0.0432906
cluster3618	-0.0692225	0.096292	-0.0394188	-0.0221319
cluster13060	0.0545498	-0.0922052	0.0695003	-3.58907e-05
cluster12044	0.026008	-0.0121955	0.0232451	0.117562
cluster9609	-0.0391695	0.12002	0.00811094	0.0111807
cluster16426	0.0494985	0.138937	-0.0569722	-0.0671995
cluster9753	-0.058146	-0.0169981	-0.00226559	0.00300622
cluster6819	-0.12659	-0.0939674	0.0113057	0.0472806
cluster3694	-0.0860477	0.0872696	0.0460902	-0.0082927
cluster16997	-0.0600803	0.0593485	-0.0211212	0.0103575
cluster4672	0.0220924	-0.0300156	0.0224621	0.133656
cluster16173	-0.0731576	0.0201631	0.0509603	0.0415254
cluster893	-0.094364	0.0522582	0.0188735	0.0592378
cluster22133	-0.0142455	-0.121925	0.0378569	-0.0481821
cluster17186	-0.0623013	-0.0704148	-0.0672848	-0.0177951
cluster7542	-0.112259	-0.00243335	-0.00230952	0.0358936
cluster21085	0.0721053	-0.0187169	0.0689602	0.124994
cluster12169	-0.00253229	-0.0245193	-0.0173383	-0.091153
cluster6928	-0.124536	0.0525187	-0.00831307	-0.00424139
cluster20444	0.11551	0.00209451	-0.0683082	-0.105347
cluster1046	-0.078656	-0.0318697	0.062472	0.0307781
cluster13289	-0.0848562	-0.0165572	0.000795155	-0.0167883
cluster10782	-0.109877	-0.0223215	0.0135379	-0.0570842
cluster22489	-0.135653	-0.0450883	-0.00825224	-0.00608792
cluster12668	-0.0397947	0.0421221	-0.00592911	0.0626478
cluster24384	0.00102654	-0.0304341	0.00887029	-0.0836701
cluster65	0.055182	0.0596892	0.0784471	-0.00100662
cluster14620	-0.072979	-0.0628517	-0.0110533	-0.0214418
cluster7361	-0.0819939	-0.0158679	0.125231	0.0726936
cluster18409	0.142378	-0.0365373	-0.00647089	0.0937973
cluster21418	0.00091807	-0.0360667	-0.0324315	-0.0543018
cluster14039	-0.09018	6.78194e-06	-0.0743214	0.0062418
cluster22840	-0.0841394	-0.058355	-0.0197321	0.0173171
cluster20350	-0.0806729	0.0213966	0.0841575	0.0183147
cluster14942	-0.0413325	-0.111879	0.0444831	-0.0254291
cluster20329	-0.0448511	0.121691	0.0603262	0.0151502
cluster17799	-0.000972261	0.00359711	0.0483882	0.0499516
cluster15034	-0.0317052	-0.0349625	-0.0455909	0.0108176
cluster2008	-0.113754	0.0130369	-0.000233945	-0.0466254
cluster4431	0.0190153	0.0876682	0.00487779	-0.0166716
cluster15407	0.0319004	0.0198247	-0.0432677	0.0175852
cluster18659	-0.108505	-0.0554258	0.0606964	0.00428072
cluster8577	-0.0952283	0.0274647	0.00188117	-0.0272268
cluster10712	-0.0620445	-0.0239694	-0.0152718	0.0377035
cluster23044	0.0629071	0.0393592	-0.0176697	0.0279269
cluster932	-0.0357899	-0.0350919	-0.0261589	0.0578464
cluster11842	-0.0530196	0.166717	-0.00720996	0.0199695
cluster585	0.0579771	0.0603007	0.0473929	-0.0533002
cluster20682	-0.0657573	-0.0263525	-0.0632705	-0.0652718
cluster16828	0.0745165	-0.0338577	0.0198071	0.127486
cluster21427	-0.047755	0.00147608	-0.0452406	-0.108534
cluster14823	-0.0454537	0.162975	0.000935636	0.0304954
cluster21180	0.00339984	0.152082	-0.0311799	-0.0265954
cluster17928	0.0365459	-0.075943	0.00258695	0.0453667
cluster6850	-0.040883	-0.0834808	0.0862497	-0.00300781
cluster3719	-0.111005	-0.0125679	0.00699697	-0.00476499
cluster4137	-0.100786	0.0515475	0.0182089	-0.0130768
cluster915	0.0555812	-0.0112628	0.00989831	0.0490903
cluster14816	-0.0984431	0.0323058	0.0347276	-0.0119496
cluster17565	-0.0551717	0.0370429	-0.0101359	0.0784013
cluster10989	-0.055882	-0.000915986	0.0463306	0.0681279
cluster1543	-0.115459	0.0347224	0.0111123	0.0165376
cluster2076	-0.0525238	0.0341664	0.0568757	-0.0288995
cluster21872	-0.0785621	0.0530592	-0.0175878	0.0185965
cluster12089	-0.0524584	-0.049758	-0.0247727	-0.0420077
cluster23524	-0.0449651	0.0532701	0.0300305	0.0285133
cluster17114	-0.0454092	-0.0167511	0.0292726	-0.0193084
cluster19412	-0.0465927	0.15183	-0.000433832	0.0196755
cluster12499	-0.0256019	-0.105838	0.0451075	0.0230498
cluster16107	-0.017195	-0.0240406	0.0257272	-0.094631
cluster20735	-0.0218866	-0.085563	-0.0541585	0.108677
cluster12913	-0.0548614	0.0032224	0.0235988	-0.0477716
cluster24561	0.0143455	-0.0574144	0.132274	0.0171493
cluster14664	-0.0366786	0.138366	0.00285321	0.0301682
cluster21098	-0.0465329	0.0556678	-0.00291126	0.016679
cluster5634	0.0423593	-0.0720848	0.108438	0.0915556
cluster20016	-0.0152114	0.0519411	-0.008634	0.0563362
cluster2602	-0.0543014	-0.0271626	0.0916604	0.0595895
cluster19042	-0.0949026	-0.102802	-0.099362	-0.0352434
cluster9080	-0.0133241	-0.0236927	-0.0449512	0.098459
cluster2140	-0.0628527	0.060869	-0.0969648	-0.0447866
cluster20287	-0.0491315	-0.0656459	0.0506433	0.0244393
cluster14341	-0.00338945	0.0237583	0.0796825	0.00058148
cluster22256	0.0059896	-0.0101342	0.0388201	-0.0183921
cluster20826	-0.0481385	0.0872581	-0.0153094	0.0143001
cluster4314	-0.0997672	0.0458595	0.0207823	-0.0135795
cluster20435	-0.0797517	-0.058676	-0.0199323	-0.0414346
cluster1714	-0.095318	0.0294353	-0.037154	-0.0481378
cluster16013	-0.0179539	0.000942198	-0.069684	-0.0513229
cluster4191	0.0698646	-0.0639552	0.00948329	0.0242497
cluster11741	-0.100969	-0.0583849	-0.00225081	-0.0522653
cluster12347	-0.0424072	-0.0119364	0.076961	0.0124727
cluster12896	-0.0613279	0.0302546	-0.00212164	0.0407291
cluster4110	-0.0523098	0.000102956	0.0558068	0.00143375
cluster7853	-0.0247521	-0.0100095	0.0372924	0.0330278
cluster16409	-0.0283454	-0.0391208	0.0369081	0.0214753
cluster5959	-0.0999566	0.0084503	-0.0727262	0.0371549
cluster12464	0	0	0	0
cluster12360	-0.0563182	0.100253	0.120566	-0.0464955
cluster18745	-0.0668206	-0.0582823	0.0236157	-0.063832
cluster10659	-0.0907146	-0.0225104	-0.0184365	-0.0415177
cluster14253	-0.0764001	-0.0581279	0.052557	-0.0217591
cluster8389	0.0173234	0.127801	0.0214607	0.0379914
cluster1950	-0.0965875	-0.0579673	-0.00629887	0.00681356
cluster16185	0.0541299	0.0331328	0.0271552	0.141086
cluster4322	-0.0385865	0.0678108	0.00444344	0.0445751
cluster11206	-0.0753795	-0.0601809	0.0538433	-0.0264929
cluster5205	-0.0697332	-0.0353038	-0.0507532	-0.0440849
cluster4252	-0.0653804	-0.0301636	-0.0138014	0.0401073
cluster4242	-0.114662	-0.0639928	0.0236306	-0.00456242
cluster484	-0.129006	0.017855	0.0282406	0.0116537
cluster19204	-0.0204972	-0.0135771	0.0486568	-0.00894665
cluster10147	-0.0415604	-0.113252	-0.0621764	0.019047
cluster884	-0.122995	-0.0979941	-0.0812356	0.00877845
cluster20883	-0.0327821	-0.045075	0.142649	-0.0647969
cluster22380	-0.00202118	-0.0383698	0.0144575	-0.0289693
cluster11906	-0.032065	-0.0548013	0.0375396	-0.0575764
cluster23574	-0.103911	0.0536553	0.0250547	0.0521141
cluster23378	0.00722557	0.0731808	0.0610386	0.0120567
cluster6018	-0.026836	0.0511196	0.0577841	0.00488061
cluster17919	-0.0695298	0.105542	-0.00233162	0.0396502
cluster11621	-0.134149	-0.0145663	0.020292	-0.0245485
cluster22952	0.0197943	-0.0580227	0.0402557	-0.0222431
cluster15784	-0.117378	-0.0732907	-0.0283991	0.0166318
cluster17735	-0.0805923	-0.0305634	-0.00193291	-0.00394937
cluster15753	0.0317338	-0.0647915	-0.0434665	0.0195557
cluster9280	-0.100652	-0.106301	-0.0302084	-0.0144295
cluster2115	-0.0815968	-0.00748569	0.0496823	0.0113564
cluster13058	0.0258096	-0.102118	0.0212649	0.0893187
cluster21264	-0.0583553	0.0431597	-0.0570334	-0.021512
cluster20273	-0.0899315	-0.0352883	-0.0462735	-0.0102014
cluster3237	-0.121729	-0.0532308	-0.0129464	-0.0190112
cluster15646	-0.121798	-0.0276231	0.0025257	-0.0576515
cluster256	-0.0881499	0.0325581	-0.0373412	-0.00543019
cluster20197	0.0343246	0.0439185	0.0215764	0.165785
cluster17210	-0.0598344	0.0515326	0.134442	-0.0489968
cluster1739	-0.0111695	-0.0448651	-0.0634439	-0.0314545
cluster4716	0.0180421	-0.0734209	0.0140491	0.123755
cluster3470	-0.103028	-0.0162268	-0.039869	-0.0225917
cluster12838	-0.0921288	-0.0316942	-0.0181646	0.0520991
cluster15328	-0.099283	-0.0187478	0.0444587	0.0101698
cluster1030	0.00425111	0.125607	0.0268433	0.0841999
cluster14730	0.046168	0.0454705	-0.0842222	-0.0586687
cluster22860	-0.114248	-0.0828158	-0.00780885	-0.00970778
cluster21466	-0.0619771	-0.0146462	-0.0268466	0.0558328
cluster14778	-0.0243494	-0.00412414	0.0171831	0.0739204
cluster492	-0.0925011	0.0244239	0.0629444	0.0141258
cluster7798	-0.0936233	-0.0387155	9.48112e-05	-0.0259195
cluster22346	-0.100177	-0.0126289	-0.0207299	-0.0370667
cluster11157	0.127972	-0.0243134	-0.0602138	-0.0197563
cluster7886	-0.0615799	-0.0946335	-0.123253	0.0230113
cluster24396	-0.0551731	-0.0622135	-0.067914	-0.0293074
cluster6175	-0.116929	-0.0324332	-0.0358413	0.0299722
cluster8089	-0.118556	-0.0419078	-0.0803447	-0.079368
cluster674	-0.00233533	-0.0974273	0.0480211	0.0735555
cluster15582	-0.109561	0.0130635	-0.0208811	0.0118411
cluster5667	-0.0750091	-0.028297	0.0641608	0.00260487
cluster12925	-0.0900806	-0.017514	0.0119423	0.0292381
cluster19171	-0.0055417	0.0356705	0.0507643	0.0608419
cluster4239	-0.0628621	0.0506936	-0.0265955	0.00801348
cluster11954	-0.136644	-0.0300408	0.00175822	-0.0210863
cluster2385	-0.0880278	-0.00180568	-0.0483674	0.0135486
cluster14879	0.0418495	-0.0565717	0.0247625	0.1297
cluster392	-0.10339	-0.00618136	0.0481935	-0.0389884
cluster4584	0.0168101	-0.106504	0.0679784	0.0613316
cluster2153	-0.0716741	0.0671027	0.0079725	-0.023578
cluster2296	-0.0749616	-0.046332	-0.123483	-0.0166343
cluster15141	-0.0372265	0.13516	0.00734834	0.0277687
cluster1162	-0.0579895	0.0305286	-0.116215	-0.064563
cluster18607	-0.00716612	-0.0748001	-0.00814655	0.0496542
cluster9075	-0.139664	0.00470784	0.0452147	-0.0570515
cluster19486	-0.0659338	-0.0633962	-0.0358318	0.0269807
cluster3877	-0.0319537	0.0904473	0.0661483	-0.0641493
cluster10814	-0.0396877	0.135474	0.00174391	0.0128647
cluster11160	-0.0603118	-0.0243659	-0.0540141	0.086657
cluster10143	-0.00642091	-0.0033551	-0.0444976	0.0205837
cluster19101	0.0444099	0.0107196	-0.049345	-0.0546347
cluster23303	-0.073513	-0.0025333	0.0155423	-0.035208
cluster12050	-0.0595036	-0.0792632	-0.0680856	-0.0379728
cluster24428	-0.103274	-0.00900161	-0.0759778	0.0205698
cluster4167	-0.0255031	0.0582282	0.00483067	0.09371
cluster1357	-0.0575757	-0.107758	-0.0544184	0.0503706
cluster14065	-0.0689418	-0.0157572	0.0726997	0.0171531
cluster683	-0.0719937	0.0139354	0.0849268	-0.0940499
cluster22583	-0.00971154	-0.0717699	-0.0285979	0.0160435
cluster24140	-0.0183665	-0.0176381	0.0198161	-0.0125945
cluster22546	-0.0357676	0.105587	-0.0349825	-0.00982244
cluster19621	0.0603789	-0.0170102	-0.0398706	-0.015381
cluster21562	-0.128103	-0.059395	-0.0678393	0.011269
cluster14503	-0.0232837	0.0506305	0.0164385	0.0519894
cluster12420	-0.00620455	-0.0840832	0.00165654	0.09391
cluster23549	-0.00595643	0.111539	0.00192144	0.0216655
cluster23803	-0.100102	-0.103565	-0.0450611	-0.0127279
cluster15218	0.0163848	0.00406674	0.0744117	-0.0250898
cluster6163	-0.0938211	-0.0929701	-0.0126119	0.0143382
cluster6011	0.0159892	0.0267539	0.0616296	0.0313857
cluster10108	-0.0375426	-0.11251	-0.0062244	-0.0769082
cluster8952	0	0	0	0
cluster7750	-0.0446656	-0.0805051	0.0583865	-0.0175011
cluster10192	-0.0454965	-0.00539691	-0.0272505	0.022892
cluster3020	-0.0622892	-0.0871346	-0.0927866	0.0172643
cluster24378	-0.0658155	0.112895	-0.0290624	0.0660446
cluster6242	-0.00899145	-0.0719964	0.056456	0.0918383
cluster21929	0.030569	-0.0312782	-0.0378017	-0.110807
cluster10136	-0.0753259	0.0665746	-0.00957639	0.0257051
cluster14070	-0.0310474	-0.00513626	0.000457991	-0.0338769
cluster15386	-0.0846779	-0.0379388	0.0467305	0.0253304
cluster9467	-0.0855251	0.0539298	0.0930519	0.0470614
cluster6135	-0.101058	0.074403	0.0145572	0.0445683
cluster6210	-0.0801737	-0.00931545	-0.0394361	-0.0207376
cluster17002	0.0230866	-0.0344295	0.00531867	0.0387922
cluster7101	0.0588835	-0.0739724	0.0446487	0.142715
cluster6836	-0.0535739	0.0120278	0.00720069	-0.0963651
cluster13705	-0.084396	0.00859376	0.00768327	-0.0469152
cluster16999	-0.119361	-0.0374931	-0.00664286	0.00231198
cluster14296	-0.0273651	-0.046947	0.0434739	0.099031
cluster23371	0.084033	-0.054438	0.015572	0.13016
cluster8912	-0.0249183	0.0343403	0.117114	0.0107332
cluster12747	-0.0994806	-0.00967612	0.0793716	0.0266253
cluster10311	0.0230478	-0.0585436	0.0356477	0.146656
cluster11072	0.0189884	-0.0542568	-0.124496	0.0268424
cluster23258	-0.00633702	0.00185019	-0.0158278	0.0404506
cluster3004	-0.0721717	0.00161317	0.0222027	0.0351127
cluster21318	-0.0936618	-0.066965	-0.0803301	0.00732128
cluster13846	-0.0623581	6.8597e-05	0.116773	0.0359586
cluster18352	-0.0482076	-0.0215517	-0.0245859	-0.00395522
cluster7705	-0.0288804	-0.0395971	-0.0180199	0.0542575
cluster2110	-0.116828	-0.0996847	0.00730293	-0.020477
cluster12150	-0.101815	0.0353475	0.0339267	0.0373849
cluster290	0.0521002	-0.0635821	-0.0803408	-0.0841412
cluster22172	-0.0539912	0.103933	-0.0400401	-0.00135934
cluster596	-0.0536877	0.0228798	-0.00481171	0.0294696
cluster10917	-0.0333154	-0.0458083	0.144969	-0.065851
cluster7124	-0.0176426	-0.0642911	0.113271	0.0283991
cluster14482	-0.0675896	0.0132764	0.0272423	-0.0315408
cluster8788	-0.0357354	0.0647503	0.0424466	0.034016
cluster23201	-0.0141606	0.0240083	-0.0481207	-0.0216736
cluster18177	-0.0780931	-0.0434794	0.0804837	-0.040465
cluster14335	-0.104324	-0.051764	-0.0846016	0.0101313
cluster22364	-0.0632765	-0.0118155	0.00977064	-0.00133389
cluster2493	-0.125806	0.0877105	-0.0148422	-0.0104079
cluster1268	0.0133794	-0.0968652	0.0108806	0.0823425
cluster11804	-0.108442	-0.10163	-0.0101376	0.0216533
cluster12859	0.0274189	-0.0920351	0.0538448	0.0333571
cluster7878	-0.0996956	-0.0324681	-0.0195731	0.0234994
cluster16865	-0.00982837	0.014074	0.00225079	-0.0315151
cluster14409	-0.00287878	0.0844797	0.000765448	0.0386795
cluster15091	-0.055411	-0.007495	-0.0461802	0.0375725
cluster24325	-0.0117596	0.044613	-0.0260328	-0.0280193
cluster18452	-0.0223202	0.00131398	-0.0588963	0.0194605
cluster8115	-0.0911913	0.0501927	-0.0369312	0.0251326
cluster19736	-0.104162	-0.0474216	-0.0775273	0.00823201
cluster9980	-0.0173709	-0.118153	0.0541274	0.0188218
cluster6143	0.0871145	-0.0440268	-0.00967982	0.0407342
cluster18359	0.0106929	0.017926	0.157985	-0.0586046
cluster6539	0.0610504	-0.0782386	-0.0222057	0.136017
cluster4715	-0.113962	-0.0812538	-0.0978398	-0.00529601
cluster2239	-0.0525615	-0.036648	0.0862991	-0.00186761
cluster1265	-0.0426841	0.0758969	0.0100311	0.0199397
cluster5164	-0.0305161	0.071799	0.12523	0.0243779
cluster18894	-0.0363359	-0.0481753	0.144016	-0.0662608
cluster3672	0.0126504	0.0591412	0.0541235	-0.065387
cluster696	-0.107362	-0.00945302	0.106377	-0.0773122
cluster2606	-0.0361765	-0.10653	-0.0537015	-0.0226254
cluster24249	-0.0954066	-0.109348	0.0101418	0.0182654
cluster22909	0.0723239	-0.000300705	-0.067317	-0.0671479
cluster9999	0.0733718	-0.0829648	0.00735449	0.123047
cluster16979	-0.0379025	0.0013305	0.0219618	-0.00237872
cluster10466	-0.04699	-0.0408891	-0.0207093	0.0147598
cluster21340	-0.120457	-0.00346343	-0.00950712	-0.0169
cluster2545	-0.0675237	-0.052587	0.0742448	0.0522654
cluster5706	-0.0903232	0.0134078	0.00292293	-0.0494576
cluster18335	-0.00872002	-0.0749958	0.0241337	0.00845112
cluster20878	-0.013612	-0.0187164	0.0592317	-0.0269054
cluster12749	-0.0354991	0.0343222	-0.037284	0.0152576
cluster19408	-0.10319	-0.0737775	-0.0885022	0.00806609
cluster9818	-0.0423321	-0.12644	-0.0173411	0.0275234
cluster22676	-0.0945078	-0.0396131	0.0940412	-0.0533412
cluster19945	-0.0270474	-0.0392657	0.112104	-0.0477756
cluster2223	-0.0778824	-0.0978137	-0.0469196	0.074851
cluster14661	0.0394927	-0.0908364	-0.0360317	0.06131
cluster17723	-0.0404262	0.114289	0.00218503	0.0330333
cluster6364	-0.0998452	0.0388328	-0.0761142	0.0364259
cluster20590	-0.00351566	-0.141623	0.0485676	-0.0733289
cluster11448	0.0393151	0.0438774	0.027126	0.149192
cluster6253	-0.119427	0.0156163	-0.0240669	-0.0346935
cluster6049	0.00688088	-0.0744557	-0.121456	-0.0512949
cluster22403	-0.0298011	0.110417	0.0399076	-0.00984426
cluster5338	-0.0499094	-0.102773	0.026241	-0.0395801
cluster18602	-0.0306555	-0.03597	-0.0325186	0.0814766
cluster20421	0.0110983	-0.0121427	-0.0112465	-0.101821
cluster16752	0.00999834	-0.00454289	0.00265764	0.0171056
cluster19966	0.0613182	0.0466563	0.00315799	-0.0494115
cluster7547	-0.10785	-0.00266332	0.0573162	0.020461
cluster921	0.0455511	0.134114	-0.00221505	-0.0471788
cluster8347	-0.0681894	-0.00655433	-0.067234	-0.0700228
cluster3683	-0.05028	-0.0874872	0.0744585	0.0145918
cluster6744	-0.000538409	-0.0186354	0.0884015	0.00293477
cluster7603	0.027055	0.043478	0.0368106	0.10624
cluster12632	-0.0727418	0.0718964	0.00179383	0.0861747
cluster17646	-0.117369	-0.0831523	-0.0450472	-0.0114647
cluster22968	-0.0301767	-0.043852	0.133532	-0.0608684
cluster8247	-0.0826012	-0.0755705	0.0645282	-0.0263663
cluster11257	-0.0123752	0.0886618	0.0149285	0.0763625
cluster9850	-0.0616116	0.00252433	-0.0292062	-0.0306096
cluster4016	0.0044091	-0.105013	-0.0651228	-0.0191005
cluster17166	-0.0111651	-0.038687	-0.0758435	-0.0373084
cluster22844	-0.0446872	-0.00776025	-0.0912224	-0.0289514
cluster943	-0.116273	0.00229328	-0.0341066	-0.0424106
cluster18100	-0.0134809	-0.0374192	-0.0715201	-0.033492
cluster14822	-0.108824	-0.0808078	0.0665894	-0.0235674
cluster2383	-0.0302086	-0.0645371	0.0181633	0.00460881
cluster10728	-0.0648161	-0.0674856	-0.0316883	-0.0508073
cluster9672	-0.113413	-0.0253558	-0.0206817	-0.0137323
cluster16647	-0.00506421	-0.0140858	0.0769655	0.092633
cluster8499	-0.0617034	0.00439101	0.00447522	0.031349
cluster2327	0.00212961	-0.0914946	-0.0916491	-0.106707
cluster5092	-0.116211	-0.0105533	0.0720116	-0.049081
cluster19859	-0.056309	-0.0305413	0.0378745	-0.0110651
cluster21827	-0.112297	-0.0031519	-0.0024096	0.0200226
cluster1611	-0.0585991	0.0302323	-0.0629226	0.0694891
cluster19357	0.0912508	-0.0424997	0.0231851	0.150677
cluster18378	-0.0147342	-0.0738597	0.0266772	-0.0434503
cluster22169	-0.0672112	0.0681028	-0.0125628	0.0273789
cluster19678	-0.0935261	-0.066868	-0.0802137	0.00731068
cluster10870	-0.0863941	-0.0559899	-0.0118837	-0.01388
cluster24112	-0.0408566	0.0934117	0.00200454	-0.024539
cluster11078	0.0871094	0.0387412	-0.015984	0.058796
cluster17497	-0.0452709	-0.0402022	-0.0310667	0.0596557
cluster20160	-0.0585237	-0.00298716	0.137275	-0.0446087
cluster20175	-0.0546959	0.0178526	0.0171603	0.0154762
cluster24580	-0.0820313	0.0551189	0.0414028	-0.00905793
cluster14826	-0.0535543	0.174516	-0.000498652	0.0226153
cluster23785	-0.0721683	-0.0143386	0.0678486	0.000737792
cluster23007	-0.0957631	0.0161109	0.0275038	0.025023
cluster19915	-0.0291357	0.125517	0.00685597	0.0264392
cluster5538	-0.0881855	-0.072304	-0.00746875	-0.0889188
cluster23583	-0.0907074	-0.0463379	-0.0778534	0.0146701
cluster14976	0.0698727	-0.0595673	-0.0178333	-0.00688456
cluster8460	-0.084821	-0.017191	-0.0571011	0.0243435
cluster5242	0.0402685	-0.0566994	-0.0196389	0.01861
cluster8688	-0.0820949	-0.102395	0.0292327	-0.00332904
cluster2413	-0.0766567	-0.0516465	-0.0310004	-0.0134389
cluster11148	-0.083005	0.0429223	-0.0236277	-0.0149611
cluster15387	-0.119008	-0.00242379	-0.0117546	-0.0071297
cluster14058	-0.0966325	-0.0677122	-0.0615595	0.00585256
cluster1226	-0.0507334	0.170457	-0.00325585	0.0347779
cluster8617	0.0794022	0.100317	-0.0648169	-0.0863528
cluster1348	0.0328663	-0.0807144	-0.097533	-0.00690182
cluster7284	-0.126586	-0.0648303	-0.0428202	-0.0323598
cluster21135	-0.0284263	-0.0142918	0.0356073	-0.117723
cluster19955	-0.071152	0.081531	0.00443411	0.00877538
cluster4211	-0.0739875	0.0789681	-0.00796009	0.0417204
cluster22124	-0.0167358	-0.0414978	0.124127	-0.0730335
cluster7717	-0.0423367	0.122549	-0.0122501	0.017489
cluster14375	0.00188957	-0.0526658	0.0536713	-0.0723176
cluster2113	-0.103728	-0.0645405	0.0254263	-0.0182571
cluster14009	-0.102754	-0.0250401	-0.0836698	0.0962149
cluster2005	-0.109004	0.0542167	0.0122832	0.0313867
cluster7645	-0.100448	-0.0158957	0.0207578	-0.0404356
cluster8796	-0.114838	-0.0831689	-0.100787	0.00765436
cluster12261	0.0933488	-0.0188532	0.0341851	0.122743
cluster2418	-0.00018408	0.00958629	0.0387555	0.0550694
cluster15342	-0.0197868	0.0239363	0.0551179	-0.0539843
cluster15243	0.0172956	-0.0331174	0.0826443	-0.0887863
cluster13697	-0.0329549	0.138629	-0.0101201	-0.0819321
cluster24537	-0.072529	0.0415595	-0.0298591	0.0804408
cluster22353	-0.112122	-0.036672	-0.0370972	0.0150489
cluster11344	0.0250105	-0.0454352	0.0233238	-0.017157
cluster8416	-0.0465096	-0.10192	0.112829	-0.0472933
cluster7420	-0.115627	-0.0754308	-0.10479	-0.0237697
cluster5518	-0.0340817	0.0498483	0.00570376	-0.0156069
cluster7615	-0.0528772	-0.0461759	-0.00297756	0.0200879
cluster1219	-0.119091	0.0468687	-0.0360774	-0.0120187
cluster16299	-0.0257158	-0.0459188	-0.012395	-0.0254159
cluster24000	-0.046292	-0.0752592	-0.00342315	-0.0127659
cluster10977	-0.0883386	-0.0539058	0.0384686	0.025136
cluster9614	-0.000192379	-0.0624255	-0.0965026	-0.0117767
cluster15780	-0.0241602	-0.0551974	0.125814	-0.0591327
cluster21826	-0.0565989	-0.0708567	0.00503757	-0.07586
cluster15743	-0.114	-0.0314295	0.0135197	-0.0271274
cluster20819	-0.103157	0.0321506	-0.0180969	-0.00495719
cluster7409	-0.112897	0.00609554	0.00257135	-0.00375121
cluster9314	-0.0569234	-0.0388732	-0.0901519	-0.0509356
cluster20353	-0.0216654	-0.0897669	0.0457616	0.0429715
cluster21550	-0.0442141	-0.0311895	0.0216034	0.00718624
cluster19666	-0.0945198	0.0608387	0.0232568	0.0120775
cluster5909	-0.0887668	0.0879334	0.00977428	-0.015417
cluster5600	-0.0972434	0.052742	-0.0255724	0.00258841
cluster22289	-0.0761997	0.0396044	0.0165479	-0.0089765
cluster14362	-0.0841168	-0.0721081	-0.032494	-0.0178782
cluster9179	0.00074442	-0.0772855	-0.00886731	0.042425
cluster14164	-0.0767411	-0.074453	-0.0924362	0.00792001
cluster3936	-0.0834647	0.0759308	0.0113558	-0.0107657
cluster15585	0.0530997	0.0558256	-0.0652771	-0.0320995
cluster10169	0.00339217	0.0799219	0.00835272	0.0677696
cluster17638	0.0562056	-0.0329648	0.0336853	0.0950801
cluster16609	-0.0497696	-0.112209	0.0710151	0.042673
cluster20630	-0.00146215	-0.0520094	-0.019539	0.0366012
cluster8854	-0.0277307	0.0491446	0.065657	0.0171441
cluster21245	0.010721	0.011709	0.0429175	0.0509028
cluster11871	0.0153598	-0.0107194	0.0945236	0.0112745
cluster10231	-0.00232187	0.0734336	-0.11425	-0.0696336
cluster20887	-0.115788	0.0469314	-0.0247825	0.0650615
cluster2174	-0.117396	-0.0896911	-0.107665	0.0170052
cluster7814	-0.107204	-0.0149179	0.0223661	-0.0141027
cluster14346	-0.103452	-0.0739647	-0.0887268	0.00808656
cluster7075	-0.0377319	0.118474	0.000695551	0.0121197
cluster1388	-0.102629	-0.102116	0.0337388	-0.0402048
cluster8642	-0.127371	0.00957412	0.0623183	-0.0311673
cluster1043	-0.0754307	-0.123465	0.00522975	-0.0368621
cluster2683	-0.118986	-0.0255626	0.0754663	-0.0534323
cluster22055	0.0706045	-0.0366155	0.0575291	-0.0990597
cluster11177	-0.054849	0.0120166	0.041524	0.00828092
cluster10281	-0.011788	-0.0916087	-0.0242653	0.0172479
cluster13971	-0.0306116	-0.056206	0.0942925	-0.0152834
cluster11940	-0.101285	0.0301561	-0.0120994	0.0398964
cluster467	-0.01779	-0.103856	-0.0989379	0.031694
cluster10590	-0.00691582	-0.0285896	0.0793949	0.0104716
cluster2949	-0.004478	0.0209156	-0.0255302	-0.0038433
cluster8862	-0.0717148	-0.107534	0.0471951	0.0557141
cluster20049	-0.0783018	0.0882535	0.0362637	-0.00348692
cluster15660	-0.0504897	-0.0350349	-0.0438598	0.00457174
cluster3970	-0.023496	-0.062391	0.0690368	0.00952405
cluster20208	0.0412937	-0.00829828	0.0010125	0.138931
cluster9376	-0.100048	0.0282674	0.0423236	0.0106563
cluster11277	-0.0676005	0.0481119	0.00774138	0.0200115
cluster5275	-0.142345	0.0145926	-0.0990379	-0.00204062
cluster20856	-0.0562983	-0.0898148	-0.0805652	0.0978889
cluster13343	-0.0694954	-0.0923237	-0.00659284	0.0621719
cluster10937	-0.0946495	-0.0147715	0.0787984	-0.0334892
cluster20952	-0.0582054	-0.10173	0.0347524	0.0139605
cluster13872	-0.141716	-0.0278494	0.0339972	-0.0353296
cluster3385	0.0389166	0.00391995	0.0412312	-0.000962899
cluster24231	0.0121427	0.0474706	0.0300473	-0.0602942
cluster9805	-0.0921975	0.0170046	0.0254559	-0.0250405
cluster7058	-0.0213655	-0.019219	0.0320863	0.0509679
cluster1426	-0.0972003	-0.0790614	0.0261749	0.000361892
cluster9124	-0.00550263	0.0133138	0.0679734	0.0214525
cluster12630	0.0783179	-0.0424452	0.0120028	0.13288
cluster3535	-0.0774037	-0.0358691	0.0327298	-0.02281
cluster13066	-0.0634741	0.0424241	0.0282612	0.0845054
cluster7289	0.00905158	-0.109692	-0.127413	0.0487933
cluster8014	-0.00608648	-0.0421386	0.0426783	0.099839
cluster3862	-0.0309998	-0.107818	0.0130412	-0.0416433
cluster10966	0.059747	-0.0077224	0.0103332	0.0427188
cluster11359	-0.0330712	0.105746	0.00829252	0.0376507
cluster14153	-0.08767	0.0487264	0.0514935	-0.0135867
cluster3546	-0.0857539	-0.0739189	-0.102307	0.0383639
cluster16552	-0.0892574	-0.063816	-0.0765526	0.00697701
cluster17823	-0.0439537	0.14323	-0.000409259	0.0185611
cluster19734	-0.0935278	0.0420228	0.00112245	0.0394619
cluster2516	-0.0390919	-0.0335962	-0.0283174	0.120288
cluster22155	0.0198923	-0.0812687	0.0525551	0.0619293
cluster24401	0.0456984	-0.0795264	-0.0533411	0.0323415
cluster21002	-0.0736678	0.000756897	0.00665472	0.0207872
cluster13209	-0.0250876	-0.0475255	0.0629271	-0.00773465
cluster1620	0.0994156	-0.0615071	0.0108967	-0.124319
cluster11194	-0.0529878	-0.00100562	0.0930853	0.0128993
cluster5897	-0.0860573	0.0333902	0.0224029	-0.0152049
cluster20643	-0.00717606	-0.0447855	0.0104325	-0.0758896
cluster15416	0.00471407	-0.0116173	0.126459	-0.0837735
cluster20128	-0.00795916	-0.0211235	-0.00128381	0.0744893
cluster9644	0.0187465	-0.0648682	0.0481194	0.0195812
cluster3778	-0.105611	-0.0612459	-0.0124571	-0.0154963
cluster18348	-0.0444385	-0.0676179	0.0756818	0.0539047
cluster7554	-0.0925944	-0.0353731	0.0466444	0.0802074
cluster17437	-0.0275609	-0.00853987	0.0311576	0.0675726
cluster24321	-0.0628241	0.00321195	0.0779285	0.016442
cluster6978	-0.0382845	0.0230584	0.0953514	-0.0364828
cluster5753	-0.0821517	-0.0123397	0.0130725	-0.0248868
cluster15777	-0.0684008	0.0265572	0.0806401	0.0780849
cluster8528	-0.0355895	-0.0645919	0.0241611	-0.0183359
cluster10029	-0.119039	-0.0244554	-0.0213601	0.00336601
cluster20302	0.0709275	-0.0459867	0.0118886	0.142398
cluster12135	-0.0498692	-0.0497509	0.056659	0.0652136
cluster13425	-0.0350114	-0.037985	-0.045925	0.0262337
cluster11000	-0.0493837	-0.0145548	0.0333831	-0.0011318
cluster20271	0.0442322	0.089223	-0.0573411	-0.106469
cluster21215	-0.013612	-0.0187164	0.0592317	-0.0269054
cluster2401	-0.0908433	0.0661108	0.0777605	0.0142995
cluster1965	-0.00730861	0.0289631	-0.0609859	-0.00617299
cluster7336	-0.110002	-0.0187163	-0.000857185	0.0161063
cluster19415	-0.117316	-0.104935	-0.0191525	-0.0572119
cluster23308	-0.0411409	-0.0567387	0.0781824	0.00909956
cluster8082	-0.0775557	-0.03946	-0.0495964	-0.0526009
cluster16587	0.0834103	0.0418572	0.0108141	-0.0883026
cluster8630	-0.0114475	-0.0127367	-0.0386997	-0.0556403
cluster22656	-0.11751	-0.084016	-0.100784	0.00918547
cluster37	-0.0460573	0.0509475	0.112302	0.00784314
cluster11920	-0.0487726	0.107296	0.00693574	0.0234254
cluster24063	-0.0755168	-0.0701822	0.0350629	-0.0068365
cluster2763	-0.118621	0.045756	-0.000285989	-0.0145618
cluster17349	-0.0070128	-0.0485912	-0.100065	-0.0536407
cluster23945	-0.0328061	0.00256059	-0.000628072	-0.0235869
cluster18117	-0.0678981	0.0639973	0.0553426	-0.0373394
cluster14799	0.135021	-0.0140781	-0.0612896	-0.0446259
cluster6581	0.0841358	-0.045794	0.0263084	0.150207
cluster18578	-0.0877613	-0.0488167	0.0300764	-0.00951374
cluster10790	-0.0987369	0.00690181	-0.0037356	0.00736002
cluster18606	-0.0586398	-0.044272	-0.035931	0.0342777
cluster20832	-0.0579283	0.0665312	0.063402	0.00868863
cluster1696	-0.0283268	-0.0318663	0.107056	0.0866705
cluster21159	0.0961774	0.00384894	-0.0512645	-0.0894212
cluster6296	0.00466409	-0.0529831	0.0551478	0.0138854
cluster3408	-0.0263854	0.0884161	-0.0809308	9.33989e-05
cluster10251	-0.0920966	0.0252079	0.00716461	0.0280304
cluster20633	-0.0144023	-0.0363379	0.020225	0.0015079
cluster6682	-0.0433339	0.012355	0.0409923	-0.0212423
cluster5699	-0.0233351	-0.0709607	0.0940119	0.0480359
cluster20002	-0.053725	-0.103616	-0.0454897	0.00556346
cluster10539	-0.126167	0.0109551	0.0335038	0.0511115
cluster14956	0.0447855	0.0544622	-0.0386479	0.103828
cluster21146	-0.101207	0.0623724	0.022646	-0.0340011
cluster3568	-0.0854043	0.00960944	-0.0517962	-0.036963
cluster13980	-0.0548593	0.0687605	0.0682751	0.0131128
cluster11420	-0.0186863	-0.0702828	-0.126139	-0.0654012
cluster245	-0.131756	-0.0500996	0.021411	-0.0311926
cluster17951	0.00891434	0.00194224	-0.0609675	0.00477763
cluster11063	-0.0643065	0.0138555	0.0899255	0.00975954
cluster19595	-0.069563	0.00287965	-0.0439329	0.0482505
cluster4556	-0.0893653	-0.0587841	0.0304637	-0.00727382
cluster8187	-0.0651793	0.0466227	-0.0263219	-8.80497e-05
cluster1355	-0.0243879	0.00225566	0.103363	-0.0186416
cluster17895	-0.0462484	0.0603194	-0.0235696	0.0329217
cluster17203	0.013615	-0.000384977	-0.00189892	0.0351698
cluster14209	-0.007572	-0.0368112	0.0455698	0.0664312
cluster18075	-0.0897888	0.0625748	0.00175203	-0.00219244
cluster5476	-0.0479107	-0.0280268	-0.00350627	0.0260681
cluster20085	-0.0789747	-0.046658	0.0245655	-0.0471055
cluster18869	0.117189	0.00499907	-0.0739734	-0.109774
cluster9677	-0.0477952	0.122524	-0.00128134	0.0127227
cluster18669	0.011285	0.0842826	0.0242604	0.0150516
cluster14696	-0.042832	0.0270588	0.10549	-0.0401632
cluster1175	-0.0110638	-0.0453106	0.00495552	0.0217937
cluster19679	0.0687594	0.0695314	-0.0396543	0.0129921
cluster22598	0.00254105	0.048053	-0.0589598	0.042483
cluster1206	-0.119861	-0.0391358	-0.0495241	0.057818
cluster18343	-0.089023	0.091785	0.0214764	0.0406777
cluster9268	-0.0103775	-0.0833244	0.0855253	0.0434976
cluster17254	-0.0132628	-0.0885514	-0.0615957	-0.0126434
cluster9514	-0.101942	-0.0776606	-0.104693	-0.0096449
cluster21076	-0.0976228	-0.069797	-0.0837272	0.0076309
cluster24342	-0.0787877	-0.0742556	0.0738967	-0.0496452
cluster765	-0.0235339	0.0507887	-0.0309861	-0.000173153
cluster4122	-0.0526202	0.0459765	0.00493504	-0.00867443
cluster9388	-0.0396648	-0.0314201	0.127923	-0.0774841
cluster18943	-0.0327885	0.0361124	0.071777	0.000172693
cluster7696	-0.0165621	-0.0270882	0.0126874	0.021231
cluster14154	-0.0867131	0.00862177	0.0331849	0.019289
cluster16058	-0.042037	-0.0512524	0.0791445	0.00207931
cluster9357	-0.090049	-0.00950086	0.0982529	-0.0210891
cluster11073	-0.0563177	0.0758423	-0.00269237	-0.0563176
cluster5784	-0.0709678	0.118559	-0.0348673	0.0189316
cluster24551	0.00636798	0.0435393	0.062798	-0.0594054
cluster21579	-0.114965	0.0697317	-0.0518799	0.00743222
cluster3564	-0.098418	0.0720449	-0.0408844	0.0267951
cluster11691	-0.0187076	0.0361298	-0.0166386	-0.0013368
cluster14075	-0.00488854	0.134835	-0.0227911	-0.0162709
cluster1527	-0.0546107	0.0396706	0.0834872	-0.0331211
cluster17147	0.0129055	-0.136131	0.0630477	0.0403082
cluster6186	-0.0874838	0.0213412	-0.0362818	0.0328446
cluster23297	-0.102961	0.0144608	0.00805894	0.0418725
cluster1285	-0.144217	0.0368914	-0.00370172	-0.0150882
cluster12086	-0.0347231	-0.0408978	-0.0527819	-0.106913
cluster1911	-0.0253061	0.0660238	0.0933157	-0.0298913
cluster15672	-0.128587	-0.0937203	-0.0814446	-0.00114234
cluster3472	-0.126807	0.00633798	-0.033647	-0.000197034
cluster10422	-0.095869	0.0661169	-0.0276709	-0.000223199
cluster19214	-0.106839	-0.0425107	-0.0853753	0.0166763
cluster16544	-0.0609675	-0.0513447	0.102608	0.0124976
cluster12512	-0.129647	0.0647072	-0.000149396	0.0336208
cluster9781	-0.0304684	0.0451454	0.0407724	0.0597552
cluster15984	-0.0256146	-0.075187	-0.0174888	-0.0154066
cluster18455	0.0854577	-0.0219113	0.0150396	-0.132396
cluster8853	-0.117619	0.0596419	-4.89242e-05	-0.02809
cluster18263	-0.112422	-0.0503269	-0.0190809	0.00886265
cluster7607	-0.0904012	-0.019186	-0.00688381	-0.0209209
cluster2688	-0.0578701	0.0386759	0.00756745	0.0286323
cluster14314	-0.0999979	-0.0262408	-0.0035573	-0.00141222
cluster4497	0.00141702	-0.0659103	0.0238927	0.0716203
cluster18785	-0.0984709	-0.088956	0.0182895	-0.00884439
cluster20572	0.0783018	0.0296319	-0.0198358	0.032747
cluster18640	-0.0144722	-0.0206014	0.00703519	0.0419
cluster19422	-0.012809	-0.00326205	-0.0508719	-0.0397958
cluster6847	-0.00357614	0.0963777	0.0603593	0.0340137
cluster9053	-0.0247477	-0.0400736	0.124466	-0.0619826
cluster10347	-0.0796891	0.0191385	-0.066688	0.00940523
cluster9951	-0.0709703	0.0701658	0.051055	-0.000768315
cluster15119	-0.0466508	0.0461923	0.00063029	-0.0202539
cluster7652	-0.0351293	-0.0454249	0.0499671	0.0200249
cluster19432	0.0279399	-0.0351665	0.080585	-0.0873964
cluster865	-0.0770804	-0.0646361	-0.00617468	-0.0261089
cluster11495	0.00286761	-0.0281008	0.0395407	0.0847026
cluster16378	-0.0420299	-0.0435014	-0.130703	0.0870304
cluster15200	-0.0552147	-0.0139708	-0.0316498	-0.068079
cluster21746	-0.12903	-0.072647	0.0234707	-0.0367371
cluster21670	-0.0223853	-0.0033533	0.111616	-0.0659091
cluster15014	0.110696	0.0153943	-0.0329897	0.0179733
cluster17871	-0.130903	0.00511931	-0.0464125	0.014219
cluster366	-0.0685632	0.023836	-0.00821472	0.00699255
cluster19103	-0.0785455	-0.0283957	-0.0634339	0.0195664
cluster8362	-0.0378886	0.125402	0.0022328	0.0180393
cluster22696	-0.087203	-0.0109718	0.0383314	0.0324141
cluster8028	0.0136977	0.00629703	-0.0478057	0.0205842
cluster16271	-0.00541156	-0.122525	-0.0678781	0.0210286
cluster6035	-0.0499923	-0.10527	-0.0780676	0.110281
cluster11268	-0.130284	-0.0837078	-0.0144256	-0.000322022
cluster2259	-0.0309828	-0.0420361	0.117437	-0.0546563
cluster2601	-0.119613	-0.0382683	-0.0638635	0.0394775
cluster4786	0.00930976	0.0903585	0.00953858	0.140903
cluster11976	-0.0286408	0.0593575	-0.0424175	-0.0586317
cluster14323	0.0366398	0.011657	-0.00790498	0.0187515
cluster16657	0.07401	0.0491967	-0.013012	0.0593598
cluster18648	0.0347361	-0.00684523	-0.00411898	0.122497
cluster6718	-0.0384975	-0.094809	-0.00643134	0.0179718
cluster22477	-0.0124501	0.0995583	0.00527938	0.0501271
cluster3649	-0.031248	0.0205921	-0.0500281	0.10245
cluster23634	0.0193835	-0.0320238	-0.00402442	0.155046
cluster15627	-0.0273381	-0.0590015	0.020281	-0.038125
cluster22009	-0.0306866	0.00790312	0.0028786	-0.019602
cluster17800	-0.0643032	0.00930608	-0.0583036	0.00508904
cluster9811	-0.0596396	-0.0251151	0.111713	-0.0569098
cluster8447	-0.0992548	-0.0779579	0.0253112	-0.0836369
cluster5545	-0.0750937	-0.0436295	-0.0231323	-0.03061
cluster18842	-0.0201035	0.0655106	-0.000187187	0.00848946
cluster23753	0.0312189	-0.0274918	-0.080732	-0.0643823
cluster12606	-0.036513	0.0552101	0.00308091	0.0138837
cluster3471	-0.0488046	-0.108178	-0.0902531	0.0110301
cluster3913	-0.117647	0.0179737	0.00114799	-0.0165485
cluster11162	-0.0560689	0.112664	0.0969312	-0.0408432
cluster8736	-0.0892553	0.00508331	-0.0287751	0.0840652
cluster24024	0.139393	-0.0572711	-0.00563977	0.0830579
cluster9795	-0.0221096	0.0591074	0.11248	-0.0311027
cluster10859	-0.0719165	-0.00637296	-0.124519	0.0346616
cluster3524	0.0450783	-0.00838144	-0.0382752	-0.107505
cluster15699	-0.114343	-0.0256303	0.00984404	0.017205
cluster9116	-0.0840497	-0.0427767	-0.0903371	-0.00498695
cluster9989	-0.04709	-0.00347777	0.0981854	0.054248
cluster22457	0.0585756	-0.0742216	-0.000849751	0.061162
cluster23094	-0.0133238	0.0214443	-0.0181804	0.00871388
cluster11175	-0.0637901	-0.0747739	0.00526883	-0.0505373
cluster23578	-0.108665	-0.0223235	-0.0805494	-0.00363006
cluster23843	-0.110655	0.012746	0.0301956	-0.00109537
cluster17226	-0.0700928	0.0685324	0.0200697	0.0223475
cluster1479	-0.108966	-0.00219032	0.0145875	-0.0488539
cluster6358	-0.111476	0.00667291	0.0831244	0.0412875
cluster22150	-0.0392886	0.094942	0.0161453	-0.00397956
cluster16561	-0.0878303	0.0167748	0.0285703	0.0615207
cluster16732	-0.0146034	-0.117982	0.059055	0.0609061
cluster20301	-0.0310805	-0.0427352	0.135244	-0.0614333
cluster12318	-0.0971062	0.0152605	0.0662011	-0.059896
cluster16386	-0.0866687	-0.0586136	0.0578782	0.048423
cluster9478	-0.0956404	-0.0582494	-0.0627572	-0.00209816
cluster11798	-0.145991	0.00323868	-0.063825	0.0063898
cluster1708	0.0617933	-0.057139	-0.024893	-0.115007
cluster5949	-0.0659821	-0.0560313	-0.074822	-0.0102613
cluster535	-0.0717153	-0.0472995	0.0372573	-0.064276
cluster23546	0.0229173	-0.0146599	0.0474296	-0.0415335
cluster15058	0.0084865	0.0733582	0.00594065	0.0919099
cluster12886	0.0207832	0.00192763	0.0134014	-0.0554244
cluster21454	-0.0968223	-0.0945072	-0.02945	-0.0439908
cluster7454	-0.0645588	0.00902165	-0.0260673	-0.0285874
cluster1878	0.00872753	0.0740531	0.022915	-0.0116257
cluster20183	0.0342304	-0.0442784	-0.0978441	-0.101351
cluster23724	-0.10314	0.0109229	-0.0273661	0.0566532
cluster2052	-0.0469118	0.0898256	-0.064685	-0.0216134
cluster22264	-0.0230908	-0.0819003	0.0607038	-0.0232285
cluster7806	-0.0406597	0.0450419	0.0197752	0.034075
cluster11963	-0.106385	-0.00612483	0.0177838	0.00573039
cluster3085	-0.124052	-0.074008	0.00853541	0.00107986
cluster6934	-0.0895765	0.00642607	0.084958	0.0316491
cluster24131	-0.0128876	-0.0303456	0.033072	-0.00191991
cluster21678	-0.00183919	0.0301973	0.023404	0.061391
cluster12324	-0.100366	0.0128235	0.00799822	-0.0498181
cluster10427	-0.00484693	-0.0713637	0.105248	-0.0837389
cluster9578	-0.0720933	-0.00078491	-0.0503944	0.107351
cluster697	-0.0650801	-0.104206	-0.1084	0.0137601
cluster743	-0.104431	0.0657667	-0.0137687	0.0999918
cluster10852	0.0207885	-0.0231805	-0.0271423	0.0527128
cluster20116	-0.0319813	0.103153	0.0240011	0.0627472
cluster3108	-0.0223811	-0.0443224	0.0224617	-0.0855513
cluster22662	-0.084276	-0.0698797	-0.093054	-0.00538152
cluster22582	-0.102255	0.0220695	-0.0673802	0.0162356
cluster8790	-0.0912804	0.00115952	0.0116792	-0.0317369
cluster19108	-0.0449554	0.0834547	0.0955289	-0.0464682
cluster18808	-0.0158858	0.012233	-0.0331538	-0.0461294
cluster5450	-0.0133515	-0.0433603	0.0908913	0.076066
cluster18695	-0.103426	0.0223654	0.0507091	0.0587231
cluster20467	0.0071042	-0.102094	-0.0253663	-0.0256471
cluster19016	-0.0635049	0.0919007	-0.060061	-0.0156567
cluster17615	0.0788161	0.0119016	-0.049551	-0.0352091
cluster17981	-0.00786426	0.09056	0.0537731	0.0490859
cluster4085	-0.0108868	-0.0583119	0.0580852	0.0703683
cluster4596	-0.0670245	0.0506291	0.0582374	0.0734356
cluster3430	-0.0843984	-0.0384666	-0.0662591	-0.0396776
cluster4962	0.0426992	0.0503637	0.0376103	0.123409
cluster3328	-0.0749688	-0.0457677	0.0706725	-0.0300107
cluster11727	-0.00904923	0.0173748	0.0113158	-0.00244992
cluster4742	-0.0575368	0.110264	0.0687031	0.011084
cluster17609	0.0858219	-0.021947	0.0805668	0.119123
cluster21697	-0.0112129	0.0298117	-0.0966418	0.00169846
cluster11607	0.106421	-0.0727191	0.0748826	0.0160145
cluster23592	0.075493	-0.0343014	0.0200666	0.129157
cluster8474	-0.0725355	-0.0835432	0.00737168	-0.00598231
cluster197	-0.00442108	-0.0725365	-0.0744	-0.134911
cluster15447	0.0705147	-0.0344112	0.0363185	0.113888
cluster23211	0.0641272	-0.0448444	-0.0272435	0.0727395
cluster22099	0.0117368	-0.0384602	0.00309959	0.0988771
cluster3396	-0.118539	0.0231982	-0.0365557	0.0145418
cluster15256	0.0090559	-0.0262645	0.029232	-0.0228921
cluster10650	-0.0512188	-0.0448251	-0.0378904	0.0174901
cluster6261	0.0238243	-0.018583	0.0475203	-0.0552668
cluster1737	-0.0929574	0.00575061	-0.0229777	0.0770849
cluster11398	-0.0434311	0.0482171	-0.0451259	-0.0108634
cluster15618	-0.0296518	0.104762	0.00868342	0.0137257
cluster1144	-0.115202	0.0037483	-0.000560218	0.000533883
cluster18373	-0.12253	-0.000183637	-0.0442845	0.02322
cluster7227	-0.117266	0.00559044	-0.0214815	-0.0482728
cluster23405	-0.0777567	0.0547152	0.00117643	-0.00782842
cluster10031	-0.0817312	-0.0721082	-0.0541669	0.00650813
cluster7356	-0.0643136	-0.0417355	-0.0282917	-0.0115741
cluster15923	0.00263332	0.0083182	0.0262507	0.104879
cluster12966	-0.0710326	-0.0563869	-0.0298259	-0.0178274
cluster6418	0.0632348	-0.0833329	0.0385752	0.0920058
cluster21771	0.00367325	-0.0951196	-0.129693	0.0093018
cluster11385	-0.0597212	-0.0380752	-0.128527	-0.0702194
cluster1383	-0.102511	0.0744184	0.070582	0.0061498
cluster17138	-0.107777	0.0731644	0.0450351	-0.0179206
cluster8210	0.05304	-0.0764399	0.0327343	0.064608
cluster1979	-0.0109452	0.15249	0.0467617	-0.0545169
cluster12317	-0.122004	-0.0975525	0.0729709	-0.0462883
cluster16510	0.0543431	-0.0253904	0.0204176	0.0590957
cluster22851	0.0386765	-0.0319375	0.0110844	0.153336
cluster4853	-0.0706252	0.0870818	-0.0286846	0.0109766
cluster23134	-0.0956963	-0.00269348	-0.0909547	-0.00920794
cluster15941	0.00917411	0.05089	0.0376323	0.100563
cluster13247	-0.0404106	0.134137	-0.000371341	0.0161308
cluster10530	0.040319	-0.121865	-0.0378455	0.080524
cluster12522	-0.081702	0.0208152	-0.0719467	0.133156
cluster23150	-0.047823	0.0582994	0.0111514	-0.0142049
cluster9906	-0.0014403	0.0666407	-0.0267954	-0.0619601
cluster4040	-0.0324801	-0.0513583	0.0708688	-0.0100199
cluster17511	-0.053066	-0.00346308	0.0760649	-0.0112814
cluster3658	-0.0370339	-0.132254	0.0252852	-0.0499841
cluster17507	-0.0704164	0.0294937	0.0275572	0.045369
cluster13988	-0.0785365	0.122417	-0.0190281	0.0421334
cluster21879	-0.0272865	-0.0444934	-0.026345	-0.0132418
cluster2586	-0.0639307	-0.1202	-0.0225935	0.0929035
cluster23582	-0.0139201	-0.00449111	0.0620833	-0.0466626
cluster19213	-0.0636359	0.109221	0.0652839	-0.0140481
cluster19301	-0.0706674	-0.0309886	0.0431097	-0.0648519
cluster22413	0.0493894	-0.0482252	-0.00499026	0.0457946
cluster12438	-0.0497358	-0.0874936	-0.0326708	0.0119264
cluster20042	-0.0466724	-0.02113	0.0669921	0.00387305
cluster10898	-0.0955991	0.0305274	0.0411454	0.0198599
cluster14928	0.0484729	0.0523673	-0.0447249	-0.0558422
cluster1622	-0.015625	-0.0696579	0.0527864	-0.0525359
cluster8725	-0.0819203	-0.0265029	-0.0737602	0.00727102
cluster20789	0.0199964	-0.0921965	-0.00511718	0.143877
cluster22102	-0.023713	-0.0641673	0.0781535	-0.0327656
cluster8338	0.0650165	-0.0402157	-0.0507622	0.0358909
cluster19343	0.050753	-0.0592866	0.108427	0.0823921
cluster5519	-0.104801	-0.0485834	-0.00599796	-0.0198032
cluster12254	0.0561443	-0.0922041	-0.00867926	0.10598
cluster14215	-0.0255006	0.114352	-0.0257557	0.0582457
cluster23149	-0.030242	0.0753334	0.0229238	0.051344
cluster2166	0.0383162	-0.0523334	-0.0404201	-0.0644696
cluster24188	-0.033056	0.0352443	0.0239623	0.0823861
cluster14351	-0.0572323	-0.0845374	-0.0060342	-0.0492285
cluster24004	-0.111941	-0.0846774	-0.092164	0.0180738
cluster5523	-0.089423	-0.0011207	-0.033218	0.0170375
cluster11802	-0.0716832	0.060547	0.0325295	-0.0185842
cluster11908	-0.0946323	0.0748697	0.00407107	0.0286401
cluster21484	-0.030962	0.0230997	-0.0395453	-0.0293643
cluster11883	0.00593565	0.000251624	0.00555465	0.0243925
cluster16969	-0.0165958	-0.0644423	-0.000670882	0.0394013
cluster23653	0.0248124	-0.140137	0.0347531	-0.0106799
cluster15815	-0.0318231	-0.015151	0.0499091	0.0536055
cluster23906	-0.0202147	-0.0587917	0.0191127	0.0561966
cluster12702	0.00666107	-0.0257288	0.0405643	0.0037438
cluster19545	-0.0225135	0.00445049	0.0145801	-0.0873346
cluster3120	-0.0440927	-0.114237	0.0838992	-0.0754091
cluster9214	-0.0366012	-0.0262142	0.095656	0.0388119
cluster16024	-0.126097	-0.0697172	-0.0574795	0.00787528
cluster9013	0.0269084	0.0643006	-0.0485329	0.014896
cluster20333	0.0839109	-0.0381262	0.0223042	0.143559
cluster8525	-0.0947286	0.0513713	-3.96464e-05	0.00256878
cluster16869	-0.0573158	-0.0952364	-0.0620528	0.0697247
cluster2135	-0.0936857	-0.0699745	-0.010212	-0.0497406
cluster1085	-0.127615	0.0462115	-0.081773	0.0440731
cluster14543	-0.0637287	-0.0101686	0.0906268	-0.0313622
cluster575	0.0392908	-0.0502477	-0.036004	0.072466
cluster23863	0.0583468	-0.0412397	0.0526844	0.0976827
cluster14945	-0.0276591	0.0619152	-0.00434776	-0.00573303
cluster2942	-0.0581632	-0.0338899	0.0168096	-0.050497
cluster16967	-0.0436105	0.000796232	0.109173	0.00218221
cluster21376	-0.0413424	0.122416	0.00156992	0.0161959
cluster9873	-0.0397173	0.0905432	-0.008671	0.0134049
cluster20713	-0.0692042	-0.0760281	-0.0574681	-0.038615
cluster14093	-0.101461	-0.0688272	-0.0862263	0.00825258
cluster16769	-0.0848889	0.00296064	0.0364732	0.0107715
cluster3050	-0.0500525	-0.008575	-0.0424157	-0.0580693
cluster2271	-0.0790791	-0.0943774	-0.0960304	0.0738307
cluster14140	-0.0995495	0.0431013	-0.0225339	0.00289155
cluster3881	0.0658082	-0.0773059	0.0558435	-0.0434066
cluster13832	-0.131352	0.0262884	-0.0209816	0.0227942
cluster17611	-0.0107268	-0.0208108	0.0400434	-0.0756813
cluster9299	-0.0454741	0.115474	0.021278	0.00351206
cluster7854	-0.106666	-0.0151871	0.0574953	0.069444
cluster24446	-0.05987	-0.0587108	0.0357654	0.0279639
cluster19420	-0.0857323	0.00557556	0.000143789	0.0199924
cluster6521	-0.0184383	-0.0446483	-0.0962075	0.0693305
cluster19608	0.0468989	0.0712299	-0.079719	-0.0902998
cluster5121	-0.0609074	0.0262638	-0.0224033	0.00523187
cluster6465	-0.0839674	0.0456951	-0.00608554	0.0321349
cluster5698	0.000942291	-0.0439307	0.00848098	0.0487537
cluster10329	-0.0365784	0.0964274	0.0108771	0.0114784
cluster656	-0.0811666	-0.00224016	0.0525165	-0.0506956
cluster21669	-0.0703848	-0.0732464	0.00337443	-0.0550804
cluster23222	-0.00154456	-0.12174	0.0777557	-0.0297904
cluster3965	-0.142107	-0.0260123	-0.0885552	0.0165395
cluster18678	-0.0998812	0.0772009	-0.0211626	-0.00756099
cluster21529	-0.017138	-0.0382939	0.0581555	-0.0238294
cluster23642	-0.116994	-0.0832761	-0.100368	0.00976022
cluster2796	-0.0512666	-0.0632773	-0.01951	0.00561662
cluster5053	-0.0578262	-0.102427	-0.0322929	-0.0300143
cluster20433	-0.0574384	-0.0166926	0.0622458	0.0532988
cluster12535	-0.0728976	0.000184907	-0.00127744	-0.0250663
cluster21009	-0.0984166	-0.0193382	-0.00632273	-0.0206268
cluster11486	-0.0439654	0.125481	-0.00465194	0.0337594
cluster7992	-0.059074	-0.00392879	0.0352389	0.0600907
cluster4260	-0.0865635	0.0766491	0.0482729	-0.0193052
cluster10	-0.118868	-0.0142429	-0.0681281	0.0122752
cluster19896	0.0108304	-0.0295692	-0.0516096	0.00677576
cluster3561	-0.0413938	0.136286	0.0324747	0.00725201
cluster1639	-0.0255617	-0.12665	-0.00368029	0.0414428
cluster10010	-0.0237801	-0.0519979	0.0430841	0.102524
cluster13492	0.00229703	-0.0340104	0.00501625	0.0304164
cluster17817	-0.118104	-0.0844403	-0.101293	0.00923186
cluster13414	-0.0395285	-0.0664946	0.0139572	0.0464974
cluster19505	-0.0698401	0.051812	0.108647	0.000127836
cluster1917	-0.11694	-0.0504034	-0.0139328	-0.0801147
cluster15657	0.104159	0.00316375	-0.0645643	-0.0968124
cluster7839	-0.00304674	-0.107337	0.0123585	-0.0499174
cluster20571	0.00971308	0.00761468	0.0674333	-0.0342723
cluster6218	0.00219992	-0.0438073	-0.0712642	0.0564835
cluster3074	-0.134044	-0.0396086	-0.0729934	-0.00518037
cluster18333	-0.0051536	-0.0311112	-0.0292294	-0.0400986
cluster3888	-0.0903509	-0.0339695	-0.0129668	-0.0306577
cluster1995	-0.0555247	0.0966577	0.0570891	-0.037924
cluster21240	0.0326293	0.01409	-0.0462685	0.0792044
cluster17032	0.0062127	-0.00232361	0.0636565	-0.0654506
cluster22026	-0.118108	-0.014191	0.0137975	0.00790123
cluster14606	-0.0475698	0.138437	-0.00614404	0.0305949
cluster23480	-0.0525986	0.0158472	-0.0521289	0.061851
cluster16078	-0.0482761	0.148614	0.000685832	0.00309897
cluster23332	-0.000448868	0.0947383	0.0468217	0.020161
cluster24098	-0.0560847	-0.0905048	-0.045549	0.00262191
cluster4072	-0.0672798	-0.107502	-0.0134482	-0.0180945
cluster10252	-0.082418	0.0187624	-0.0122866	-0.0106382
cluster22581	0.0404664	0.0404175	0.0503253	0.122007
cluster1732	-0.123603	-0.0693297	-0.0858693	0.0291261
cluster19421	-0.0299052	0.131025	-0.00670097	0.00745143
cluster12361	-0.000773446	0.00406495	-0.0896588	0.0452406
cluster19198	-0.079325	-0.0523986	-0.0658494	-0.000402825
cluster20799	-0.0876349	-0.0376024	0.082408	0.00604797
cluster10741	-0.109509	-0.025288	0.0572022	-0.00327589
cluster5463	-0.1031	0.0755037	-0.0259137	0.0210223
cluster19969	-0.0923929	-0.0262794	0.0322008	-0.0482733
cluster22500	-0.0309984	0.020558	0.0422982	-0.0279061
cluster15829	-0.0793097	0.0401828	-0.00199023	0.0376103
cluster8835	-0.00822558	0.0120554	0.0273514	0.020386
cluster5874	-0.0422176	-0.109492	0.0141734	0.00405077
cluster20615	0.0144502	-0.0209471	0.0386383	0.112014
cluster9894	0.0897051	-0.0410063	0.0220159	0.147441
cluster6885	-0.109278	0.0695043	0.0434244	0.0261046
cluster2702	-0.10155	0.0388215	0.0168473	-0.0208329
cluster16424	-0.0484164	-0.0791221	-0.0147942	-0.0535243
cluster12826	-0.128268	1.43121e-05	-0.021683	-0.0251263
cluster7141	-0.0508823	0.0260205	0.0611517	0.0435142
cluster4790	-0.0310448	-0.0294329	0.0594575	0.0313974
cluster22170	-0.146458	-0.0740846	0.0339836	-0.00160838
cluster128	-0.0590816	0.0155239	0.0433501	-0.0758659
cluster19043	0.0215133	0.0206601	-0.0232112	0.0147524
cluster14746	-0.0490454	0.0703129	-0.0141378	0.00657499
cluster5771	-0.0211902	0.0205686	-0.0520741	0.0808825
cluster23027	0.0887144	-0.038146	0.0320327	0.148067
cluster12306	-0.0854789	-0.000494348	0.043742	0.0260236
cluster6829	-0.103531	0.00143886	-0.0304282	0.0237539
cluster15586	-0.0349738	-0.0438439	0.118686	-0.0559148
cluster19639	-0.0175568	0.0126167	0.0876859	-0.00487766
cluster2553	-0.0608562	0.101332	-0.00604383	0.00433032
cluster7464	-0.0715798	-0.0548129	0.0355237	-0.0608251
cluster18931	-0.00406994	-0.0248221	0.0158874	0.0772844
cluster12059	-0.0874953	-0.0100317	0.00930657	-0.04211
cluster14903	0.00574092	-0.0168493	0.0563255	0.053833
cluster21379	-0.0865526	-0.062781	0.0272485	0.0180814
cluster7739	-0.0459078	-0.0842573	0.0394648	-0.0614166
cluster23757	-0.0674241	0.0790268	0.0129836	0.0254876
cluster12602	-0.0183367	0.0070498	0.101513	0.0946684
cluster3088	-0.00469127	0.0148494	0.0562254	-0.124457
cluster5711	0.0235747	0.0727498	0.0420612	0.0201555
cluster15763	0.0270424	-0.0129261	-0.0383614	-0.0286799
cluster60	-0.052061	-0.0672219	-0.0453854	0.0189822
cluster16492	-0.0474584	0.0848033	0.023792	-0.037191
cluster4456	0.0187421	0.054764	0.0653889	0.117154
cluster22688	-0.123662	0.0510785	-0.0034328	-0.0695923
cluster18658	0.00644254	0.0584149	-0.0114828	-0.0377799
cluster14501	-0.0681141	-0.110257	-0.002047	-0.00196741
cluster19325	-0.0648079	-0.000944964	-0.0257591	-0.0126884
cluster4887	-0.0334163	-0.0567147	-0.0329239	-0.0837653
cluster10055	-0.10849	0.00806628	-0.0124653	0.00146395
cluster23989	-0.00218433	-0.0714953	0.12638	-0.0897197
cluster8764	-0.0633678	0.122114	-0.015856	-0.000277269
cluster819	-0.0909877	-0.039058	-0.0333994	0.0332601
cluster13486	-0.0561048	0.153603	-0.0151267	0.0403304
cluster13234	-0.0760154	0.00594756	0.0327057	-0.0169547
cluster5101	-0.0879349	0.0527854	0.0222787	0.0153009
cluster20386	0.00701516	-0.00588956	0.0915077	0.0187732
cluster12343	-0.126613	0.0270616	0.02496	-0.00735701
cluster9995	-0.0386919	-0.13357	-0.0125151	-0.0138583
cluster16556	-0.010143	-0.0179472	0.0775276	-0.0486681
cluster22085	-0.0964822	-0.00260417	-0.0175463	-0.0528654
cluster21765	-0.0766004	0.0260393	-0.0181304	0.00804896
cluster11484	-0.0762872	-0.0386316	-0.0955165	-0.0446337
cluster7651	0.0076749	-0.0357672	-0.0705683	-0.0532228
cluster24524	-0.105084	0.0607104	-0.00104472	0.00547513
cluster18224	0.0104386	-0.0356437	0.00592493	-0.0386598
cluster21494	0.0783243	-0.0118784	0.0772113	0.104402
cluster18673	-0.114687	0.0382899	0.103751	-0.0150009
cluster10665	-0.0355949	-0.0958677	-0.0130641	-0.0198405
cluster17368	-0.0684982	0.0449565	0.0830874	-0.017475
cluster23253	0.00538377	-0.0723502	-0.0105254	0.0241692
cluster17028	-0.103873	0.00967516	-0.0109725	0.044854
cluster22641	0.0759981	-0.0260434	-0.0309514	-0.0941496
cluster15075	-0.00243449	-0.0418221	0.0401578	0.0269412
cluster11023	-0.0263349	0.0654197	-0.0300731	0.00943614
cluster16836	-0.0442386	0.00305697	-0.0139924	0.0560614
cluster9594	-0.0341731	0.137637	0.0417294	0.043748
cluster8960	0.000636384	-0.0851266	0.00174782	0.00488735
cluster5185	-0.0937396	-0.0825104	-0.00419364	-0.0154379
cluster21812	0.0508455	0.024551	0.0337189	0.128478
cluster9464	0.134133	-0.0474531	-0.00984414	0.0914042
cluster8763	-0.0850459	0.0564965	-0.0183744	0.00800226
cluster10587	-0.0955529	-0.00104621	-0.0438415	-0.00170123
cluster3874	0.0810096	-0.122103	0.0385271	0.0444262
cluster17790	0.105736	-0.0140147	-0.0705768	-0.123659
cluster21839	0.0155335	-0.108275	-0.046381	-0.0212353
cluster14593	0.00306665	-0.0185953	0.0639016	0.0265342
cluster4827	-0.091135	0.0292505	0.0210082	-0.0357624
cluster16125	0.0817615	0.0286251	0.0332096	0.10959
cluster736	-0.101739	-0.0613333	0.0651036	-0.00650065
cluster17452	-0.063378	-0.0365442	0.0545189	-0.0295616
cluster588	0.0488691	-0.101542	0.0518047	0.0403463
cluster1493	0.00998052	-0.0131309	-0.0143161	0.14115
cluster12339	0.0809065	-0.0367611	0.0215056	0.138418
cluster13266	-0.00951446	0.0219169	0.128803	-0.11088
cluster5241	0.0124008	-0.0624376	0.103459	-0.0315963
cluster9128	-0.0859558	0.0901983	0.0129467	0.0178606
cluster1617	-0.0498139	-0.0365052	0.0897691	-0.000521703
cluster22279	-0.00749139	-0.0368334	0.106232	-0.0721517
cluster555	0.0983532	-0.0235887	-0.0864203	-0.108966
cluster17108	-0.114929	0.0035713	-0.032634	0.0206601
cluster5991	0.0382103	0.016002	0.0983959	-0.0695438
cluster7180	-0.0955175	0.0284704	0.0083041	0.0509673
cluster21903	0.0420792	0.0152344	0.022642	-0.010689
cluster3547	-0.02965	-0.0948922	0.00730556	0.0795711
cluster4836	-0.097216	0.00714949	-0.0211594	-0.01664
cluster6442	-0.0219439	-0.0949845	0.0176078	-0.0409372
cluster19265	0.046043	0.00139851	-0.0285402	-0.0427953
cluster3918	-0.0282001	-0.063948	0.0511265	-0.00463407
cluster22854	0.0816335	0.0583351	-0.0364312	-0.076211
cluster18816	-0.0669591	-0.038006	0.10231	0.00158141
cluster1532	-0.112369	0.0228232	0.00204266	-0.0340492
cluster16673	-0.0716922	-0.0637487	-0.0884468	-0.00992898
cluster6311	-0.0700885	0.0482617	0.104869	0.0144341
cluster6637	-0.112522	0.0611694	0.0386761	0.00559192
cluster12223	-0.0863675	-0.0204107	0.0539629	-0.0626884
cluster22313	0.00214781	-0.106044	-0.0834063	0.0305823
cluster24320	-0.0839712	0.0162691	0.0537173	-0.0624021
cluster14235	0.0295141	-0.0353257	0.0631592	0.0473105
cluster22618	-0.0860867	0.00611707	-0.0267059	0.0003866
cluster18984	-0.120001	-0.0870087	-0.103534	0.0112341
cluster3077	-0.00849833	-0.114807	-0.0217028	-0.0544144
cluster5319	-0.0785653	-0.031503	-0.0863088	0.0368972
cluster20127	-0.104638	-0.0589567	0.0543506	-0.0369263
cluster17950	0.0831794	0.0480091	-0.0747051	-0.0929189
cluster4279	-0.0902764	0.0377138	-0.00140922	-0.00394495
cluster16859	-0.086321	-0.0877444	-0.0392475	0.0296588
cluster11766	-0.0548383	-0.0409912	0.0851574	0.0240721
cluster1644	-0.0865292	-0.00966219	0.0860751	0.0681284
cluster4664	0.0289389	-0.00817585	-0.00680038	0.0817737
cluster23057	-0.151409	0.0645787	0.0108231	-0.0100187
cluster10777	0.0227557	-0.00705056	-0.126084	-0.0975235
cluster40	-0.0680574	-0.00107498	-0.0253386	-0.0434697
cluster23670	-0.0960421	0.0665431	-0.0566224	0.0364367
cluster396	0.0492293	-0.0154552	-0.0709166	-0.131068
cluster8411	-0.0338349	-0.103313	0.00118261	0.0380191
cluster21997	-0.0127268	-0.0609203	0.0384986	-0.0759996
cluster9065	-0.030538	0.0430447	0.027266	0.0401433
cluster3951	0.0592182	0.117749	-0.0839482	0.0273683
cluster23049	-0.0200219	0.0224229	-0.0565093	-0.0111892
cluster22600	-0.0382469	-0.0216619	0.00223443	0.00582086
cluster19369	-0.0183924	0.00750457	-0.0375443	-0.0123474
cluster727	0.0279472	-0.0446327	-0.00847519	0.15315
cluster8151	-0.0632323	-0.0841168	-0.0157163	0.0456891
cluster22464	0.0609017	-0.0581649	-0.0297596	-0.0794183
cluster706	-0.115768	-0.0206314	-0.0409219	-0.0224452
cluster12295	0.023119	0.076385	-0.0798429	0.0602168
cluster15338	-0.0467906	0.152475	-0.000435675	0.0197591
cluster14545	-0.0713137	0.0973336	0.126435	-0.0398036
cluster14423	0.0420909	-0.120574	0.0111467	0.0566882
cluster16457	-0.0871181	0.0259167	-0.0439486	0.0165263
cluster20373	-0.10802	0.0361399	-0.079928	0.0817172
cluster251	-0.131881	-0.0229932	0.00274387	-0.0220462
cluster16638	0.119835	0.00363987	-0.0742807	-0.111382
cluster6722	-0.094719	0.0468967	0.0120134	0.0334288
cluster1554	-0.0748692	-0.0204993	0.0678904	-0.00566677
cluster5094	-0.0751596	-0.0526406	0.0779258	-0.0315388
cluster5231	-0.0341221	0.0170774	0.136598	-0.00951636
cluster10526	-0.10686	0.0652204	-0.0292142	0.018529
cluster20340	-0.0247047	-0.0204611	-0.031722	-0.0281007
cluster15056	0.103504	-0.045304	-0.00542204	0.0918975
cluster20891	-0.115044	0.0372707	-0.00576019	-0.000622244
cluster4964	-0.0408798	-0.0591204	-0.0129003	0.0043899
cluster3593	-0.094471	-0.00634624	0.0341448	0.00950063
cluster8875	0.0697772	-0.0312017	0.0582051	0.04782
cluster20405	-0.0582167	0.0450832	0.0549659	-0.0256851
cluster14766	-0.0848041	0.00670744	0.111776	0.0266041
cluster16254	-0.0548779	-0.0849329	0.0286292	-0.0501131
cluster9347	-0.108072	-0.0875864	0.0592452	-0.0247468
cluster16429	-0.0781003	0.018778	0.0153618	-0.024511
cluster12376	-0.00395135	-0.0825648	-0.0223046	0.0351596
cluster19100	-0.0684903	0.0148855	0.00707997	0.00636531
cluster8236	-0.0870115	0.0321208	-0.0494878	0.0841611
cluster20543	-0.0509032	0.0334434	0.0234002	-0.00944426
cluster22186	-0.0740373	-0.0351301	-0.0861983	0.017224
cluster11152	-0.139386	0.0302831	0.0100542	-0.0407986
cluster4918	-0.0727213	-0.047191	-0.0354231	0.0700688
cluster17810	-0.0184488	-0.105958	-0.0497947	-0.0292863
cluster1229	-0.0882786	0.0419886	-0.0153468	-0.0624478
cluster17072	-0.0438348	-0.0871128	-0.072188	0.0194629
cluster12775	-0.0735155	-0.00458834	0.047446	-0.00810235
cluster8507	0.0974702	0.0059646	-0.0442515	0.00970315
cluster18826	-0.0816178	0.014234	0.0200552	-0.0151729
cluster951	-0.0578414	-0.0318502	0.119386	0.0238997
cluster8376	-0.0658182	0.0664135	0.0638024	0.00204725
cluster21003	0.0336765	-0.0153014	0.00895148	0.0576153
cluster19617	-0.112709	-0.0854992	-0.0578698	-0.00649341
cluster11099	-0.0428549	0.0344647	0.0965427	-0.0127067
cluster1846	-0.0917794	-0.0494464	-0.106598	-0.0541567
cluster12519	0.0484688	-0.0220225	0.0128834	0.0829225
cluster7511	-0.0983598	0.0536445	-0.0481708	-0.0783418
cluster21897	0.0517583	0.0437235	-0.0401462	-0.0546073
cluster6965	-0.075165	-0.0171407	-0.0503859	-0.0476628
cluster6811	-0.0259207	-0.0857291	0.0475335	0.0296073
cluster16842	-0.109954	-0.0563813	0.0140795	-0.0476234
cluster18457	-0.135904	0.0143837	-0.0172646	0.0128146
cluster2016	-0.0799501	-0.0187673	0.00519922	0.0105087
cluster7065	-0.00241436	-0.0164184	0.0296564	0.119531
cluster15211	0.0916507	-0.0136223	-0.0970076	-0.108436
cluster12424	-0.0837584	-0.0229977	-0.0843868	-0.0452963
cluster11512	-0.0748852	0.0980321	0.0182416	0.0128334
cluster17094	0.133753	-0.0145846	-0.0619835	-0.0563561
cluster9385	-0.125978	-0.0601621	0.0169248	-0.0110182
cluster20402	-0.0233458	-0.116495	0.0688447	-0.0231303
cluster13574	-0.104028	0.0050148	-0.00341344	-0.0241998
cluster6400	-0.110446	-0.0649974	0.0138296	-0.0863073
cluster24146	0.0755124	-0.00593733	0.0280377	0.0375236
cluster18295	-0.0954306	-0.0267814	0.041971	-0.0524358
cluster16620	0.0170274	-0.0279973	0.00764651	-0.0911538
cluster19463	0.104389	0.00927375	-0.0658742	-0.0979671
cluster6199	0.00615153	-0.0289534	0.113371	0.0532062
cluster22509	-0.0880758	-0.0493707	-0.0268566	0.0040992
cluster3938	-0.0611191	-0.0277503	0.0369309	0.0660949
cluster11982	-0.113576	0.00245758	-0.068973	0.0168543
cluster6489	-0.093728	0.0194185	-0.00868054	-0.0037306
cluster7604	-0.0396295	0.0636233	0.00514925	0.0331236
cluster13431	-0.0943512	0.0374067	-0.028611	0.0208586
cluster3994	-0.0278585	-0.038221	0.145705	-0.0628274
cluster1920	-0.03904	0.0469105	-0.0441657	0.00835917
cluster13889	-0.107746	-0.0400348	-0.0442372	0.0235659
cluster7406	-0.040804	-0.0336107	2.37143e-05	-0.0106242
cluster12830	-0.0307399	-0.0381808	0.131357	-0.0595728
cluster15185	-0.00636741	0.0952312	0.00218215	0.00101291
cluster6697	-0.0735131	-0.0470036	0.0446316	-0.0129237
cluster7640	-0.0412687	0.0263139	0.0981453	0.027455
cluster15385	-0.069511	0.0220499	0.0153896	0.0216117
cluster2501	-0.0418181	0.0220624	-0.0997505	-0.0206558
cluster24500	0.113966	0.00759838	-0.0714344	-0.106565
cluster23483	-0.00493735	0.14452	0.0122463	-0.0172209
cluster24119	-0.0546481	-0.00092959	0.0288093	-0.0404986
cluster18442	-0.0990119	0.073812	-0.0285928	0.0102829
cluster17568	0.0425659	0.0247921	0.112481	0.0235748
cluster15489	-0.0339922	-0.0467388	0.147914	-0.0671886
cluster1651	-0.0332873	0.0425626	-0.109171	-0.0434126
cluster18021	-0.0826668	-0.0517558	0.0944652	-0.0317534
cluster3544	0.0164277	-0.0034151	0.0287573	0.121151
cluster7247	-0.0881086	-0.082701	-0.0265551	0.00206443
cluster20946	0.0794347	-0.0141511	0.0187177	0.000440638
cluster6093	-0.0837492	0.0291096	0.00157678	0.0110478
cluster17454	-0.0800385	-0.0350408	-0.00302806	-0.0121002
cluster11725	-0.110319	-0.0731671	-0.0368752	0.0484392
cluster20204	-0.0324576	-0.0699033	0.0823478	-0.0622733
cluster6294	-0.151723	0.0357976	-0.0203724	0.0235149
cluster1039	-0.0817037	0.00518643	0.0838214	0.0199725
cluster9722	-0.109451	-0.0408702	-0.0255353	0.0343155
cluster8997	0.0586356	0.0982929	-0.0170789	-0.0299854
cluster18762	0.0311453	-0.125438	-0.0100548	0.0689539
cluster7474	-0.0998796	0.0314651	0.0381375	-0.0299916
cluster21321	-0.0540801	0.0630827	0.0659086	0.0288905
cluster19681	0.0478509	-0.0561911	-0.0812757	-0.00619481
cluster906	0.000964815	-0.089348	-0.0160594	-0.113063
cluster12377	0.0706144	0.0144923	-0.00899896	0.0779356
cluster11459	-0.11897	0.000140137	0.0168403	-0.00083094
cluster21510	0.0445175	-0.0287699	0.0172448	0.0354551
cluster15273	-0.0554304	-0.0573931	0.132515	-0.0658509
cluster12337	-0.033894	-0.0533144	-0.0322222	0.0790531
cluster18700	-0.0843176	-0.1174	-0.0266427	-0.0793169
cluster12837	0.0165897	-0.103383	-0.0225481	0.0183294
cluster7475	-0.117181	-0.0353362	0.0260136	-0.0805642
cluster12203	-0.0697232	0.0656287	0.00477332	-0.0298902
cluster3474	-0.12431	0.0327801	-0.0148352	0.00758584
cluster14139	-0.0621402	-0.0405288	0.0628686	0.048519
cluster21127	-0.0765803	-0.0305604	-0.0140283	0.0839333
cluster13415	0.0760521	-0.0267805	0.0337335	0.154283
cluster20743	-0.055156	0.0959275	0.0212806	0.0166793
cluster21007	-0.109251	-0.0478086	-0.0153235	-0.0136762
cluster2121	-0.0440475	0.0223432	0.0504151	0.0251378
cluster22685	-0.0367233	0.121516	-0.00223732	0.0171539
cluster23956	0.115774	0.00351653	-0.0717636	-0.107608
cluster19542	-0.0153649	0.0278903	0.054327	0.0144517
cluster14579	-0.119883	-0.0271682	-0.0436396	0.000331577
cluster14254	0.0326793	-0.0465468	0.0297478	0.0731294
cluster10011	-0.0553558	0.0093618	0.060491	-0.00567605
cluster14480	-0.111876	-0.0127717	-0.062046	-0.0111805
cluster8409	-0.0249864	-0.0202948	-0.145048	-0.071104
cluster14130	-0.0869766	-0.0723189	0.0406035	0.0146475
cluster20618	-0.00647288	-0.101905	0.0524243	0.0550849
cluster10001	-0.0773545	0.0341988	0.0996631	-0.0123813
cluster11115	0.0240016	-0.0180913	0.00605133	-0.0349351
cluster5657	-0.0317953	-0.0291953	0.0434892	-0.0383474
cluster5480	0.00332731	-0.0396533	-0.0107207	0.0711914
cluster6123	-0.0125025	-0.0200824	-0.0356831	0.0287074
cluster13141	-0.110156	0.0805231	0.0408996	0.0118801
cluster22878	-0.0342721	-0.100216	0.0484997	0.039724
cluster207	-0.0403315	-0.0691584	0.0401255	-0.00936653
cluster15665	-0.0280666	-0.00548339	0.0553732	-0.0265933
cluster16777	-0.00816554	-0.0513053	0.125837	0.0651038
cluster4861	-0.0852387	-0.0194101	0.0350002	-0.0383489
cluster20959	0.0493516	0.0725983	-0.0722447	-0.0983861
cluster12279	-0.0128458	-0.00351367	-0.0380001	-0.117962
cluster8363	0.00193218	-0.0355845	-0.0623105	-0.0265221
cluster15088	-0.0855256	0.0429306	0.0149335	-0.00873584
cluster6245	-0.0847217	-0.0329002	-0.00810822	0.0358936
cluster5616	-0.138843	-0.0512005	-0.0861416	-0.00190196
cluster11377	-0.116026	0.0582942	0.00421659	-0.0533567
cluster21064	0.00510648	-0.0314578	0.0588297	-0.0347676
cluster17794	0.0782523	0.05471	-0.0348309	-0.102027
cluster20461	-0.128619	-0.0389883	-0.0104948	0.0071622
cluster15497	0.0432983	0.0893912	-0.0317422	-0.0383553
cluster5054	-0.0467056	-0.0695486	0.0107929	0.091787
cluster2739	-0.0490466	0.00996848	-0.0383527	0.0852088
cluster10201	-0.0340666	-0.0329004	0.0523071	0.0174227
cluster21213	-0.0611256	0.0368821	0.0610888	-0.0169635
cluster18128	0.0423057	-0.0353618	0.0234522	0.104374
cluster18915	0.0717587	-0.0426007	-0.0148621	0.089585
cluster13385	0.0125348	-0.0792359	-0.0351138	-0.0911137
cluster10715	-0.0268011	-0.054186	-0.00416014	0.132696
cluster3494	-0.118399	-0.00448268	0.0597065	0.0178177
cluster24439	-0.0371032	-0.0554853	0.0968526	-0.0894016
cluster7530	-0.076244	-0.00623155	-0.0212482	0.0747762
cluster2869	-0.0916827	0.136568	0.0175757	-0.0101562
cluster11299	-0.0738607	0.000144423	0.0861595	-0.00631771
cluster8949	0.128123	-0.0432958	0.00200377	0.0969232
cluster18684	-0.0802052	-0.0767694	-0.093774	-0.0210375
cluster17996	-0.0298524	0.0871021	0.0158683	0.0601181
cluster18321	-0.0494249	0.0893489	0.107302	-0.00677687
cluster15117	0.0710336	-0.0997647	-0.012153	-0.0236279
cluster20371	-0.0893403	0.124623	0.0654863	-0.0296542
cluster16799	-0.0473941	0.0627057	0.00997504	-0.0313812
cluster17383	-0.121569	-0.00957586	-0.0486751	0.00383033
cluster7200	-0.0387	-0.0676596	-0.137313	-0.0512264
cluster8043	-0.0759508	0.0258609	0.074088	-0.0435837
cluster4938	0.00522403	-0.0368179	0.042496	0.122296
cluster17734	-0.0835419	-0.0104818	0.019546	0.0228036
cluster14578	-0.0704976	0.0155545	-0.0145255	-0.000671837
cluster14886	-0.0354545	0.179084	-0.0109136	0.0102622
cluster13612	-0.125351	0.00620297	0.0177721	-0.00791538
cluster23123	0.0648528	0.00196985	-0.0401997	-0.0602784
cluster19544	-0.0261482	0.00269766	0.0597258	-0.0158299
cluster303	-0.0453446	-0.0485289	0.0351876	0.0615482
cluster20398	-0.0531278	0.0597593	-0.0140024	-0.0293302
cluster5544	0.0579817	-0.0599679	-0.100187	0.0345754
cluster22356	0.0811617	-0.036877	0.0215734	0.138855
cluster1967	-0.0143605	0.0329453	0.0408096	-0.00413689
cluster20314	-0.0644368	0.0442704	0.0153757	0.0225427
cluster20859	-0.0976322	-0.000996581	-0.0267513	0.0111984
cluster121	-0.137568	0.033728	0.0121381	0.00924441
cluster9626	-0.0135959	-0.0508984	0.14866	-0.0965883
cluster8112	0.0237806	0.0126685	-0.00455795	-0.131421
cluster9596	0.0754505	-0.0593826	0.0176089	0.142306
cluster8302	-0.0479875	0.0264686	-0.0290392	-0.014571
cluster14635	-0.0758253	-0.0103801	-0.0181944	0.014553
cluster7031	-0.101876	0.0561369	0.00876358	0.0111278
cluster17617	-0.0618227	-0.0347023	0.0635143	0.0303435
cluster10657	-0.106393	0.0233981	0.0310802	-0.000838727
cluster9327	-0.0802391	-0.0444875	-0.0895251	-0.0447462
cluster21105	-0.0105195	-0.0291545	0.0315162	0.00545482
cluster19489	-0.0245938	-0.0498197	-0.0125671	0.00829692
cluster12188	-0.0990272	0.0376808	0.0350036	0.032483
cluster6909	-0.145431	0.0468068	-0.0925387	0.0244261
cluster3613	-0.0879542	0.0639432	0.0249338	0.0521267
cluster18890	0.0306444	-0.0450366	0.0976502	-0.0401772
cluster9072	-0.0912224	0.0271461	0.00647958	-0.0388469
cluster24501	-0.0456554	0.0643951	-0.00448492	0.0267502
cluster12237	0.148767	-0.0203937	-0.00605088	0.00896027
cluster5933	-0.0430472	0.0299919	-0.042013	0.00327128
cluster22526	-0.0312205	-0.00425676	-0.0104356	0.0291173
cluster3638	0.0811913	0.00202586	0.0220452	-0.0807397
cluster16146	-0.0552854	-0.10699	0.00977926	-0.0586183
cluster14938	-0.0133037	0.130207	0.0159894	0.0736072
cluster15050	-0.123053	-0.0580116	-0.0437046	0.0242509
cluster2861	0.00142675	-0.0635722	0.0964283	-0.0976334
cluster24186	-0.0438735	0.142969	-0.000408513	0.0185273
cluster19971	0.0450582	0.0900031	-0.0448849	-0.0555475
cluster23695	-0.043831	-0.0520137	-0.0632436	0.00956523
cluster10063	-0.0492353	-0.0144112	0.1118	0.0428824
cluster8408	-0.0468614	0.152706	-0.000436334	0.019789
cluster11002	0.00549091	-0.0386641	0.0951776	-0.0153456
cluster18207	-0.0662363	-0.0679632	-0.0112836	-0.00766428
cluster22561	0.0481979	-0.0370013	-0.10509	0.0238386
cluster23992	0.0447247	-0.0394022	-0.0429153	0.0495185
cluster11065	-0.0189811	-0.042786	-0.0324474	-0.0435676
cluster6518	-0.0429931	0.0184978	0.0730552	0.00425611
cluster15949	0.0369933	0.0677869	-0.0187127	0.0102437
cluster9629	-0.137807	-0.0479795	-0.0537404	-0.0152126
cluster25	-0.0702607	0.00485263	0.0173663	-0.0161716
cluster8129	-0.0759625	-0.00360101	-0.0169785	-0.035808
cluster20524	0.0493291	0.012454	0.00203668	0.0207547
cluster2589	-0.00704879	-0.0624347	-0.0401662	0.0668939
cluster15957	-0.0169626	-0.0709393	-0.00565635	0.0823479
cluster21304	-0.0879593	-0.0756735	-0.0689394	-0.0226606
cluster8451	-0.0806503	0.0305673	-0.0138981	-0.0392999
cluster7760	0.0603721	0.0511058	-0.0421031	0.0445815
cluster21026	-0.0781687	0.0118475	0.0591914	0.0613738
cluster3295	0.0236525	0.0229322	0.149984	0.0823749
cluster19570	-0.15174	0.032417	0.0244031	-0.0178533
cluster21621	0.000322433	-0.0493879	-0.0219523	2.23072e-05
cluster9296	-0.0905368	0.0252743	-0.0373807	-0.0030021
cluster699	0.0517959	-0.0565528	-0.0207823	0.0790629
cluster297	-0.0160428	-0.00459247	0.0399411	0.10063
cluster14649	-0.0181393	-0.0391165	0.0446229	-0.0254012
cluster18067	-0.0875805	-0.0353764	0.00741975	-0.0170667
cluster3696	-0.0229771	-0.0442535	0.106948	-0.0334401
cluster6130	-0.0675433	0.00565232	0.0113691	-0.0142755
cluster14245	-0.108567	-0.0821508	-0.0619244	0.0349106
cluster2180	0.0133789	-0.00797002	-0.00808956	0.047052
cluster18202	-0.164935	-0.0348414	0.0430323	-0.0421755
cluster22939	-0.0781601	-0.000203229	-0.0616584	-0.0378304
cluster11574	0.0348898	-0.0462887	0.116457	0.108316
cluster22021	-0.00675283	-0.00446739	0.0450286	-0.0461152
cluster11779	-0.0850816	-0.0990285	-0.0440387	0.0542571
cluster5347	0.0421881	-0.0133045	0.0441211	0.0451807
cluster9851	-0.104312	-0.0300423	-0.0781133	-0.0223413
cluster23017	-0.0245845	-0.0412689	-0.0267123	-0.0110269
cluster12258	-0.0534619	0.174215	-0.000497792	0.0225763
cluster388	0.100332	0.0680933	-0.0684527	-0.0763907
cluster1666	-0.104801	-0.0164624	-0.00610185	-0.0157866
cluster8621	0.0470014	-0.0347733	-0.0215642	-0.081244
cluster19704	-0.0111339	-0.0151377	-0.0409904	0.165459
cluster18809	0.067672	-0.0307478	0.0179877	0.115776
cluster17784	-0.0813801	0.0128114	-0.0173457	0.00298147
cluster8230	0.0994711	0.0422969	0.0445373	0.101403
cluster9199	-0.0594284	-0.0741651	-0.0684992	-0.0442004
cluster8546	0.0867268	-0.0842353	0.02284	0.0278473
cluster10675	0.00545184	-0.0521704	0.103719	-0.0258927
cluster11461	-0.0582684	-0.0891375	0.00124625	0.00913006
cluster16133	0.0579604	-0.0255117	-0.00240624	-0.12848
cluster17491	0.0847968	-0.0385287	0.0225397	0.145074
cluster21883	0.00780678	-0.0363937	0.0942318	0.0381353
cluster12334	-0.00256899	-0.0960244	0.0182725	-0.0191911
cluster23436	-0.0483942	0.046501	0.0154099	0.0200754
cluster5682	-0.0512255	-0.0481376	-0.00478531	0.00390192
cluster15197	-0.0467682	0.0681818	0.035895	-0.00782275
cluster2826	-0.027066	-0.0167358	-0.113977	-0.00469349
cluster3081	-0.0439327	0.109667	0.00666992	0.0731633
cluster4905	-0.0877146	0.0361381	0.00357232	0.0296414
cluster13383	0.0907848	0.0593607	0.120675	-0.0157453
cluster20094	-0.0711698	-0.0637211	0.00207917	-0.0207772
cluster12263	-0.0600454	0.0973256	0.00312337	-0.00185267
cluster15515	-0.0378923	0.0993205	-0.0448234	-0.00947735
cluster7208	-0.132591	-0.0527551	0.0623402	-0.00980361
cluster5885	-0.0381663	-0.102557	-0.0217509	0.0543092
cluster10869	-0.0980392	-0.0179142	-0.00279615	-0.0500253
cluster21895	0.0411419	0.0320477	0.00458321	0.093314
cluster22336	0.074581	-0.0809108	0.0300117	0.0952362
cluster17154	0.0676816	-0.0333961	0.040587	-0.0123733
cluster23878	-0.0712818	-0.0600268	0.034574	-0.065104
cluster22042	-0.0422367	0.0551013	0.0267027	0.0301337
cluster15964	-0.0657913	-0.0795988	-0.000275535	-0.010616
cluster17661	0.0214202	0.0936548	0.0566205	-0.105668
cluster15642	-0.0342659	0.0221259	-0.00661832	0.0615914
cluster14385	-0.0531691	0.101591	-0.0117607	0.0254231
cluster17599	-0.0857408	0.0368886	-0.0393244	0.00937036
cluster22517	-0.101177	-0.0583806	-0.0254165	0.101746
cluster23399	-0.0951981	-0.0133812	-0.0731199	0.029558
cluster20156	0.0858947	-0.0390275	0.0228315	0.146952
cluster23782	-0.0288585	-0.0596237	0.0694857	0.033045
cluster7506	-0.0581662	-0.113336	-0.00275151	-0.0631426
cluster5739	-0.0401878	0.105859	0.0148293	-0.0053865
cluster9383	0.0398286	-0.0376353	-0.00484201	-0.0129934
cluster3933	-0.0996402	0.0507311	-0.00286639	0.0312191
cluster13711	-0.0696191	0.0436273	-0.0660899	-0.0560018
cluster10435	-0.111932	-0.0751392	0.0415893	-0.0151429
cluster6732	0.000587258	-0.086247	0.0680181	0.0443874
cluster5642	-0.0553967	-0.0409617	-0.0357722	-0.0622307
cluster3983	-0.0689155	0.0552955	-0.0465423	0.00377971
cluster16588	-0.0397481	0.129526	-0.0003701	0.0167851
cluster10900	-0.0439547	0.00178368	0.0302996	-0.0463668
cluster1389	-0.0430816	-0.101334	-0.0518357	-0.065951
cluster15634	-0.0708326	-0.0602538	0.100065	-0.0235552
cluster1483	-0.0821567	-0.0777303	-0.0919793	0.0215556
cluster20321	-0.0716409	0.00748034	0.0442594	0.0136673
cluster21437	-0.0557633	-0.0602436	-0.021849	-0.0087292
cluster11356	0.052921	-0.0442164	-0.0194908	0.0942216
cluster23690	-0.112522	0.0529522	0.0399135	0.0223283
cluster1700	-0.0423565	0.0373554	0.036271	-0.00668879
cluster2798	-0.0698621	-0.0730412	-0.051697	0.0655707
cluster9962	-0.102555	0.089022	-0.0408474	0.0174271
cluster1391	-0.0670543	0.0109958	0.0183034	0.0333193
cluster20966	0.026773	-0.0263617	0.0315366	0.110136
cluster3973	0.128431	-0.0167101	-0.0343422	0.0175108
cluster11060	0.00463988	-0.030478	-0.0810123	0.0964273
cluster9274	-0.0918384	0.0108864	-0.0111525	-0.0292367
cluster17356	-0.0213973	-0.0779598	0.0340028	0.0510625
cluster220	-0.116128	0.0361409	-0.0148411	-0.0057266
cluster12168	-0.0223238	-0.0645123	-0.0681305	0.0105189
[truncated: 22,335 more rows]

## Sheet: Phenotype
Supplementary Table . RDA loadings of experiment conditions. A two tailed z test was used to find the outlaier
transcripts across RDA axis. Outlaier transcripts contributing the most to the separation were used for GO analysis.
	RDA1
cluster11757	-0.0258271
cluster7843	0.0286375
cluster3904	-0.0523852
cluster5170	-0.00412607
cluster10585	-0.0950383
cluster7725	-0.00569892
cluster18290	-0.0362908
cluster3656	0.0098133
cluster7638	0.035953
cluster21262	-0.0224345
cluster19680	0.0502292
cluster17998	-0.0253858
cluster9929	-0.0171924
cluster7668	0.00239686
cluster8730	-0.0482454
cluster6236	-0.0506377
cluster17924	-0.0682538
cluster3427	-0.00821272
cluster5436	-0.0235274
cluster14357	0.0344425
cluster10175	-0.0492097
cluster5890	-0.0368903
cluster2929	0.00919389
cluster6776	0.137318
cluster9422	-0.0887037
cluster7328	-0.0262985
cluster2663	0.0117341
cluster22400	0.085708
cluster13176	-0.0471699
cluster4873	0.0932345
cluster449	0.0333084
cluster1151	0.142232
cluster16850	0.00568559
cluster4735	-0.0833926
cluster23321	-0.14527
cluster20949	-0.0725367
cluster11012	-0.00208509
cluster7079	0.0123498
cluster12596	0.0510444
cluster16788	-0.0717743
cluster9328	-0.0071125
cluster12073	-0.0471205
cluster1379	-0.0666515
cluster12538	0.0677687
cluster11692	0.00989137
cluster12572	0.0196261
cluster4717	0.0702899
cluster6626	0.0117534
cluster14609	0.0827162
cluster18562	0.0122772
cluster8179	-0.062937
cluster13017	0.0331501
cluster14901	0.00549212
cluster22992	0.0295064
cluster23605	-0.111583
cluster7257	0.0587661
cluster6498	-0.0256311
cluster4491	0.00813323
cluster17672	0.0378341
cluster14269	0.0035769
cluster24455	0.0497027
cluster17584	0.0630336
cluster944	-0.0752305
cluster19985	0.026282
cluster12119	-0.0196113
cluster7185	0.0677576
cluster3818	0.041081
cluster23926	-0.00200188
cluster9681	0.0427778
cluster23501	0.00836929
cluster5754	0.0564924
cluster21448	-0.0920532
cluster6103	-0.01489
cluster19438	-0.0707237
cluster7403	-0.0549916
cluster10453	-0.0422167
cluster5976	0.078064
cluster2790	0.0580078
cluster8456	-0.0521256
cluster3673	0.0277168
cluster7229	0.125614
cluster13108	0.0368494
cluster10501	-0.00795042
cluster19957	0.0621921
cluster16931	-0.0575772
cluster15959	0.0620853
cluster6643	-0.0722889
cluster1360	-0.0883334
cluster20083	0.022911
cluster20893	0.0563689
cluster259	0.000833473
cluster23316	-3.07269e-18
cluster580	0.0545007
cluster21735	0.0666222
cluster2365	-0.0351984
cluster2857	-0.049168
cluster8227	0.106119
cluster21691	-0.103824
cluster20176	0.0126325
cluster13836	0.0624881
cluster20472	0.0729059
cluster4765	-0.054747
cluster10151	0.121481
cluster9815	0.0783798
cluster24433	0.000970338
cluster22732	-0.0159128
cluster1692	-0.0890497
cluster9420	-0.0406166
cluster7118	0.00429709
cluster24251	0.0134781
cluster22855	0.0267421
cluster20568	-0.0125331
cluster7417	-0.0696422
cluster8032	0.0653706
cluster21165	0.0588675
cluster5981	-0.0195759
cluster6243	-0.0470373
cluster3972	0.0421497
cluster13489	-0.0964742
cluster20179	0.0436582
cluster13014	0.0880451
cluster5879	0.0789813
cluster15929	0.0742378
cluster16172	0.0395896
cluster5001	0.00832184
cluster6584	-0.0362391
cluster2244	0.0682114
cluster880	0.073438
cluster21221	0.0256334
cluster11368	0.00892305
cluster1935	0.0541501
cluster7697	0.0302577
cluster11046	0.0323815
cluster16750	-0.0193917
cluster4770	-0.0813503
cluster6119	0.046055
cluster10420	-0.0541489
cluster194	-0.122034
cluster4884	-0.0359996
cluster18370	0.000234934
cluster4695	-0.134492
cluster7709	0.0610066
cluster359	0.0668042
cluster18014	0.0248627
cluster3434	0.0156402
cluster23868	0.0163185
cluster20033	-0.0129019
cluster5383	0.039189
cluster18217	-0.0903281
cluster3499	-0.0863202
cluster14094	0.00676749
cluster4726	-0.0260191
cluster17160	-0.017647
cluster7685	-0.100202
cluster12426	0.0498367
cluster12613	0.0556812
cluster4212	0.0196356
cluster10254	-0.0412564
cluster19517	-0.0901697
cluster10330	0.0650968
cluster3469	-0.100242
cluster10942	0.0926203
cluster13445	-0.0104084
cluster11430	-0.0962168
cluster22818	-0.0347667
cluster5855	-0.0331628
cluster22930	0.0142168
cluster19038	-0.0678377
cluster11530	0.0113503
cluster4162	-0.0510122
cluster1278	-0.0562062
cluster4865	-0.00463469
cluster22557	-0.00814859
cluster2888	0.0122753
cluster794	0.0554049
cluster9108	-0.0276409
cluster13628	-0.0297983
cluster12131	0.00797502
cluster9084	-0.0961393
cluster10257	0.0826961
cluster1434	0.0031128
cluster4471	-0.0275357
cluster4275	-0.0149373
cluster13233	0.0160373
cluster21980	-0.103575
cluster13086	0.027431
cluster21231	0.0357178
cluster22219	-0.0157984
cluster10148	0.0255623
cluster20553	-0.0464954
cluster1078	0.0647958
cluster14194	0.0307459
cluster20348	-0.0958083
cluster17255	0.0415483
cluster24271	0.081215
cluster14731	-0.0365789
cluster4867	0.0773664
cluster5287	-0.0677737
cluster5470	0.0510127
cluster6935	0.0150877
cluster12780	-0.0773967
cluster21366	0.0562941
cluster6851	0.0271279
cluster14338	-0.138887
cluster13647	-0.0834588
cluster24014	0.0564386
cluster3126	0.0336718
cluster16296	0.0153503
cluster21163	0.0850409
cluster4401	0.112531
cluster8233	0.0399443
cluster16578	-0.0164414
cluster11884	-0.151434
cluster8968	-0.0351101
cluster21638	-0.0132638
cluster8291	0.0585201
cluster2386	0.0868548
cluster23009	0.0592208
cluster19402	-0.00550735
cluster22822	-0.00194622
cluster8535	0.0273235
cluster8923	0.0811927
cluster19189	0.00559257
cluster1784	-0.0724384
cluster16434	-0.0361851
cluster10027	0.0480347
cluster1730	0.106282
cluster8134	0.00567873
cluster6936	-0.00998324
cluster19781	-0.0622583
cluster23677	0.0562416
cluster22087	0.0386261
cluster21281	0.0231333
cluster11089	0.00905053
cluster7596	0.00741875
cluster14225	-0.0232284
cluster23890	-0.00628974
cluster10395	-0.036365
cluster22899	-0.0171845
cluster6220	0.0587459
cluster773	0.0364693
cluster14320	0.0878716
cluster9790	-0.0054984
cluster8657	0.0198544
cluster4074	0.126819
cluster20709	-0.00283024
cluster16601	0.0307332
cluster20672	0.0502534
cluster17172	-0.0597757
cluster22626	0.0225997
cluster10516	-0.0352268
cluster21666	-0.0301725
cluster8526	-0.0749108
cluster1633	0.0153298
cluster17594	0.00523379
cluster15092	-0.02002
cluster9653	0.0286986
cluster9060	-0.00766537
cluster15070	0.0313818
cluster7402	-0.0153525
cluster6333	-0.0274511
cluster5140	0.013973
cluster16724	0.0299063
cluster17290	-0.0350854
cluster5340	0.00494021
cluster6704	-0.0445255
cluster98	0.040044
cluster3668	0.0854001
cluster19713	-0.0584068
cluster18453	-0.00158045
cluster24078	0.0487827
cluster14961	0.0152547
cluster8369	-0.0456533
cluster1143	-0.00699232
cluster5567	-0.0452528
cluster18995	0.039905
cluster17237	0.0389894
cluster17433	-0.0345647
cluster4246	0.0253771
cluster19820	0.0725572
cluster13875	-0.0591519
cluster12476	0.0807691
cluster4551	0.0187936
cluster17106	-0.0962469
cluster22252	-0.0281506
cluster6224	0.0325894
cluster2802	0.0131481
cluster5346	-0.00367613
cluster3183	0.0370345
cluster19863	0.0441343
cluster15320	0.070084
cluster12680	0.08815
cluster2557	0.108215
cluster9529	-0.0130385
cluster11774	-0.0523792
cluster3856	0.0518994
cluster4933	-0.122646
cluster8182	-0.0285757
cluster2100	0.0159423
cluster15779	0.0538376
cluster586	-0.0171242
cluster5313	-0.0588458
cluster3103	0.0357596
cluster9455	0.00849835
cluster8827	-0.106947
cluster4538	-0.00814046
cluster19946	-0.0179137
cluster21604	0.0771932
cluster16884	-0.00476568
cluster23656	0.0552223
cluster8173	-0.0587162
cluster14292	-0.00840308
cluster24056	0.045182
cluster18197	0.0211052
cluster19309	0.0158268
cluster485	0.0403549
cluster12220	0.0322188
cluster6367	0.0414178
cluster11907	-0.0418907
cluster1306	0.018924
cluster16571	0.0155056
cluster17073	0.0109384
cluster20188	0.105942
cluster6814	-0.0376263
cluster3375	0.0891498
cluster11576	0.00463989
cluster853	0.120269
cluster6026	-0.0832098
cluster732	-0.0149762
cluster17126	-0.00834116
cluster7804	-0.050413
cluster22114	-0.0439408
cluster20909	0.0524852
cluster24311	-0.110225
cluster2268	-0.0210828
cluster14714	-0.0283407
cluster12459	0.0443753
cluster21217	0.0329777
cluster9374	0.0302017
cluster2524	0.0246086
cluster11125	-0.0745983
cluster22702	-0.0741476
cluster15166	0.0100602
cluster4875	0.025171
cluster4384	0.0244158
cluster19004	0.0115382
cluster930	0.102692
cluster2808	-0.0267488
cluster13668	0.0392523
cluster3282	-0.00692836
cluster23755	-0.089964
cluster22385	0.0734946
cluster21203	0.00467935
cluster9178	-0.118553
cluster3023	-0.0229448
cluster23060	-0.00221914
cluster21395	0.0522874
cluster15321	-0.0107508
cluster835	0.0368184
cluster24440	-0.0215866
cluster2202	0.0715718
cluster18825	-0.0119919
cluster103	0.00862234
cluster5345	-0.0846256
cluster24432	0.09197
cluster11446	0.0254013
cluster681	-0.0372728
cluster20517	-0.0324641
cluster3917	-0.00260446
cluster12329	0.0298994
cluster5497	0.0718149
cluster23138	-0.0272379
cluster15945	-0.132555
cluster18721	-0.0140529
cluster11026	0.0569738
cluster23941	0
cluster19318	0.045967
cluster3038	0.0175486
cluster23185	0.0718218
cluster14411	-0.0800003
cluster3666	-0.0928072
cluster3691	0.0447865
cluster4031	0.0134057
cluster633	-0.118697
cluster17173	-0.0582704
cluster15721	-0.045992
cluster19474	0.0855571
cluster8527	-0.0030009
cluster13700	0.00204825
cluster21815	0.00572137
cluster12905	-0.0228855
cluster3297	-0.027299
cluster22472	0.0754588
cluster7762	0.0500543
cluster23174	-0.041045
cluster3788	-0.00955774
cluster16878	0.0602816
cluster4245	0.0484073
cluster1745	-0.0123172
cluster9194	-0.0336111
cluster24476	-0.0320962
cluster8974	0.00414727
cluster23043	0.024542
cluster6398	-0.0403387
cluster9225	0.0335957
cluster12485	0.00150575
cluster22167	0.00755259
cluster22646	0.0092483
cluster17367	-0.0515785
cluster15645	-0.0502718
cluster13932	-0.076977
cluster475	0.0210493
cluster5540	0.00738675
cluster3177	0.0786509
cluster15000	-0.0865823
cluster18339	-0.0123679
cluster1799	0.00708091
cluster22810	-0.0512239
cluster1116	-0.0137793
cluster13053	-0.0148929
cluster7113	0.0264203
cluster23615	0.034274
cluster14095	-0.0206136
cluster7	-0.0628242
cluster20456	-0.0613637
cluster3009	0.057185
cluster19728	0.0608036
cluster1788	0.0295133
cluster573	-0.0449346
cluster2799	0.0602675
cluster20097	0.0800972
cluster11676	0.028581
cluster6481	0.00624596
cluster3417	0.05563
cluster11651	0.0283824
cluster5280	0.0237848
cluster15330	-0.00440988
cluster18980	0.030697
cluster13406	0.0337072
cluster17537	-0.0848701
cluster19576	0.0801867
cluster6884	0.0452917
cluster10951	-0.0286613
cluster9250	-0.0414714
cluster9900	0.0174351
cluster8412	-0.0414116
cluster11677	-0.00529048
cluster23738	0.0299282
cluster18296	0.0491306
cluster13172	0.0649582
cluster22103	0.00275827
cluster22111	-0.0499007
cluster9106	-0.0236936
cluster18643	-0.0300755
cluster11210	0.0525164
cluster14923	-0.106664
cluster12386	-0.016376
cluster871	0.0379665
cluster24201	-0.00391387
cluster2119	-0.0834686
cluster19718	-0.0521769
cluster5508	0.0302889
cluster9925	-0.140992
cluster15245	0.00905026
cluster21757	0.0489734
cluster21920	0.0819514
cluster611	-8.62959e-05
cluster12514	0.0282867
cluster14736	-0.00871228
cluster11516	-0.0123652
cluster1412	0.0123199
cluster15303	-0.0741984
cluster11357	-0.0401866
cluster3797	-0.0533273
cluster12212	-0.0114604
cluster15794	0.0875489
cluster8612	0.0752922
cluster15467	0.0284635
cluster2339	0.0264789
cluster1806	-0.00909966
cluster10154	0.0572104
cluster14497	0.0312629
cluster12757	-0.0181144
cluster21077	-0.019822
cluster14463	-0.0522778
cluster18136	-0.0467256
cluster11391	0.00179322
cluster12483	-0.0392811
cluster10123	-0.00467762
cluster15776	0.02988
cluster15101	-0.101164
cluster17563	0.128086
cluster2764	-0.0175476
cluster15479	0.0621995
cluster14397	-0.0176842
cluster17337	0.00925572
cluster9456	0.0164048
cluster15307	0.0776199
cluster8950	-0.141285
cluster1399	0.0167625
cluster12832	-0.0358445
cluster21173	0.0345436
cluster10718	0.0730297
cluster13246	-0.0320322
cluster12625	-0.0956564
cluster12332	0.0833652
cluster3602	0.0525293
cluster14216	0.0647842
cluster8757	0.0462434
cluster21373	0.0454436
cluster10589	-0.122735
cluster2767	-0.0656118
cluster12132	0.034453
cluster7932	-0.0169723
cluster9378	-0.00340704
cluster23080	-0.0378731
cluster17391	0.00826527
cluster289	-0.0362834
cluster2851	0.0265621
cluster21592	-0.0199953
cluster3368	-0.0148742
cluster18921	-0.0280704
cluster20640	-0.0183373
cluster2960	0.0460386
cluster3439	0.0163943
cluster9704	-0.0454502
cluster1637	0.026423
cluster16445	0.0655998
cluster3122	-0.0360941
cluster16880	0.00237007
cluster2611	0.0326132
cluster14279	0.0374763
cluster4359	0.0463259
cluster8798	-0.093271
cluster1429	0.119329
cluster8982	-0.0271194
cluster6382	-0.0582469
cluster11085	0.0273775
cluster275	0.0416015
cluster5435	-0.0052348
cluster5588	-0.00203027
cluster10077	0.0405931
cluster1961	-0.120248
cluster17891	0.0731502
cluster16219	0.0521551
cluster13251	-0.0327652
cluster15156	0.0517173
cluster13165	-0.0917378
cluster7244	0.0304024
cluster5078	-0.0526614
cluster13892	0.0217437
cluster797	-0.0164482
cluster6101	0.00625069
cluster20436	-0.0560653
cluster10113	0.0375499
cluster10573	-0.00315345
cluster5272	-0.041993
cluster2148	-0.0233556
cluster9586	0.0555719
cluster4190	-0.00788777
cluster17403	-0.0502568
cluster14120	0.105649
cluster12266	-0.0249306
cluster6523	0.0471945
cluster21803	-0.155132
cluster17271	0.0135712
cluster22496	-0.0603085
cluster187	-0.0125552
cluster428	0.0326906
cluster5348	0.0588358
cluster11905	0.0289003
cluster10376	-0.00649041
cluster22149	9.96903e-18
cluster21649	0.0736956
cluster12549	0.0472606
cluster15539	-0.0302103
cluster17406	-0.0150059
cluster3867	0.0249779
cluster64	-0.0562531
cluster2246	-0.0619028
cluster15475	-0.0968492
cluster1061	0.00863654
cluster16156	-0.115013
cluster119	0.0737408
cluster21818	-0.0428798
cluster2939	0.0493213
cluster20157	0.0333993
cluster17858	0.0160801
cluster14688	-0.0544004
cluster15935	-0.033804
cluster3723	0.0610285
cluster19273	-0.0917551
cluster18932	-0.0208864
cluster15227	0.0352067
cluster22807	-0.0359141
cluster2452	-0.0397876
cluster23300	0.00938302
cluster23488	-1.99214e-17
cluster2615	0.0629961
cluster13429	-0.0626503
cluster4936	-0.00465104
cluster14208	0.0227916
cluster11442	0.0132742
cluster1501	0.0231689
cluster10111	0.0642763
cluster8427	0.056954
cluster22623	-0.0321745
cluster9044	-0.0361432
cluster675	-0.00820306
cluster14881	-0.0157669
cluster11312	0.0925424
cluster12002	0.0103583
cluster13517	0.014114
cluster3193	-0.0493981
cluster24587	-0.0780423
cluster13641	0.0129555
cluster18753	0.0181218
cluster19172	-0.0389538
cluster9960	-0.0544849
cluster205	0.0506761
cluster18772	-0.0308197
cluster10551	0.0441147
cluster18881	0.0448102
cluster20098	0.0497625
cluster19460	0.0659289
cluster12367	0.0804178
cluster2158	0.00639352
cluster3747	0.0442214
cluster9040	0.043064
cluster16962	0.0470977
cluster8254	-0.0784333
cluster19324	0.0167853
cluster17579	0.0121091
cluster10618	0.0180926
cluster10196	0.0637946
cluster4776	0.00181049
cluster21950	0.0291693
cluster9655	0.0383733
cluster1546	0.0497932
cluster19738	0.0827229
cluster22475	0.00564179
cluster2215	-0.0147769
cluster21390	-0.0576974
cluster8903	0.0462149
cluster23797	-0.092874
cluster8099	0.0558444
cluster11684	-0.0839987
cluster4439	-0.0296273
cluster20471	0.0389974
cluster21647	-0.0477949
cluster20065	-0.0946982
cluster14489	-0.0752472
cluster4796	0.0527314
cluster13830	0.0276347
cluster12637	0.00557842
cluster17883	-0.0415646
cluster9782	-0.104339
cluster3993	0.109004
cluster20324	-0.0544758
cluster3618	-0.00606226
cluster13060	0.0215022
cluster12044	0.0686289
cluster9609	0.0564166
cluster16426	-0.0252397
cluster9753	-0.00673134
cluster6819	-0.00392868
cluster3694	0.0657525
cluster16997	0.00994746
cluster4672	0.0688248
cluster16173	0.0677641
cluster893	0.062137
cluster22133	-0.0372927
cluster17186	-0.088541
cluster7542	0.0139261
cluster21085	0.106381
cluster12169	-0.0653216
cluster6928	0.0109651
cluster20444	-0.103026
cluster1046	0.0526642
cluster13289	-0.0132691
cluster10782	-0.0238365
cluster22489	-0.026185
cluster12668	0.0399757
cluster24384	-0.0429848
cluster65	0.08481
cluster14620	-0.0421978
cluster7361	0.128514
cluster18409	0.0246023
cluster21418	-0.0646775
cluster14039	-0.0568196
cluster22840	-0.0295307
cluster20350	0.0841599
cluster14942	-0.0176649
cluster20329	0.100864
cluster17799	0.0633994
cluster15034	-0.0446476
cluster2008	-0.0168926
cluster4431	0.0288326
cluster15407	-0.0192698
cluster18659	0.0301961
cluster8577	-0.000836052
cluster10712	-0.00370014
cluster23044	0.0133657
cluster932	-0.00727113
cluster11842	0.065568
cluster585	0.0358286
cluster20682	-0.0909097
cluster16828	0.0623753
cluster21427	-0.0861111
cluster14823	0.0755994
cluster21180	0.0192355
cluster17928	-0.00518913
cluster6850	0.0368848
cluster3719	-0.00121188
cluster4137	0.0278216
cluster915	0.0264931
cluster14816	0.0344592
cluster17565	0.042011
cluster10989	0.0685148
cluster1543	0.0295839
cluster2076	0.0450821
cluster21872	0.0142739
cluster12089	-0.0578949
cluster23524	0.0572202
cluster17114	0.00836929
cluster19412	0.0653332
cluster12499	0.00755046
cluster16107	-0.0321225
cluster20735	-0.0250243
cluster12913	-0.00194363
cluster24561	0.0929143
cluster14664	0.0678212
cluster21098	0.0261421
cluster5634	0.102763
cluster20016	0.0385205
cluster2602	0.091229
cluster19042	-0.134465
cluster9080	0.000678616
cluster2140	-0.0760264
cluster20287	0.0276236
cluster14341	0.073186
cluster22256	0.0189109
cluster20826	0.0268356
cluster4314	0.0275391
cluster20435	-0.0570458
cluster1714	-0.0411806
cluster16013	-0.0794584
cluster4191	-0.00498357
cluster11741	-0.0477314
cluster12347	0.0632352
cluster12896	0.0284678
cluster4110	0.0455976
cluster7853	0.0415775
cluster16409	0.0250744
cluster5959	-0.0380594
cluster12464	0
cluster12360	0.112748
cluster18745	-0.0322727
cluster10659	-0.0424088
cluster14253	0.0105606
cluster8389	0.0824491
cluster1950	-0.0234484
cluster16185	0.0995434
cluster4322	0.0495042
cluster11206	0.00863567
cluster5205	-0.0743563
cluster4252	-0.00370879
cluster4242	-0.00689258
cluster484	0.0348168
cluster19204	0.0299282
cluster10147	-0.0833185
cluster884	-0.0976828
cluster20883	0.0678893
cluster22380	-0.0160913
cluster11906	-0.0168975
cluster23574	0.0643296
cluster23378	0.0819144
cluster6018	0.0677716
cluster17919	0.0558392
cluster11621	-0.000425808
cluster22952	0.000440461
cluster15784	-0.0423635
cluster17735	-0.0147292
cluster15753	-0.0500266
cluster9280	-0.0705165
cluster2115	0.0424602
cluster13058	0.0204589
cluster21264	-0.0397288
cluster20273	-0.0550337
cluster3237	-0.0389881
cluster15646	-0.0349224
cluster256	-0.0203755
cluster20197	0.110532
cluster17210	0.104603
cluster1739	-0.0822932
cluster4716	0.041309
cluster3470	-0.048523
cluster12838	-0.00221617
cluster15328	0.0335245
cluster1030	0.107384
cluster14730	-0.0780001
cluster22860	-0.0415657
cluster21466	-0.00113147
cluster14778	0.0465549
cluster492	0.066295
cluster7798	-0.0263122
cluster22346	-0.0385054
cluster11157	-0.0666847
cluster7886	-0.123646
cluster24396	-0.0913323
cluster6175	-0.0269489
cluster8089	-0.11694
cluster674	0.036425
cluster15582	-0.00638522
cluster5667	0.0422919
cluster12925	0.016674
cluster19171	0.0823038
cluster4239	0.00123767
cluster11954	-0.0194843
cluster2385	-0.0332408
cluster14879	0.0589423
cluster392	0.0184231
cluster4584	0.0434165
cluster2153	0.0205029
cluster2296	-0.124214
cluster15141	0.0691295
cluster1162	-0.111971
cluster18607	-0.0113861
cluster9075	0.0117272
cluster19486	-0.0398818
cluster3877	0.0571477
cluster10814	0.0578333
cluster11160	-0.0123077
cluster10143	-0.0274831
cluster19101	-0.061028
cluster23303	-0.00473261
cluster12050	-0.101834
cluster24428	-0.0548587
cluster4167	0.0690161
cluster1357	-0.0605083
cluster14065	0.0605678
cluster683	0.0299126
cluster22583	-0.0422793
cluster24140	0.00353513
cluster22546	0.00665646
cluster19621	-0.0455491
cluster21562	-0.0713809
cluster14503	0.0561805
cluster12420	0.013552
cluster23549	0.0531264
cluster23803	-0.080651
cluster15218	0.0497068
cluster6163	-0.0380725
cluster6011	0.0740558
cluster10108	-0.0825338
cluster8952	0
cluster7750	0.00887367
cluster10192	-0.0132882
cluster3020	-0.0990209
cluster24378	0.0493176
cluster6242	0.0611547
cluster21929	-0.0934169
cluster10136	0.0290418
cluster14070	-0.0172328
cluster15386	0.035225
cluster9467	0.116753
cluster6135	0.0601166
cluster6210	-0.0447523
cluster17002	0.00942544
cluster7101	0.0744766
cluster6836	-0.0343739
cluster13705	-0.0123294
cluster16999	-0.0181766
cluster14296	0.0633873
cluster23371	0.0525412
cluster8912	0.111938
cluster12747	0.0726014
cluster10311	0.0748282
cluster11072	-0.10787
cluster23258	0.00671557
cluster3004	0.0347612
cluster21318	-0.0860887
cluster13846	0.110611
cluster18352	-0.0296047
cluster7705	-0.0040715
cluster2110	-0.0406877
cluster12150	0.0578171
cluster290	-0.1273
cluster22172	0.00590535
cluster596	0.018336
cluster10917	0.0689937
cluster7124	0.0803036
cluster14482	0.0122591
cluster8788	0.0740247
cluster23201	-0.0397898
cluster18177	0.0297998
cluster14335	-0.082555
cluster22364	0.0028668
cluster2493	0.0159629
cluster1268	0.0108378
cluster11804	-0.0359105
cluster12859	0.0244689
cluster7878	-0.0168899
cluster16865	-0.00755259
cluster14409	0.0500052
cluster15091	-0.0224804
cluster24325	-0.0172998
cluster18452	-0.0378347
cluster8115	0.000688981
cluster19736	-0.0761303
cluster9980	0.00825326
cluster6143	-0.00533718
cluster18359	0.106532
cluster6539	0.0160288
cluster4715	-0.111327
cluster2239	0.0548985
cluster1265	0.0455911
cluster5164	0.138741
cluster18894	0.0671573
cluster3672	0.0352269
cluster696	0.0462246
cluster2606	-0.0933197
cluster24249	-0.0240556
cluster22909	-0.0853949
cluster9999	0.0320188
cluster16979	0.0170684
cluster10466	-0.0250146
cluster21340	-0.0167117
cluster2545	0.0643696
cluster5706	-0.0155399
cluster18335	-0.00460227
cluster20878	0.0281895
cluster12749	-0.0101077
cluster19408	-0.0948467
cluster9818	-0.0482511
cluster22676	0.0361795
cluster19945	0.0533804
cluster2223	-0.0394192
cluster14661	-0.0343974
cluster17723	0.0596475
cluster6364	-0.0298072
cluster20590	-0.0476774
cluster11448	0.107285
cluster6253	-0.0295613
cluster6049	-0.149161
cluster22403	0.0686564
cluster5338	-0.0354966
cluster18602	-0.00176079
cluster20421	-0.0607657
cluster16752	0.00836929
cluster19966	-0.0030179
cluster7547	0.0546262
cluster921	0.026273
cluster8347	-0.0889248
cluster3683	0.0340744
cluster6744	0.0654987
cluster7603	0.09502
cluster12632	0.0681934
cluster17646	-0.0724448
cluster22968	0.0628341
cluster8247	0.0115577
cluster11257	0.0804214
cluster9850	-0.0367025
cluster4016	-0.100323
cluster17166	-0.0926757
cluster22844	-0.0896348
cluster943	-0.0461735
cluster18100	-0.0869573
cluster14822	0.0125741
cluster2383	-0.00727905
cluster10728	-0.0741301
cluster9672	-0.032384
cluster16647	0.0995771
cluster8499	0.0197928
cluster2327	-0.157223
cluster5092	0.0312734
cluster19859	0.0139761
cluster21827	0.00622153
cluster1611	-0.00709692
cluster19357	0.0726151
cluster18378	-0.0261888
cluster22169	0.0279818
cluster19678	-0.085964
cluster10870	-0.036799
cluster24112	0.0250421
cluster11078	0.0287883
cluster17497	-0.0122772
cluster20160	0.0886113
cluster20175	0.0276444
cluster24580	0.0496545
cluster14826	0.0750949
cluster23785	0.0495883
cluster23007	0.0397564
cluster19915	0.0645228
cluster5538	-0.0741057
cluster23583	-0.073011
cluster14976	-0.0397444
cluster8460	-0.0409902
cluster5242	-0.0282973
cluster8688	-0.0161323
cluster2413	-0.0503521
cluster11148	-0.00990996
cluster15387	-0.0136036
cluster14058	-0.0719542
cluster1226	0.0770029
cluster8617	-0.0548208
cluster1348	-0.111692
cluster7284	-0.0735124
cluster21135	-0.0312465
cluster19955	0.0380271
cluster4211	0.0423794
cluster22124	0.0505044
cluster7717	0.0439129
cluster14375	-0.00998041
cluster2113	-0.0120056
cluster14009	-0.0319531
cluster2005	0.0446647
cluster7645	-0.00792592
cluster8796	-0.108407
cluster12261	0.0773161
cluster2418	0.0602566
cluster15342	0.0282166
cluster15243	0.0129538
cluster13697	0.00552547
cluster24537	0.0287883
cluster22353	-0.0364567
cluster11344	-0.00613079
cluster8416	0.0308644
cluster7420	-0.123309
cluster5518	0.0159308
cluster7615	-0.0102541
cluster1219	-0.0170699
cluster16299	-0.0388348
cluster24000	-0.0366742
cluster10977	0.0225477
cluster9614	-0.106297
cluster15780	0.0532056
cluster21826	-0.0574728
cluster15743	-0.0133553
cluster20819	-0.00482804
cluster7409	0.0026507
cluster9314	-0.110545
cluster20353	0.0232935
cluster21550	0.00910646
cluster19666	0.046997
cluster5909	0.0334995
cluster5600	0.000324284
cluster22289	0.0239278
cluster14362	-0.061227
cluster9179	-0.0162457
cluster14164	-0.0983412
cluster3936	0.0324549
cluster15585	-0.0465992
cluster10169	0.0678893
cluster17638	0.058854
cluster16609	0.0351153
cluster20630	-0.0181119
cluster8854	0.079051
cluster21245	0.0624571
cluster11871	0.0772273
cluster10231	-0.0967901
cluster20887	0.0277618
cluster2174	-0.11203
cluster7814	0.00594036
cluster14346	-0.0950873
cluster7075	0.0503134
cluster1388	-0.0294886
cluster8642	0.0392834
cluster1043	-0.0588243
cluster2683	0.026446
cluster22055	-0.0133288
cluster11177	0.0417253
cluster10281	-0.0456244
cluster13971	0.0478136
cluster11940	0.0200411
cluster467	-0.103525
cluster10590	0.0580467
cluster2949	-0.0145177
cluster8862	0.0237592
cluster20049	0.0604421
cluster15660	-0.0461692
cluster3970	0.0366994
cluster20208	0.0621021
cluster9376	0.0495418
cluster11277	0.0334478
cluster5275	-0.0750759
cluster20856	-0.0528241
cluster13343	-0.0108316
cluster10937	0.0423765
cluster20952	-0.00344364
cluster13872	0.000653323
cluster3385	0.0341468
cluster24231	0.0138836
cluster9805	0.0152355
cluster7058	0.042276
cluster1426	-0.00818383
cluster9124	0.0695571
cluster12630	0.0554011
cluster3535	0.00242129
cluster13066	0.0777208
cluster7289	-0.120681
cluster8014	0.0649029
cluster3862	-0.0489535
cluster10966	0.025206
cluster11359	0.0635137
cluster14153	0.0532906
cluster3546	-0.091963
cluster16552	-0.0820404
cluster17823	0.0616327
cluster19734	0.0348861
cluster2516	0.0204948
cluster22155	0.0406886
cluster24401	-0.0575333
cluster21002	0.0153018
cluster13209	0.0293237
cluster1620	-0.0718141
cluster11194	0.0804728
cluster5897	0.0234389
cluster20643	-0.0434629
cluster15416	0.0585183
cluster20128	0.0256325
cluster9644	0.0236008
cluster3778	-0.0399576
cluster18348	0.0606767
cluster7554	0.0615515
cluster17437	0.0532056
cluster24321	0.0715035
cluster6978	0.0683598
cluster5753	-0.00558214
cluster15777	0.110953
cluster8528	-0.0131099
cluster10029	-0.0246662
cluster20302	0.0584053
cluster12135	0.0572798
cluster13425	-0.0388946
cluster11000	0.0209192
cluster20271	-0.0622494
cluster21215	0.0281895
cluster2401	0.0938114
cluster1965	-0.041107
cluster7336	-0.000142685
cluster19415	-0.080941
cluster23308	0.045969
cluster8082	-0.0789177
cluster16587	-0.0166864
cluster8630	-0.0616441
cluster22656	-0.108009
cluster37	0.112924
cluster11920	0.0564135
cluster24063	-0.00107764
cluster2763	0.0101143
cluster17349	-0.123411
cluster23945	-0.0104693
cluster18117	0.0510533
cluster14799	-0.0752689
cluster6581	0.0736846
cluster18578	0.00163407
cluster10790	0.0030237
cluster18606	-0.0294609
cluster20832	0.0798072
cluster1696	0.114397
cluster21159	-0.0812781
cluster6296	0.0310442
cluster3408	-0.0320902
cluster10251	0.028183
cluster20633	0.00343517
cluster6682	0.0277338
cluster5699	0.0714399
cluster20002	-0.0725577
cluster10539	0.0547673
cluster14956	0.0373128
cluster21146	0.0257217
cluster3568	-0.0551611
cluster13980	0.0866049
cluster11420	-0.157899
cluster245	-0.0158393
cluster17951	-0.0460863
cluster11063	0.0820163
cluster19595	-0.011854
cluster4556	-0.000727265
cluster8187	-0.00381244
cluster1355	0.0753175
cluster17895	0.018793
cluster17203	0.0146255
cluster14209	0.0537272
cluster18075	0.0237363
cluster5476	-0.00115094
cluster20085	-0.0194216
cluster18869	-0.108552
cluster9677	0.0505163
cluster18669	0.057864
cluster14696	0.0762977
cluster1175	-0.00278198
cluster19679	1.78617e-17
cluster22598	-0.00982052
cluster1206	-0.0275378
cluster18343	0.0703439
cluster9268	0.0579026
cluster17254	-0.0883554
cluster9514	-0.117521
cluster21076	-0.0897294
cluster24342	0.00878794
cluster765	-0.00606992
cluster4122	0.0170928
cluster9388	0.0552566
cluster18943	0.0712544
cluster7696	0.00996229
cluster14154	0.0388733
cluster16058	0.0455321
cluster9357	0.0657269
cluster11073	1.65727e-18
cluster5784	0.0249239
cluster24551	0.0391669
cluster21579	-0.0122476
cluster3564	0.0064221
cluster11691	-0.000534504
cluster14075	0.024347
cluster1527	0.0665725
cluster17147	0.0186759
cluster6186	-0.00596003
cluster23297	0.0313211
cluster1285	0.00383464
cluster12086	-0.107209
cluster1911	0.0857723
cluster15672	-0.100855
cluster3472	-0.024726
cluster10422	0.00231393
cluster19214	-0.0766963
cluster16544	0.0692006
cluster12512	0.0396202
cluster9781	0.0773061
cluster15984	-0.0491902
cluster18455	-0.0574749
cluster8853	0.00920487
cluster18263	-0.0299232
cluster7607	-0.0223351
cluster2688	0.0337855
cluster14314	-0.0132406
cluster4497	0.0278629
cluster18785	-0.0224753
cluster20572	0.0102289
cluster18640	0.0174129
cluster19422	-0.0605578
cluster6847	0.100189
cluster9053	0.0564329
cluster10347	-0.0420961
cluster9951	0.0668559
cluster15119	0.00834192
cluster7652	0.0325575
cluster19432	0.0111744
cluster865	-0.0411012
cluster11495	0.0605876
cluster16378	-0.0809296
cluster15200	-0.0621807
cluster21746	-0.0251509
cluster21670	0.0579543
cluster15014	-0.0125122
cluster17871	-0.0287597
cluster366	0.00554426
cluster19103	-0.0524717
cluster8362	0.0568734
cluster22696	0.0417988
cluster8028	-0.0265576
cluster16271	-0.0904542
cluster6035	-0.0508303
cluster11268	-0.04286
cluster2259	0.0534496
cluster2601	-0.0472454
cluster4786	0.106625
cluster11976	-0.0391646
cluster14323	0.00665994
cluster16657	0.0353388
cluster18648	0.0509029
cluster6718	-0.0321292
cluster22477	0.0645604
cluster3649	0.0149464
cluster23634	0.056697
cluster15627	-0.0233243
cluster22009	-0.00381425
cluster17800	-0.041024
cluster9811	0.0541172
cluster8447	-0.0474016
cluster5545	-0.0490002
cluster18842	0.0281895
cluster23753	-0.105006
cluster12606	0.0294892
cluster3471	-0.107716
cluster3913	-8.22372e-18
cluster11162	0.100986
cluster8736	0.0177639
cluster24024	0.0125728
cluster9795	0.0980421
cluster10859	-0.0863915
cluster3524	-0.0837474
cluster15699	0.00639801
cluster9116	-0.0908367
cluster9989	0.102816
cluster22457	2.53779e-18
cluster23094	-0.00258675
cluster11175	-0.0470046
cluster23578	-0.0747101
cluster23843	0.0285681
cluster17226	0.0520486
cluster1479	-0.0116813
cluster6358	0.0885089
cluster22150	0.0465107
cluster16561	0.057775
cluster16732	0.0317844
cluster20301	0.0643652
cluster12318	0.0311926
cluster16386	0.0471938
cluster9478	-0.073079
cluster11798	-0.0470822
cluster1708	-0.0946296
cluster5949	-0.085751
cluster535	-0.0174181
cluster23546	0.0134135
cluster15058	0.0746929
cluster12886	-0.0142069
cluster21454	-0.0792186
cluster7454	-0.0308205
cluster1878	0.0406086
cluster20183	-0.142153
cluster23724	0.00837185
cluster2052	-0.0285552
cluster22264	0.00755259
cluster7806	0.0484865
cluster11963	0.0147232
cluster3085	-0.0201396
cluster6934	0.0854135
cluster24131	0.0144065
cluster21678	0.0585198
cluster12324	-0.0118392
cluster10427	0.0192355
cluster9578	0.00898173
cluster697	-0.119555
cluster743	0.059817
cluster10852	-0.0060317
cluster20116	0.0868107
cluster3108	-0.0380899
cluster22662	-0.103297
cluster22582	-0.0383848
cluster8790	-0.00484636
cluster19108	0.0863682
cluster18808	-0.0434759
cluster5450	0.092197
cluster18695	0.0763677
cluster20467	-0.0703058
cluster19016	-0.0212958
cluster17615	-0.0517651
cluster17981	0.0997153
cluster4085	0.0576098
cluster4596	0.0997487
cluster3430	-0.0859518
cluster4962	0.106178
cluster3328	0.0259035
cluster11727	0.0144372
cluster4742	0.101465
cluster17609	0.111782
cluster21697	-0.0658092
cluster11607	0.040502
cluster23592	0.0631927
cluster8474	-0.0279233
cluster197	-0.149364
cluster15447	0.0691439
cluster23211	-0.00491774
cluster22099	0.0339961
cluster3396	-0.013958
cluster15256	0.00310764
cluster10650	-0.0390271
cluster6261	0.00565941
cluster1737	0.01944
cluster11398	-0.0233424
cluster15618	0.0523701
cluster1144	0.00124601
cluster18373	-0.0248552
cluster7227	-0.0375114
cluster23405	0.0177287
cluster10031	-0.0673503
cluster7356	-0.0436247
cluster15923	0.0728163
cluster12966	-0.0532097
cluster6418	0.0426006
cluster21771	-0.13539
cluster11385	-0.15004
cluster1383	0.0873611
cluster17138	0.0551988
cluster8210	0.0277765
cluster1979	0.0691196
cluster12317	0.00094388
cluster16510	0.0343282
cluster22851	0.0680757
cluster4853	0.0144857
cluster23134	-0.0783577
cluster15941	0.0958178
cluster13247	0.0571489
cluster10530	-0.0385047
cluster12522	0.0116623
cluster23150	0.0241142
cluster9906	-0.025447
cluster4040	0.033226
cluster17511	0.0546645
cluster3658	-0.0520718
cluster17507	0.0542022
cluster13988	0.049854
cluster21879	-0.0438766
cluster2586	-0.0198353
cluster23582	0.026622
cluster19213	0.0866813
cluster19301	-0.00690594
cluster22413	-0.000767068
cluster12438	-0.0532994
cluster20042	0.047812
cluster10898	0.0537001
cluster14928	-0.0423655
cluster1622	-0.00784238
cluster8725	-0.0657671
cluster20789	0.028233
cluster22102	0.023766
cluster8338	-0.0391844
cluster19343	0.103269
cluster5519	-0.0320456
cluster12254	0.00778364
cluster14215	0.0488853
cluster23149	0.0702982
cluster2166	-0.0818884
cluster24188	0.0705942
cluster14351	-0.0591249
cluster24004	-0.0972071
cluster5523	-0.0191872
cluster11802	0.040121
cluster11908	0.0444732
cluster21484	-0.0367903
cluster11883	0.0158636
cluster16969	-0.00626628
cluster23653	-0.0292051
cluster15815	0.0593484
cluster23906	0.0195313
cluster12702	0.0247661
cluster19545	-0.0270908
cluster3120	-0.0100166
cluster9214	0.0851558
cluster16024	-0.0684692
cluster9013	-0.00818478
cluster20333	0.0702391
cluster8525	0.0203328
cluster16869	-0.0530126
cluster2135	-0.0572815
cluster1085	-0.0280518
cluster14543	0.0545727
cluster575	-0.014089
cluster23863	0.0722537
cluster14945	0.0169164
cluster2942	-0.0224845
cluster16967	0.0891068
cluster21376	0.0543754
cluster9873	0.0329777
cluster20713	-0.0923857
cluster14093	-0.0910877
cluster16769	0.0354602
cluster3050	-0.0641902
cluster2271	-0.0780987
cluster14140	-0.000681223
cluster3881	-0.00403833
cluster13832	0.00354584
cluster17611	-0.0106285
cluster9299	0.0617588
cluster7854	0.0728106
cluster24446	0.0198826
cluster19420	0.0114984
cluster6521	-0.0618363
cluster19608	-0.0794488
cluster5121	-0.00577938
cluster6465	0.0270575
cluster5698	0.0130574
cluster10329	0.0499918
cluster656	0.0179298
cluster21669	-0.0500618
cluster23222	0.00337517
cluster3965	-0.0731563
cluster18678	0.00827502
cluster21529	0.0214611
cluster23642	-0.107133
cluster2796	-0.0366237
cluster5053	-0.0779932
cluster20433	0.0685632
cluster12535	-0.0125434
cluster21009	-0.0218007
cluster11486	0.0586563
cluster7992	0.0547508
cluster4260	0.0584482
cluster10	-0.0543366
cluster19896	-0.0493715
cluster3561	0.0802434
cluster1639	-0.0309012
cluster10010	0.0628102
cluster13492	0.00546558
cluster17817	-0.108555
cluster13414	0.00803063
cluster19505	0.106742
cluster1917	-0.0670532
cluster15657	-0.0956564
cluster7839	-0.0531714
cluster20571	0.0411639
cluster6218	-0.0474322
cluster3074	-0.0757786
cluster18333	-0.0536712
cluster3888	-0.0372446
cluster1995	0.0643433
cluster21240	0.00474334
cluster17032	0.0199761
cluster22026	0.00952591
cluster14606	0.0608164
cluster23480	-0.00731857
cluster16078	0.0573528
cluster23332	0.0822714
cluster24098	-0.0690851
cluster4072	-0.0592022
cluster10252	-0.00778488
cluster22581	0.112048
cluster1732	-0.0813022
cluster19421	0.0468729
cluster12361	-0.0496047
cluster19198	-0.0726082
cluster20799	0.0550997
cluster10741	0.0351076
cluster5463	0.0170734
cluster19969	-0.0062288
cluster22500	0.0287441
cluster15829	0.0308333
cluster8835	0.035934
cluster5874	-0.0274809
cluster20615	0.0751802
cluster9894	0.0707315
cluster6885	0.072948
cluster2702	0.018393
cluster16424	-0.0661469
cluster12826	-0.029016
cluster7141	0.0790512
cluster4790	0.0514129
cluster22170	-0.000942574
cluster128	0.00549772
cluster19043	-0.00414082
cluster14746	0.0178871
cluster5771	0.00329075
cluster23027	0.0801414
cluster12306	0.0470879
cluster6829	-0.0128713
cluster15586	0.053199
cluster19639	0.072948
cluster2553	0.0349112
cluster7464	-0.0200104
cluster18931	0.0393552
cluster12059	-0.0157314
cluster14903	0.0639632
cluster21379	0.00695055
cluster7739	-0.0280925
cluster23757	0.0517134
cluster12602	0.128135
cluster3088	-0.00694955
cluster5711	0.0702417
cluster15763	-0.0489637
cluster60	-0.0527017
cluster16492	0.0334929
cluster4456	0.127263
cluster22688	-0.0159393
cluster18658	-0.00499402
cluster14501	-0.0435852
cluster19325	-0.0269146
cluster4887	-0.0864037
cluster10055	-0.00629013
cluster23989	0.0334038
cluster8764	0.0326265
cluster819	-0.0259405
cluster13486	0.0637581
cluster13234	0.0206876
cluster5101	0.0447026
cluster20386	0.0800806
cluster12343	0.0267945
cluster9995	-0.066209
cluster16556	0.0330974
cluster22085	-0.0395373
cluster21765	-0.00111445
cluster11484	-0.111838
cluster7651	-0.0947322
cluster24524	0.0243544
cluster18224	-0.0264341
cluster21494	0.106013
cluster18673	0.0907779
cluster10665	-0.0553846
cluster17368	0.0754782
cluster23253	-0.024205
cluster17028	0.0156194
cluster22641	-0.0782598
cluster15075	0.0292029
cluster11023	0.00456802
cluster16836	0.0158941
cluster9594	0.105101
cluster8960	-0.0280302
cluster5185	-0.0412107
cluster21812	0.0957828
cluster9464	0.0167197
cluster8763	0.0100137
cluster10587	-0.0363841
cluster3874	0.00606192
cluster17790	-0.119333
cluster21839	-0.0874628
cluster14593	0.056752
cluster4827	0.0112495
cluster16125	0.088121
cluster736	0.0265391
cluster17452	0.0165531
cluster588	0.0225181
cluster1493	0.0490208
cluster12339	0.0677242
cluster13266	0.0603332
cluster5241	0.0452819
cluster9128	0.0523172
cluster1617	0.0583644
cluster22279	0.0382572
cluster555	-0.128822
cluster17108	-0.0152795
cluster5991	0.0528201
cluster7180	0.0409474
cluster21903	0.0189042
cluster3547	0.00743323
cluster4836	-0.0220186
cluster6442	-0.0401794
cluster19265	-0.0422843
cluster3918	0.0151587
cluster22854	-0.0429315
cluster18816	0.0688712
cluster1532	-0.00558911
cluster16673	-0.0994231
cluster6311	0.109014
cluster6637	0.0565199
cluster12223	0.00676967
cluster22313	-0.0923769
cluster24320	0.0203631
cluster14235	0.0595429
cluster22618	-0.0189756
cluster18984	-0.110384
cluster3077	-0.0854213
cluster5319	-0.0639879
cluster20127	0.00467682
cluster17950	-0.0852954
cluster4279	0.0111244
cluster16859	-0.0504445
cluster11766	0.0643878
cluster1644	0.0972281
cluster4664	0.0293781
cluster23057	0.0281768
cluster10777	-0.149216
cluster40	-0.0408911
cluster23670	-0.00381274
cluster396	-0.12355
cluster8411	-0.0198841
cluster21997	-0.0269536
cluster9065	0.0565737
cluster3951	-0.0109899
cluster23049	-0.0422625
cluster22600	-0.00355446
cluster19369	-0.0331071
cluster727	0.0475399
cluster8151	-0.0227539
cluster22464	-0.0824281
cluster706	-0.050936
cluster12295	-0.00785006
cluster15338	0.0656108
cluster14545	0.119488
cluster14423	-0.00968201
cluster16457	-0.0179845
cluster20373	-0.0128791
cluster251	-0.0165144
cluster16638	-0.110052
cluster6722	0.0426619
cluster1554	0.0443603
cluster5094	0.0284678
cluster5231	0.111794
cluster10526	0.00943636
cluster20340	-0.046139
cluster15056	0.0213182
cluster20891	0.0090126
cluster4964	-0.0303347
cluster3593	0.0295376
cluster8875	0.057313
cluster20405	0.0491045
cluster14766	0.10474
cluster16254	-0.0318127
cluster9347	0.00359783
cluster16429	0.00801889
cluster12376	-0.0323812
cluster19100	0.0142179
cluster8236	0.0112222
cluster20543	0.0269146
cluster22186	-0.0743708
cluster11152	0.000514464
cluster4918	-0.0135431
cluster17810	-0.0930608
cluster1229	-0.0256083
cluster17072	-0.0814402
cluster12775	0.0327179
cluster8507	-0.0289059
cluster18826	0.0144304
cluster951	0.0952342
cluster8376	0.0770106
cluster21003	0.0281895
cluster19617	-0.0813265
cluster11099	0.0845881
cluster1846	-0.129182
cluster12519	0.0405716
cluster7511	-0.0550218
cluster21897	-0.041332
cluster6965	-0.0689531
cluster6811	0.0200292
cluster16842	-0.0316994
cluster18457	-0.00252246
cluster2016	0.00209944
cluster7065	0.0731371
cluster15211	-0.133375
cluster12424	-0.0973712
cluster11512	0.0571565
cluster17094	-0.0814521
cluster9385	-0.0138449
cluster20402	0.001261
cluster13574	-0.0120462
cluster6400	-0.0530394
cluster24146	0.0376904
cluster18295	-0.000488162
cluster16620	-0.0465375
cluster19463	-0.0949696
cluster6199	0.105032
cluster22509	-0.0380383
cluster3938	0.0500242
cluster11982	-0.0466767
cluster6489	-0.0014341
cluster7604	0.0432049
cluster13431	0.000637657
cluster3994	0.0738099
cluster1920	-0.0141489
cluster13889	-0.039504
cluster7406	-0.0174031
cluster12830	0.0637982
cluster15185	0.0376904
cluster6697	0.012425
cluster7640	0.101456
cluster15385	0.0306346
cluster2501	-0.081542
cluster24500	-0.104054
cluster23483	0.0556846
cluster24119	0.00407075
cluster18442	0.00930947
cluster17568	0.110578
cluster15489	0.0703952
cluster1651	-0.0920345
cluster18021	0.0419996
cluster3544	0.0779988
cluster7247	-0.051151
cluster20946	0.00994746
cluster6093	0.0172675
cluster17454	-0.0210554
cluster11725	-0.0343924
cluster20204	0.0113289
cluster6294	0.0079203
cluster1039	0.078622
cluster9722	-0.0197946
cluster8997	0.00894564
cluster18762	-0.0228495
cluster7474	0.0285256
cluster21321	0.0899006
cluster19681	-0.0891672
cluster906	-0.0985925
cluster12377	0.0342536
cluster11459	0.0132621
cluster21510	0.0195654
cluster15273	0.0546757
cluster12337	-0.00910326
cluster18700	-0.101867
cluster12837	-0.0481401
cluster7475	-0.0295323
cluster12203	0.014455
cluster3474	0.00385263
cluster14139	0.0579741
cluster21127	0.0162804
cluster13415	0.0886283
cluster20743	0.0605898
cluster21007	-0.036413
cluster2121	0.0605282
cluster22685	0.051421
cluster23956	-0.106323
cluster19542	0.0607727
cluster14579	-0.044996
cluster14254	0.0404665
cluster10011	0.0495176
cluster14480	-0.059774
cluster8409	-0.157128
cluster14130	0.0125451
cluster20618	0.0297382
cluster10001	0.0871646
cluster11115	-0.0180758
cluster5657	0.0063345
cluster5480	0.0096107
cluster6123	-0.0228567
cluster13141	0.0684285
cluster22878	0.0201045
cluster207	0.00218518
cluster15665	0.0301664
cluster16777	0.112252
cluster4861	0.00317697
cluster20959	-0.0766789
cluster12279	-0.0865339
cluster8363	-0.0756456
cluster15088	0.0239843
cluster6245	-0.00209457
cluster5616	-0.0891451
cluster11377	0.000420207
cluster21064	0.0194686
cluster17794	-0.0549596
cluster20461	-0.019578
cluster15497	-0.0100316
cluster5054	0.0253452
cluster2739	0.012394
cluster10201	0.0378963
cluster21213	0.0550175
cluster18128	0.0540479
cluster18915	0.0136776
cluster13385	-0.0999785
cluster10715	0.0379965
cluster3494	0.0546503
cluster24439	0.0157881
cluster7530	0.0152906
cluster2869	0.0603233
cluster11299	0.0664346
cluster8949	0.0303549
cluster18684	-0.1137
cluster17996	0.0730747
cluster18321	0.116429
cluster15117	-0.0579079
cluster20371	0.0853577
cluster16799	0.0168475
cluster17383	-0.0408709
cluster7200	-0.159327
cluster8043	0.0490328
cluster4938	0.0771419
cluster17734	0.0224208
cluster14578	-0.00616553
cluster14886	0.0626878
cluster13612	0.0129882
cluster23123	-0.0595586
cluster19544	0.0417008
cluster303	0.03877
cluster20398	-0.0025751
cluster5544	-0.0868855
cluster22356	0.0679378
cluster1967	0.04317
cluster20314	0.0393273
cluster20859	-0.0166444
cluster121	0.026668
cluster9626	0.0558095
cluster8112	-0.0598744
cluster9596	0.0579715
cluster8302	-0.0202236
cluster14635	-0.0117138
cluster7031	0.0331562
cluster17617	0.0522381
cluster10657	0.0333631
cluster9327	-0.109252
cluster21105	0.0170164
cluster19489	-0.0247998
cluster12188	0.0572784
cluster6909	-0.0455847
cluster3613	0.0680621
cluster18890	0.0431056
cluster9072	-0.00264544
cluster24501	0.0327946
cluster12237	-0.00837495
cluster5933	-0.0210749
cluster22526	0.00353513
cluster3638	-0.0189825
cluster16146	-0.0591249
cluster14938	0.0954688
cluster15050	-0.0454456
cluster2861	0.00860198
cluster24186	0.0615204
cluster19971	-0.0283407
cluster23695	-0.0657657
cluster10063	0.104424
cluster8408	0.06571
cluster11002	0.0550123
cluster18207	-0.0379035
cluster22561	-0.0872474
cluster23992	-0.0262463
cluster11065	-0.0622078
cluster6518	0.06762
cluster15949	0.0149288
cluster9629	-0.0680642
cluster25	0.00830675
cluster8129	-0.031555
cluster20524	0.0158729
cluster2589	-0.0245352
cluster15957	0.00721258
cluster21304	-0.094073
cluster8451	-0.0179707
cluster7760	0.00581577
cluster21026	0.0804879
cluster3295	0.167304
cluster19570	0.0234874
cluster21621	-0.0360319
cluster9296	-0.0219932
cluster699	-0.00114615
cluster297	0.0770553
cluster14649	0.009546
cluster18067	-0.0150786
cluster3696	0.0540205
cluster6130	0.00466018
cluster14245	-0.0641499
cluster2180	0.0123311
cluster18202	0.00215161
cluster22939	-0.0671503
cluster11574	0.126588
cluster22021	0.0131687
cluster11779	-0.0470977
cluster5347	0.0514431
cluster9851	-0.0843008
cluster23017	-0.0419458
cluster12258	0.0749654
cluster388	-0.0651358
cluster1666	-0.0183057
cluster8621	-0.0679677
cluster19704	0.038104
cluster18809	0.056646
cluster17784	-0.00775612
cluster8230	0.098517
cluster9199	-0.103155
cluster8546	-0.000136706
cluster10675	0.0519614
cluster11461	-0.0279333
cluster16133	-0.0710151
cluster17491	0.0709807
cluster21883	0.0798857
cluster12334	-0.0299615
cluster23436	0.0390345
cluster5682	-0.0199414
cluster15197	0.0506468
cluster2826	-0.100037
cluster3081	0.0801351
cluster4905	0.0301097
cluster13383	0.111792
cluster20094	-0.0316554
cluster12263	0.0379236
cluster15515	-0.00342868
cluster7208	0.025995
cluster5885	-0.0304889
cluster10869	-0.0320619
cluster21895	0.0588534
cluster22336	0.0381094
cluster17154	0.0144304
cluster23878	-0.0246991
cluster22042	0.0559763
cluster15964	-0.034754
cluster17661	0.0314119
cluster15642	0.0314829
cluster14385	0.0401844
cluster17599	-0.0134982
cluster22517	0.00503192
cluster23399	-0.0500294
cluster20156	0.0718996
cluster23782	0.0489958
cluster7506	-0.073659
cluster5739	0.0488662
cluster9383	-0.0239493
cluster3933	0.0311039
cluster13711	-0.0628179
cluster10435	-0.00150955
cluster6732	0.0431453
cluster5642	-0.0728356
cluster3983	-0.0150462
cluster16588	0.0557355
cluster10900	0.00355446
cluster1389	-0.109964
cluster15634	0.0471318
cluster1483	-0.0928714
cluster20321	0.0447398
cluster21437	-0.0440221
cluster11356	0.0115121
cluster23690	0.0622124
cluster1700	0.0399931
cluster2798	-0.0383406
cluster9962	0.00843362
cluster1391	0.0342865
cluster20966	0.0665777
cluster3973	-0.0257777
cluster11060	-0.0317925
cluster9274	-0.0184224
cluster17356	0.0219861
cluster220	-0.00107499
cluster12168	-0.0739172
[truncated: 22,335 more rows]

## Sheet: Inoculation
Supplementary Table . RDA loadings of experiment conditions. A two tailed z test was used to find the outlaier
transcripts across RDA axis. Outlaier transcripts contributing the most to the separation were used for GO analysis.
	RDA1
cluster11757	-0.0102589
cluster7843	-0.0541488
cluster3904	-0.00564836
cluster5170	-0.0311288
cluster10585	0.0148593
cluster7725	0.0211643
cluster18290	-0.0114702
cluster3656	-0.0230837
cluster7638	-0.0482245
cluster21262	-0.0445154
cluster19680	0.037815
cluster17998	0.0215456
cluster9929	-0.00123457
cluster7668	-0.0496311
cluster8730	0.0144338
cluster6236	0.000283837
cluster17924	0.0385816
cluster3427	-0.0555228
cluster5436	-0.0456459
cluster14357	-0.0387162
cluster10175	-0.0486343
cluster5890	0.00475591
cluster2929	-0.00962034
cluster6776	-0.0179443
cluster9422	0.00383433
cluster7328	-0.0467691
cluster2663	0.0498271
cluster22400	-0.00523109
cluster13176	-0.0841282
cluster4873	0.0418155
cluster449	-0.0378804
cluster1151	-0.00155236
cluster16850	-0.0278536
cluster4735	-0.0237242
cluster23321	0.00681955
cluster20949	-0.05724
cluster11012	-0.0248986
cluster7079	-0.0107998
cluster12596	-0.0526454
cluster16788	-0.0405716
cluster9328	0.0403097
cluster12073	-0.0881342
cluster1379	0.0202439
cluster12538	-0.0356179
cluster11692	-0.0401688
cluster12572	-0.068971
cluster4717	-0.0199701
cluster6626	-0.0497277
cluster14609	-0.0328561
cluster18562	-0.0200485
cluster8179	-0.0227338
cluster13017	-0.0408297
cluster14901	-0.0403586
cluster22992	0.0321225
cluster23605	0.00554966
cluster7257	-0.0165088
cluster6498	-0.00840057
cluster4491	-0.0463058
cluster17672	-0.0421592
cluster14269	-0.0262847
cluster24455	0.0261425
cluster17584	-0.0257334
cluster944	-0.0209971
cluster19985	-0.0367872
cluster12119	-0.00343126
cluster7185	0.032053
cluster3818	-0.0272246
cluster23926	-0.0313829
cluster9681	0.00291066
cluster23501	-0.0102502
cluster5754	-0.0184929
cluster21448	-0.0337171
cluster6103	-0.0578705
cluster19438	0.0242708
cluster7403	-0.00385834
cluster10453	-0.00622948
cluster5976	0.0490979
cluster2790	-0.0565068
cluster8456	-0.0912008
cluster3673	-0.0741589
cluster7229	-0.00143781
cluster13108	-0.0506917
cluster10501	-0.0358443
cluster19957	0.0269968
cluster16931	0.0176293
cluster15959	-0.0255972
cluster6643	0.0247764
cluster1360	-0.0178237
cluster20083	-0.042274
cluster20893	0.0487324
cluster259	-0.020787
cluster23316	0.076301
cluster580	-0.0278123
cluster21735	0.00326381
cluster2365	-0.0483779
cluster2857	0.0378012
cluster8227	0.0203244
cluster21691	-0.0230498
cluster20176	-0.0486251
cluster13836	0.0041091
cluster20472	0.0101403
cluster4765	0.0207261
cluster10151	-0.00391534
cluster9815	0.0374981
cluster24433	-0.00331418
cluster22732	-0.0282527
cluster1692	0.00679577
cluster9420	0.0248725
cluster7118	-0.0358875
cluster24251	1.40228e-17
cluster22855	-0.0285137
cluster20568	0.0191244
cluster7417	0.0145181
cluster8032	-0.0116879
cluster21165	-0.0648879
cluster5981	-0.041862
cluster6243	-0.0293548
cluster3972	-0.0582723
cluster13489	0.0166214
cluster20179	-0.0443411
cluster13014	0.00663586
cluster5879	-0.0248486
cluster15929	-0.0606149
cluster16172	0.0242436
cluster5001	0.0487089
cluster6584	0.030638
cluster2244	-0.0111389
cluster880	-0.0363296
cluster21221	-0.0929273
cluster11368	0.00423037
cluster1935	0.00692277
cluster7697	-0.0365828
cluster11046	-0.0630798
cluster16750	-0.0388362
cluster4770	0.00578516
cluster6119	-0.0393287
cluster10420	-0.0623658
cluster194	-0.023831
cluster4884	-0.0293936
cluster18370	0.0189905
cluster4695	-0.0159244
cluster7709	-0.00988909
cluster359	-0.0390461
cluster18014	-0.0462847
cluster3434	-0.0179458
cluster23868	-0.0237334
cluster20033	0.0440973
cluster5383	0.0252934
cluster18217	0.0472322
cluster3499	0.00267907
cluster14094	-0.0889124
cluster4726	-0.043139
cluster17160	9.81374e-19
cluster7685	-0.0138001
cluster12426	-0.047188
cluster12613	0.00108246
cluster4212	-0.0267421
cluster10254	0.0471276
cluster19517	-0.0349335
cluster10330	0.00741647
cluster3469	0.00207208
cluster10942	0.01157
cluster13445	0.0274905
cluster11430	-0.00015082
cluster22818	-0.0174192
cluster5855	-0.0705944
cluster22930	-0.0507389
cluster19038	0.0254139
cluster11530	-0.0223697
cluster4162	0.0759855
cluster1278	-0.0450096
cluster4865	-0.0198271
cluster22557	0.0217211
cluster2888	0.102573
cluster794	0.00172517
cluster9108	0.0206062
cluster13628	-0.00456192
cluster12131	-0.0194291
cluster9084	-0.022677
cluster10257	0.0476324
cluster1434	-0.0197858
cluster4471	-0.0113495
cluster4275	-0.0404402
cluster13233	0.0628533
cluster21980	-0.0211421
cluster13086	0.023866
cluster21231	-0.0392814
cluster22219	-0.0630636
cluster10148	-0.0443807
cluster20553	0.0475632
cluster1078	-0.0500253
cluster14194	0.0261954
cluster20348	-0.0159691
cluster17255	-0.0466578
cluster24271	-0.0184481
cluster14731	-0.00814541
cluster4867	-0.0211468
cluster5287	0.0227412
cluster5470	-0.0395691
cluster6935	0.00542038
cluster12780	-0.0173516
cluster21366	-0.0634907
cluster6851	-0.0506969
cluster14338	0.0272163
cluster13647	0.0265495
cluster24014	-0.0188926
cluster3126	-0.0561652
cluster16296	0.0238136
cluster21163	0.0366876
cluster4401	-0.00153615
cluster8233	-0.0481781
cluster16578	-0.0100683
cluster11884	0.00220795
cluster8968	-0.00848703
cluster21638	-0.0458676
cluster8291	-0.00250019
cluster2386	0.0168182
cluster23009	0.00630699
cluster19402	0.0134902
cluster22822	0.0238362
cluster8535	-0.0246335
cluster8923	-0.0439716
cluster19189	-0.0630152
cluster1784	0.0025228
cluster16434	0.035454
cluster10027	-0.0261468
cluster1730	0.0432494
cluster8134	-0.00546464
cluster6936	0.00407564
cluster19781	-0.0337975
cluster23677	-0.0240539
cluster22087	-0.0743398
cluster21281	0.0354154
cluster11089	-0.0233784
cluster7596	-0.0232019
cluster14225	-0.00842928
cluster23890	-0.00288875
cluster10395	-0.0298293
cluster22899	-0.0103792
cluster6220	-0.0513806
cluster773	0.0260336
cluster14320	-0.00264099
cluster9790	-0.0644365
cluster8657	0.00511929
cluster4074	-0.027557
cluster20709	0.00165781
cluster16601	0.00305192
cluster20672	-0.0405123
cluster17172	0.0504896
cluster22626	-0.0321074
cluster10516	0.0272487
cluster21666	-0.00532985
cluster8526	-0.0264019
cluster1633	-0.0428458
cluster17594	0.00894989
cluster15092	0.0127927
cluster9653	-0.0171837
cluster9060	-0.017788
cluster15070	0.00768695
cluster7402	-0.0572508
cluster6333	0.0183385
cluster5140	0.025965
cluster16724	-0.0229678
cluster17290	-0.00592699
cluster5340	-0.0715059
cluster6704	-0.00218129
cluster98	-0.0176176
cluster3668	0.0393185
cluster19713	0.0333419
cluster18453	-0.0499194
cluster24078	0.00824087
cluster14961	-0.0229946
cluster8369	-0.0114146
cluster1143	0.0671424
cluster5567	-0.0419661
cluster18995	-0.0424638
cluster17237	0.0378723
cluster17433	0.00564439
cluster4246	-0.103534
cluster19820	0.0268269
cluster13875	-0.042313
cluster12476	0.0267355
cluster4551	0.0676488
cluster17106	-0.0108572
cluster22252	-0.00782463
cluster6224	-0.0524581
cluster2802	-0.0241546
cluster5346	-0.0458771
cluster3183	-0.0323984
cluster19863	-0.0581543
cluster15320	-0.0591395
cluster12680	-0.0161377
cluster2557	0.0422579
cluster9529	0.0106459
cluster11774	0.0132727
cluster3856	-0.0211878
cluster4933	-0.00975607
cluster8182	0.020587
cluster2100	-0.0353017
cluster15779	0.0146527
cluster586	0.0170767
cluster5313	-0.0206675
cluster3103	0.0297548
cluster9455	-0.0416333
cluster8827	-0.00291073
cluster4538	-0.0456242
cluster19946	0.0493645
cluster21604	-0.030559
cluster16884	0.0420246
cluster23656	-0.0474981
cluster8173	0.0125065
cluster14292	0.0323933
cluster24056	0.0135518
cluster18197	-0.053191
cluster19309	0.015507
cluster485	-0.00834963
cluster12220	-0.0831667
cluster6367	-0.0563625
cluster11907	0.0419485
cluster1306	-0.0332541
cluster16571	0.055854
cluster17073	-0.0184578
cluster20188	0.0316242
cluster6814	-0.00211267
cluster3375	-0.0194035
cluster11576	-0.067229
cluster853	-0.0150334
cluster6026	0.0174165
cluster732	-0.0109004
cluster17126	0.0170263
cluster7804	-0.0384087
cluster22114	0.0126626
cluster20909	-0.062251
cluster24311	0.00613435
cluster2268	-0.0478166
cluster14714	0.0385668
cluster12459	-0.0400756
cluster21217	0.0660915
cluster9374	-0.0391906
cluster2524	0.0574418
cluster11125	0.0145022
cluster22702	0.0222397
cluster15166	0.0170707
cluster4875	-0.041189
cluster4384	-0.00944308
cluster19004	-0.0706568
cluster930	0.028876
cluster2808	-0.0337842
cluster13668	-0.0401829
cluster3282	-0.047918
cluster23755	-0.0261116
cluster22385	-0.071026
cluster21203	0.0292282
cluster9178	-0.0256533
cluster3023	0.0251656
cluster23060	0.0308026
cluster21395	-0.0678057
cluster15321	-0.0387693
cluster835	-0.0332323
cluster24440	5.66661e-18
cluster2202	0.0102978
cluster18825	0.0367175
cluster103	-0.0334405
cluster5345	0.02114
cluster24432	0.0475943
cluster11446	-0.0526478
cluster681	0.0202139
cluster20517	0.0391668
cluster3917	0.0212653
cluster12329	-0.0681115
cluster5497	0.0079959
cluster23138	-0.00444793
cluster15945	-0.0296459
cluster18721	0.0145633
cluster11026	-0.0600861
cluster23941	0
cluster19318	-0.042489
cluster3038	-0.0491914
cluster23185	-0.0259892
cluster14411	-0.0290361
cluster3666	0.00218366
cluster3691	-0.0176104
cluster4031	-0.0013569
cluster633	0.0143035
cluster17173	0.0025488
cluster15721	0.0246437
cluster19474	0.0119755
cluster8527	-0.0404287
cluster13700	-0.00752575
cluster21815	-1.29811e-18
cluster12905	0.0517456
cluster3297	-0.0548103
cluster22472	0.0520278
cluster7762	0.00752753
cluster23174	0.00693374
cluster3788	0.00507987
cluster16878	-0.0258404
cluster4245	-0.0129866
cluster1745	-0.0147776
cluster9194	-0.0389985
cluster24476	-0.0786192
cluster8974	-0.0241874
cluster23043	0.00875852
cluster6398	-0.0218605
cluster9225	-0.0769487
cluster12485	0.0700783
cluster22167	-0.037
cluster22646	-0.0553755
cluster17367	-0.0162796
cluster15645	0.0165033
cluster13932	-0.0249439
cluster475	0.0072713
cluster5540	-0.0675037
cluster3177	-0.0302203
cluster15000	-2.15563e-18
cluster18339	-0.0583763
cluster1799	0.0611152
cluster22810	-0.025952
cluster1116	-0.0376958
cluster13053	-0.0212179
cluster7113	0.0111957
cluster23615	0.0676498
cluster14095	0.0224412
cluster7	-0.0318836
cluster20456	-0.0604372
cluster3009	-0.0567641
cluster19728	0.0135398
cluster1788	-0.0907765
cluster573	-0.00341823
cluster2799	-0.08918
cluster20097	-0.0204372
cluster11676	-0.0441152
cluster6481	-0.0397248
cluster3417	-0.00985999
cluster11651	-0.0342067
cluster5280	-0.0291303
cluster15330	-0.0442881
cluster18980	-0.00860978
cluster13406	-0.0410279
cluster17537	-0.011997
cluster19576	0.0314266
cluster6884	-0.0236046
cluster10951	0.00501469
cluster9250	-0.0266053
cluster9900	0.0497305
cluster8412	-0.0284519
cluster11677	0.0163263
cluster23738	-0.0244362
cluster18296	-0.0472783
cluster13172	-0.0630005
cluster22103	-0.0168909
cluster22111	-0.00466278
cluster9106	-0.0642305
cluster18643	-0.000965632
cluster11210	0.0196531
cluster14923	0.0038371
cluster12386	-0.00732831
cluster871	0.0313625
cluster24201	-0.0581211
cluster2119	0.00748008
cluster19718	0.0026083
cluster5508	-0.0704411
cluster9925	0.017268
cluster15245	-0.00319546
cluster21757	-0.0163052
cluster21920	-0.0705762
cluster611	-0.0622869
cluster12514	-0.0128311
cluster14736	-0.0458579
cluster11516	-0.0322195
cluster1412	-0.0673727
cluster15303	-0.0365696
cluster11357	0.0318879
cluster3797	-0.0278666
cluster12212	-0.0423513
cluster15794	0.0405716
cluster8612	0.0173531
cluster15467	0.0619742
cluster2339	-0.0783722
cluster1806	-0.00299411
cluster10154	0.00272109
cluster14497	-0.0330643
cluster12757	-0.0314215
cluster21077	-0.0341032
cluster14463	-0.0943556
cluster18136	0.029714
cluster11391	-0.0375801
cluster12483	-0.0244528
cluster10123	0.081238
cluster15776	-0.0582815
cluster15101	0.0217368
cluster17563	-0.0183819
cluster2764	0.0604355
cluster15479	0.00517906
cluster14397	-0.0203846
cluster17337	-0.0340077
cluster9456	-0.0628487
cluster15307	-0.0465091
cluster8950	-0.00151202
cluster1399	0.000905724
cluster12832	-0.0356149
cluster21173	-0.0105768
cluster10718	-0.0233771
cluster13246	-0.0499307
cluster12625	-0.0585773
cluster12332	-0.00898209
cluster3602	0.00923193
cluster14216	0.0133834
cluster8757	-0.00629293
cluster21373	0.0151447
cluster10589	0.00976548
cluster2767	0.0164836
cluster12132	-0.0126883
cluster7932	0.0332588
cluster9378	0.00980111
cluster23080	6.63563e-18
cluster17391	-0.0809827
cluster289	-0.0188525
cluster2851	-0.0243988
cluster21592	-0.00743635
cluster3368	-0.051747
cluster18921	-0.0264455
cluster20640	-0.00299447
cluster2960	0.00183155
cluster3439	-0.0459776
cluster9704	-0.0583695
cluster1637	-0.0652737
cluster16445	-0.0183641
cluster3122	-0.00589414
cluster16880	0.0423316
cluster2611	0.0113046
cluster14279	-0.0550787
cluster4359	0.0402345
cluster8798	0.00124167
cluster1429	-0.022045
cluster8982	-0.0179537
cluster6382	0.0438158
cluster11085	-0.0685763
cluster275	-0.00506605
cluster5435	0.0319966
cluster5588	-0.0699554
cluster10077	-0.0220961
cluster1961	-0.0230579
cluster17891	-0.0298635
cluster16219	0.0189264
cluster13251	-0.0411078
cluster15156	-0.0375351
cluster13165	0.0141485
cluster7244	-0.0703523
cluster5078	-0.0276831
cluster13892	0.060813
cluster797	0.0149221
cluster6101	-0.0185919
cluster20436	-0.00334955
cluster10113	-0.0345582
cluster10573	-0.0497353
cluster5272	-0.0743188
cluster2148	-0.0265903
cluster9586	-0.00667268
cluster4190	-0.0165609
cluster17403	0.0447649
cluster14120	0.0168316
cluster12266	0.0383058
cluster6523	-0.0126688
cluster21803	0.00195873
cluster17271	-0.0390044
cluster22496	-0.0575809
cluster187	0.0697609
cluster428	-0.0438316
cluster5348	0.000944002
cluster11905	0.0414982
cluster10376	0.00654631
cluster22149	-0.0149337
cluster21649	-0.00875233
cluster12549	-0.00906588
cluster15539	0.037
cluster17406	-0.0741472
cluster3867	-0.0682156
cluster64	-0.00799254
cluster2246	-0.0222766
cluster15475	-0.00818038
cluster1061	-0.000587642
cluster16156	0.0226096
cluster119	0.0257567
cluster21818	-0.0210067
cluster2939	-0.0734165
cluster20157	0.0151248
cluster17858	-0.00716147
cluster14688	-0.0307507
cluster15935	-0.000189263
cluster3723	-0.0754383
cluster19273	-0.0136806
cluster18932	-0.0675089
cluster15227	-0.0431192
cluster22807	0.0175942
cluster2452	-0.057329
cluster23300	-0.0731132
cluster23488	0.0183231
cluster2615	-0.072964
cluster13429	-0.0533196
cluster4936	-0.0113927
cluster14208	-0.061467
cluster11442	-0.00912006
cluster1501	0.0235188
cluster10111	-0.0121111
cluster8427	0.0317064
cluster22623	-0.0566807
cluster9044	-0.0332739
cluster675	-0.0152533
cluster14881	-0.0900063
cluster11312	-0.00835143
cluster12002	0.0442566
cluster13517	-0.0454515
cluster3193	-0.0452748
cluster24587	-0.013337
cluster13641	0.010985
cluster18753	0.00493214
cluster19172	0.00778915
cluster9960	0.00389259
cluster205	-0.0230795
cluster18772	-0.0355259
cluster10551	-0.0524789
cluster18881	0.00416818
cluster20098	-0.0174132
cluster19460	0.0372674
cluster12367	0.012441
cluster2158	0.0714693
cluster3747	-0.0345644
cluster9040	-0.0739763
cluster16962	0.00235439
cluster8254	-0.0424487
cluster19324	0.0585583
cluster17579	0.0148305
cluster10618	-0.0265905
cluster10196	-0.0308894
cluster4776	0.0106435
cluster21950	-0.0525951
cluster9655	0.0516973
cluster1546	-0.0736304
cluster19738	-0.0684484
cluster22475	0.0046065
cluster2215	-0.0457071
cluster21390	-0.0323038
cluster8903	0.0221966
cluster23797	-0.0170293
cluster8099	-0.0141423
cluster11684	-0.0200711
cluster4439	0.0159498
cluster20471	-0.0332256
cluster21647	0.0120075
cluster20065	-0.0210875
cluster14489	-0.0082595
cluster4796	-0.0854989
cluster13830	-0.0621341
cluster12637	0.0151825
cluster17883	-0.0310508
cluster9782	0.0163135
cluster3993	0.00890011
cluster20324	-0.0370661
cluster3618	-0.0354302
cluster13060	0.0455279
cluster12044	0.043583
cluster9609	-0.0507423
cluster16426	0.0209761
cluster9753	-0.0223771
cluster6819	-0.00962327
cluster3694	-0.0382224
cluster16997	-0.0406103
cluster4672	0.00769478
cluster16173	-0.0403415
cluster893	-0.0792115
cluster22133	-0.00748755
cluster17186	-0.0549387
cluster7542	0.0210129
cluster21085	0.01388
cluster12169	-0.0229059
cluster6928	-0.0430951
cluster20444	0.00140984
cluster1046	0.0168693
cluster13289	0.0114714
cluster10782	-0.0566529
cluster22489	-0.0298833
cluster12668	-0.0176084
cluster24384	-0.00877423
cluster65	0.0200136
cluster14620	-0.00356425
cluster7361	-0.0446888
cluster18409	-0.0068872
cluster21418	0.0586766
cluster14039	-1.06328e-17
cluster22840	-0.039909
cluster20350	-0.018038
cluster14942	-0.0281255
cluster20329	0.0233711
cluster17799	-0.0739505
cluster15034	-0.0132872
cluster2008	-0.0231812
cluster4431	-0.0580842
cluster15407	-0.0573156
cluster18659	-0.0587048
cluster8577	-0.0143353
cluster10712	-0.0797585
cluster23044	-0.0327391
cluster932	-0.0491911
cluster11842	-0.00912176
cluster585	-0.0519487
cluster20682	0.00331702
cluster16828	-0.00587645
cluster21427	0.0026508
cluster14823	-0.0082762
cluster21180	-0.0272783
cluster17928	0.0459541
cluster6850	0.0758855
cluster3719	-0.00989499
cluster4137	-0.0718635
cluster915	-0.0333744
cluster14816	-0.0314494
cluster17565	-0.0620332
cluster10989	-0.0677137
cluster1543	-0.0171793
cluster2076	-0.0107142
cluster21872	-0.0412072
cluster12089	-0.00918626
cluster23524	0.0105876
cluster17114	-0.0307507
cluster19412	-0.0126342
cluster12499	0.0494906
cluster16107	0.0262279
cluster20735	-0.0122594
cluster12913	-0.0416578
cluster24561	0.0146219
cluster14664	-0.0510861
cluster21098	-0.0368419
cluster5634	0.0119334
cluster20016	0.00673969
cluster2602	0.0515807
cluster19042	-0.0138941
cluster9080	0.067377
cluster2140	0.0349174
cluster20287	-0.00501214
cluster14341	-0.00779428
cluster22256	-0.00686253
cluster20826	0.0131467
cluster4314	-0.0303555
cluster20435	0.05453
cluster1714	-0.00460468
cluster16013	-0.0389265
cluster4191	0.0764557
cluster11741	-0.0169004
cluster12347	-0.00469376
cluster12896	-0.0552042
cluster4110	0.00989145
cluster7853	-0.0651131
cluster16409	0.00877423
cluster5959	-0.0027022
cluster12464	0
cluster12360	-0.0239206
cluster18745	0.00361466
cluster10659	-0.0305147
cluster14253	-0.0381863
cluster8389	-0.00248
cluster1950	0.00170393
cluster16185	0.010885
cluster4322	0.0484646
cluster11206	0.030706
cluster5205	-0.0446861
cluster4252	0.0602662
cluster4242	0.0141156
cluster484	0.00265429
cluster19204	-0.0407271
cluster10147	0.000767247
cluster884	-0.0100696
cluster20883	-0.00554314
cluster22380	-6.23344e-18
cluster11906	-0.0312539
cluster23574	-0.00950199
cluster23378	-0.0281612
cluster6018	0.0311988
cluster17919	-0.0600936
cluster11621	0.0463097
cluster22952	-0.0366828
cluster15784	0.00291415
cluster17735	1.59695e-17
cluster15753	-0.00197645
cluster9280	0.0389488
cluster2115	-0.0395548
cluster13058	0.106105
cluster21264	-0.0520523
cluster20273	-0.025429
cluster3237	-0.00520914
cluster15646	-0.0323819
cluster256	-0.0517513
cluster20197	0.00323247
cluster17210	0.00413263
cluster1739	-0.0373611
cluster4716	0.0365609
cluster3470	-0.00963702
cluster12838	-4.65919e-18
cluster15328	-0.0848781
cluster1030	0.0056247
cluster14730	0.0454269
cluster22860	-0.0177069
cluster21466	0.0219202
cluster14778	0.0244362
cluster492	0.021933
cluster7798	0.00920736
cluster22346	-0.061849
cluster11157	0.0142658
cluster7886	-0.0102204
cluster24396	0.00545652
cluster6175	-0.0413199
cluster8089	-0.0167028
cluster674	0.0732563
cluster15582	-0.0625621
cluster5667	-0.00486179
cluster12925	-0.0703057
cluster19171	-0.0948319
cluster4239	0.00909498
cluster11954	-0.0357137
cluster2385	-0.0218556
cluster14879	-0.00555302
cluster392	0.0195041
cluster4584	0.0112173
cluster2153	-0.0690548
cluster2296	-0.0264492
cluster15141	-0.0456096
cluster1162	-0.0282606
cluster18607	0.0474132
cluster9075	-0.0406878
cluster19486	-0.0442733
cluster3877	0.00588162
cluster10814	0.0288126
cluster11160	0.0175642
cluster10143	-0.0407135
cluster19101	1.75123e-17
cluster23303	-0.075075
cluster12050	-0.00831471
cluster24428	0.033594
cluster4167	-0.0645166
cluster1357	-0.0345415
cluster14065	0.0079296
cluster683	0.0263458
cluster22583	-0.0659036
cluster24140	0.00865928
cluster22546	-0.0551262
cluster19621	-6.88367e-18
cluster21562	0.021731
cluster14503	0.0203872
cluster12420	0.0815534
cluster23549	-0.0663941
cluster23803	-0.0169332
cluster15218	0.00419849
cluster6163	-0.00472737
cluster6011	-0.0472878
cluster10108	0.00791989
cluster8952	0
cluster7750	0.0129756
cluster10192	0.0890994
cluster3020	-0.0366869
cluster24378	-0.0360548
cluster6242	0.0608868
cluster21929	0.0425851
cluster10136	-0.0695948
cluster14070	-0.0422115
cluster15386	0.0109121
cluster9467	-0.0270444
cluster6135	-0.0523214
cluster6210	-0.0144097
cluster17002	-0.0438663
cluster7101	0.0109312
cluster6836	-0.0420117
cluster13705	-0.00979482
cluster16999	-0.00655769
cluster14296	0.051435
cluster23371	0.0167868
cluster8912	0.00388924
cluster12747	-0.00652611
cluster10311	0.00200537
cluster11072	0.0415626
cluster23258	-0.0140998
cluster3004	0.023661
cluster21318	0.0213929
cluster13846	0.0436346
cluster18352	-0.0651597
cluster7705	-0.0630119
cluster2110	0.0180952
cluster12150	-0.00682518
cluster290	0.0193501
cluster22172	-0.0666225
cluster596	0.00157593
cluster10917	0.0275542
cluster7124	0.0302815
cluster14482	-0.0204741
cluster8788	0.00843362
cluster23201	-0.0162441
cluster18177	-0.0455435
cluster14335	-0.0246607
cluster22364	0.0631998
cluster2493	-0.00885022
cluster1268	0.030538
cluster11804	0.0220212
cluster12859	0.0115262
cluster7878	-0.0329541
cluster16865	0.0924999
cluster14409	-0.0293969
cluster15091	0.0110131
cluster24325	-0.0211878
cluster18452	-0.0308919
cluster8115	-0.0637497
cluster19736	-0.0234531
cluster9980	0.00833921
cluster6143	0.0326834
cluster18359	-0.0230499
cluster6539	-0.00565442
cluster4715	0.0159187
cluster2239	-0.0499348
cluster1265	0.0172476
cluster5164	0.0436851
cluster18894	0.0304632
cluster3672	0.0204751
cluster696	0.00612036
cluster2606	0.0233555
cluster24249	0.0515122
cluster22909	-0.0588302
cluster9999	-0.0199187
cluster16979	0.0418088
cluster10466	-0.0650763
cluster21340	-0.0556833
cluster2545	-0.00194658
cluster5706	-0.0199387
cluster18335	0.0450928
cluster20878	0.0345249
cluster12749	-0.0340433
cluster19408	-0.0207771
cluster9818	0.0480222
cluster22676	-0.0464207
cluster19945	0.038997
cluster2223	-0.0464904
cluster14661	0.0300914
cluster17723	-0.0222605
cluster6364	-0.0096634
cluster20590	-0.0048192
cluster11448	0.00565455
cluster6253	-0.0552025
cluster6049	-0.00528268
cluster22403	-0.0336347
cluster5338	0.0468704
cluster18602	-0.0115014
cluster20421	0.0136198
cluster16752	-0.0307507
cluster19966	0.024025
cluster7547	0.0284294
cluster921	-0.00332873
cluster8347	0.0593232
cluster3683	-0.078457
cluster6744	0.102659
cluster7603	0.0191085
cluster12632	-0.0428774
cluster17646	0.0230031
cluster22968	0.0341054
cluster8247	-0.0386293
cluster11257	0.0371143
cluster9850	-0.0379588
cluster4016	-0.0199923
cluster17166	0.058854
cluster22844	0.0654007
cluster943	-0.0474699
cluster18100	-0.0405716
cluster14822	-0.0163672
cluster2383	0.00978899
cluster10728	0.0142107
cluster9672	-0.0412879
cluster16647	-0.0212715
cluster8499	-0.0235485
cluster2327	0.00584246
cluster5092	0.0111343
cluster19859	-0.0149227
cluster21827	-0.0321724
cluster1611	-0.043637
cluster19357	-0.00442036
cluster18378	-0.0148036
cluster22169	-0.0228471
cluster19678	-0.0276503
cluster10870	0.0137374
cluster24112	-0.0314183
cluster11078	-0.0373323
cluster17497	-0.0501214
cluster20160	-0.0166963
cluster20175	-0.0223803
cluster24580	-0.0944219
cluster14826	0.00541012
cluster23785	-0.0514236
cluster23007	-0.0400814
cluster19915	-0.00136248
cluster5538	-0.024847
cluster23583	-0.0243788
cluster14976	0.0148248
cluster8460	-0.0113069
cluster5242	0.0408895
cluster8688	-0.0188749
cluster2413	-0.0649919
cluster11148	-0.0613655
cluster15387	-0.0485892
cluster14058	-0.0488125
cluster1226	0.0156855
cluster8617	0.0167435
cluster1348	0.0126922
cluster7284	-0.0101748
cluster21135	-0.0110384
cluster19955	-0.062014
cluster4211	-0.0742113
cluster22124	0.00515458
cluster7717	-0.057133
cluster14375	0.0430941
cluster2113	-0.015404
cluster14009	0.0388017
cluster2005	-0.0305965
cluster7645	0.0251246
cluster8796	2.5018e-17
cluster12261	-0.0179708
cluster2418	-0.0421708
cluster15342	0.00948656
cluster15243	-0.0317303
cluster13697	-0.0206581
cluster24537	0.0456284
cluster22353	-0.0433631
cluster11344	-0.0207932
cluster8416	-0.0128684
cluster7420	0.00672143
cluster5518	-0.00929102
cluster7615	-0.0349094
cluster1219	-0.0102275
cluster16299	1.20981e-17
cluster24000	0.0145675
cluster10977	-0.0310671
cluster9614	0.0259671
cluster15780	0.00814541
cluster21826	-0.0271126
cluster15743	-0.0457993
cluster20819	-0.0850362
cluster7409	0.0361745
cluster9314	0.0225649
cluster20353	0.019019
cluster21550	-0.00390358
cluster19666	-0.0530934
cluster5909	-0.0565779
cluster5600	-0.0391208
cluster22289	-0.0146527
cluster14362	0.0170763
cluster9179	0.0574796
cluster14164	0.041532
cluster3936	-0.0237461
cluster15585	-0.0536062
cluster10169	0.0498883
cluster17638	-0.0102973
cluster16609	0.0474729
cluster20630	-0.0110912
cluster8854	-0.00867702
cluster21245	-0.0701601
cluster11871	0.018016
cluster10231	0.0180637
cluster20887	-0.0233095
cluster2174	0.0146195
cluster7814	-0.059202
cluster14346	-0.0332736
cluster7075	-0.0576087
cluster1388	-0.0333018
cluster8642	0.00144156
cluster1043	0.0350717
cluster2683	-0.014156
cluster22055	0.0419771
cluster11177	-0.030091
cluster10281	0.0255117
cluster13971	0.00660671
cluster11940	-0.0330989
cluster467	0.0169319
cluster10590	0.0225041
cluster2949	-0.0847539
cluster8862	0.0401719
cluster20049	-0.0517141
cluster15660	0.031453
cluster3970	0.00513684
cluster20208	0.016902
cluster9376	-0.0239602
cluster11277	-0.0274553
cluster5275	-0.00780377
cluster20856	0.0196459
cluster13343	-0.0114971
cluster10937	-0.0522966
cluster20952	0.0462372
cluster13872	-0.0236846
cluster3385	-0.0139404
cluster24231	-0.0113359
cluster9805	-0.0588327
cluster7058	0.0010418
cluster1426	-0.0523813
cluster9124	-0.0210779
cluster12630	0.00324393
cluster3535	-0.0386609
cluster13066	-0.0737395
cluster7289	-0.0150638
cluster8014	0.0553283
cluster3862	0.0514314
cluster10966	0.00649914
cluster11359	0.0322467
cluster14153	-0.0706043
cluster3546	-0.0448949
cluster16552	-0.00744286
cluster17823	0.0150969
cluster19734	-0.0378154
cluster2516	0.0278228
cluster22155	0.0430989
cluster24401	-0.047364
cluster21002	-0.0425926
cluster13209	-0.0454912
cluster1620	-0.00319305
cluster11194	0.0743839
cluster5897	-0.0737675
cluster20643	-0.0520737
cluster15416	0.00511929
cluster20128	0.0285394
cluster9644	0.0786293
cluster3778	-0.0117362
cluster18348	0.0600616
cluster7554	0.0171847
cluster17437	-0.0244362
cluster24321	-0.0719553
cluster6978	-0.00178135
cluster5753	-0.0319046
cluster15777	0.0125064
cluster8528	0.00845068
cluster10029	0.00762576
cluster20302	0.0123635
cluster12135	0.036933
cluster13425	-0.0366092
cluster11000	-0.0447938
cluster20271	-0.00662953
cluster21215	-0.0345249
cluster2401	-0.0582677
cluster1965	0.0413005
cluster7336	-0.0157277
cluster19415	-0.00157353
cluster23308	0.00341214
cluster8082	0.0179237
cluster16587	0.00908291
cluster8630	0.00774341
cluster22656	-0.0112241
cluster37	-0.0192275
cluster11920	-0.0494771
cluster24063	-0.0237569
cluster2763	-0.062216
cluster17349	-0.0689445
cluster23945	-0.0598371
cluster18117	-0.0669293
cluster14799	-0.00892114
cluster6581	-0.00466849
cluster18578	-0.0192127
cluster10790	0.0189278
cluster18606	-0.0360821
cluster20832	-0.0131977
cluster1696	-0.015782
cluster21159	0.00485585
cluster6296	0.0293629
cluster3408	-0.0417758
cluster10251	0.00178536
cluster20633	-1.5364e-18
cluster6682	-0.00154395
cluster5699	0.0768201
cluster20002	0.0349111
cluster10539	-0.0200826
cluster14956	-0.023212
cluster21146	-0.0637491
cluster3568	-0.0322667
cluster13980	0.0419342
cluster11420	-0.0304405
cluster245	0.0300883
cluster17951	0.00564439
cluster11063	0.0711844
cluster19595	-0.0406507
cluster4556	-0.0115793
cluster8187	-0.0575877
cluster1355	-0.0628436
cluster17895	-0.0230166
cluster17203	0.0334367
cluster14209	-0.010967
cluster18075	-0.0541854
cluster5476	0.062199
cluster20085	-0.0527763
cluster18869	0.00542648
cluster9677	-0.0602721
cluster18669	-0.0151861
cluster14696	0.0637126
cluster1175	-0.0075716
cluster19679	-0.0540071
cluster22598	0.0311304
cluster1206	-0.00858825
cluster18343	-0.0617647
cluster9268	0.00405234
cluster17254	-0.0166714
cluster9514	0.0184529
cluster21076	0.0146527
cluster24342	-0.0387467
cluster765	-0.0056849
cluster4122	-0.0953673
cluster9388	0.00456237
cluster18943	0.0319984
cluster7696	-0.0490084
cluster14154	0.0238049
cluster16058	-0.0659205
cluster9357	-0.0501833
cluster11073	-0.0773629
cluster5784	-0.0269966
cluster24551	-0.0319796
cluster21579	-0.0240912
cluster3564	-0.0282268
cluster11691	-0.0818289
cluster14075	-2.81185e-18
cluster1527	-0.0712985
cluster17147	0.0472885
cluster6186	0.0349963
cluster23297	0.00139492
cluster1285	-0.0093929
cluster12086	0.0074675
cluster1911	0.00508302
cluster15672	-0.017133
cluster3472	-0.0123229
cluster10422	0.0340077
cluster19214	-0.0475149
cluster16544	-0.0222629
cluster12512	-0.0466583
cluster9781	-0.0528007
cluster15984	0.014605
cluster18455	0.00210126
cluster8853	-0.0230981
cluster18263	-0.00526892
cluster7607	-0.0540142
cluster2688	-0.04208
cluster14314	-0.0600003
cluster4497	0.0396173
cluster18785	-0.0463605
cluster20572	0.0187917
cluster18640	-0.0500706
cluster19422	-0.00824087
cluster6847	-0.0309744
cluster9053	-0.00337151
cluster10347	-0.075241
cluster9951	-0.0576629
cluster15119	-0.0924613
cluster7652	-0.0542974
cluster19432	0.0319334
cluster865	-0.0198761
cluster11495	-0.0327002
cluster16378	-0.00957751
cluster15200	-0.0626639
cluster21746	-0.00256695
cluster21670	-0.0506994
cluster15014	-0.0122594
cluster17871	-0.0325355
cluster366	-0.0152103
cluster19103	-0.0269014
cluster8362	-0.0590155
cluster22696	-0.0258659
cluster8028	0.0418195
cluster16271	0.0106875
cluster6035	0.00129696
cluster11268	-0.0502349
cluster2259	0.0124033
cluster2601	-0.0337218
cluster4786	-0.0162947
cluster11976	-0.0153493
cluster14323	0.00543782
cluster16657	0.00541012
cluster18648	0.0789982
cluster6718	0.0476573
cluster22477	-0.00718818
cluster3649	-0.0561054
cluster23634	-0.00299926
cluster15627	-0.012437
cluster22009	-0.0186859
cluster17800	-0.0257645
cluster9811	-0.0406231
cluster8447	0.0179442
cluster5545	-0.0145192
cluster18842	0.0345249
cluster23753	-0.0389714
cluster12606	-0.0120389
cluster3471	-0.0158465
cluster3913	-0.063823
cluster11162	0.0172579
cluster8736	-0.0373292
cluster24024	-0.0219133
cluster9795	-0.0242356
cluster10859	-0.0484487
cluster3524	0.0341897
cluster15699	-0.0454023
cluster9116	-0.0412044
cluster9989	-0.0981716
cluster22457	0.00639593
cluster23094	-0.0443536
cluster11175	-0.0113081
cluster23578	-0.0332472
cluster23843	-0.052364
cluster17226	-0.101994
cluster1479	-0.0362366
cluster6358	-0.0431756
cluster22150	0.00517852
cluster16561	-0.0420316
cluster16732	-0.00199996
cluster20301	-0.0197078
cluster12318	-0.0494392
cluster16386	-0.0729705
cluster9478	-0.0330936
cluster11798	0.0121397
cluster1708	-0.00103944
cluster5949	0.0181074
cluster535	0.051636
cluster23546	-0.0140813
cluster15058	-0.0156822
cluster12886	-0.0398615
cluster21454	0.0190864
cluster7454	-0.0609867
cluster1878	-0.0250005
cluster20183	0.0305072
cluster23724	-0.0629956
cluster2052	-0.0363954
cluster22264	0.0555
cluster7806	-0.0676736
cluster11963	-0.0616371
cluster3085	0.00254764
cluster6934	-0.0325001
cluster24131	-0.0202175
cluster21678	-0.0433364
cluster12324	-0.0657088
cluster10427	-0.0446373
cluster9578	-0.0428434
cluster697	-0.0335833
cluster743	-0.0115893
cluster10852	0.0120883
cluster20116	-0.0391261
cluster3108	-0.0455484
cluster22662	-0.0421708
cluster22582	-0.0293822
cluster8790	-0.0424392
cluster19108	0.0139183
cluster18808	0.0298183
cluster5450	0.0234964
cluster18695	-0.0615427
cluster20467	-0.00912056
cluster19016	-0.0741384
cluster17615	-0.0507192
cluster17981	-0.00800825
cluster4085	0.0613027
cluster4596	0.0108687
cluster3430	0.0480174
cluster4962	-0.0765619
cluster3328	0.0124978
cluster11727	0.0353637
cluster4742	-0.0306349
cluster17609	0.0241393
cluster21697	-0.0242903
cluster11607	-0.0137444
cluster23592	0.0257983
cluster8474	0.0151995
cluster197	0.0157294
cluster15447	-0.0257733
cluster23211	0.0481838
cluster22099	-0.0244268
cluster3396	-0.0334777
cluster15256	0.0126869
cluster10650	-0.00975475
cluster6261	0.073763
cluster1737	-0.0233458
cluster11398	0.0322271
cluster15618	-0.0613514
cluster1144	-0.0531423
cluster18373	0.0135295
cluster7227	-0.0320581
cluster23405	-0.00562933
cluster10031	-0.0372
cluster7356	-0.02116
cluster15923	0.0657126
cluster12966	0.028623
cluster6418	0.0521109
cluster21771	-0.035697
cluster11385	-0.00365147
cluster1383	-0.0175741
cluster17138	0.00293933
cluster8210	-0.0131687
cluster1979	-0.00371134
cluster12317	-0.00652321
cluster16510	-0.0186859
cluster22851	0.0113092
cluster4853	-0.0861172
cluster23134	-0.0214215
cluster15941	-0.0192908
cluster13247	0.0479611
cluster10530	0.0186104
cluster12522	-0.0356157
cluster23150	-0.036246
cluster9906	-0.0689811
cluster4040	0.0761548
cluster17511	0.0281895
cluster3658	-0.0430016
cluster17507	-0.0813462
cluster13988	0.0283169
cluster21879	-0.01433
cluster2586	0.0451863
cluster23582	0.0448321
cluster19213	0.00433316
cluster19301	-0.0202992
cluster22413	0.0424637
cluster12438	1.92749e-17
cluster20042	-0.0604067
cluster10898	-0.0666852
cluster14928	-0.00461217
cluster1622	0.00036245
cluster8725	-0.0227853
cluster20789	0.0192995
cluster22102	0.0465717
cluster8338	0.0450285
cluster19343	0.0333008
cluster5519	-0.0107093
cluster12254	-0.0298424
cluster14215	-0.00680364
cluster23149	-0.048637
cluster2166	-0.034137
cluster24188	-0.0375007
cluster14351	-0.0416593
cluster24004	-0.00335363
cluster5523	-0.0425293
cluster11802	-0.069559
cluster11908	-0.0533187
cluster21484	0.0078363
cluster11883	-0.0388576
cluster16969	-0.0235639
cluster23653	0.0149037
cluster15815	-0.0279978
cluster23906	0.0607689
cluster12702	-0.0303322
cluster19545	-0.046451
cluster3120	-0.0174258
cluster9214	-0.0388071
cluster16024	-0.00574656
cluster9013	0.0601456
cluster20333	-0.0113618
cluster8525	-0.0946571
cluster16869	-0.0533844
cluster2135	-0.000218144
cluster1085	-0.0436175
cluster14543	-0.0419373
cluster575	0.0930806
cluster23863	0.0136142
cluster14945	-0.00710342
cluster2942	-0.0121297
cluster16967	-0.0238072
cluster21376	-0.0598447
cluster9873	-0.0220305
cluster20713	-0.0226298
cluster14093	-1.55679e-18
cluster16769	-0.0787036
cluster3050	0.000783229
cluster2271	-0.011824
cluster14140	-0.0265315
cluster3881	-0.0255024
cluster13832	-0.0314644
cluster17611	-7.97789e-18
cluster9299	-0.0503123
cluster7854	0.0109396
cluster24446	0.0437563
cluster19420	0.0199881
cluster6521	-0.00252355
cluster19608	-0.0164669
cluster5121	-0.0318522
cluster6465	-0.0828463
cluster5698	-0.0503749
cluster10329	-0.0807484
cluster656	-0.0382952
cluster21669	-0.017518
cluster23222	-0.00826744
cluster3965	-0.0132623
cluster18678	-0.0229584
cluster21529	0.0296162
cluster23642	0.00758806
cluster2796	0.006863
cluster5053	-0.0057892
cluster20433	-0.0188973
cluster12535	-0.00269881
cluster21009	-0.0611881
cluster11486	-0.0626401
cluster7992	0.0295734
cluster4260	-0.0488111
cluster10	0.00810885
cluster19896	0.00604676
cluster3561	-0.0493627
cluster1639	0.00729564
cluster10010	-0.0253036
cluster13492	-0.014605
cluster17817	-0.0150867
cluster13414	-0.0262279
cluster19505	-0.0118309
cluster1917	0.027848
cluster15657	-0.0260344
cluster7839	-0.000499972
cluster20571	-0.0470543
cluster6218	0.0282611
cluster3074	-0.022504
cluster18333	1.20955e-18
cluster3888	-0.015616
cluster1995	-0.0266722
cluster21240	0.0209138
cluster17032	0.0489312
cluster22026	-0.0271733
cluster14606	0.0388615
cluster23480	0.0224084
cluster16078	0.0209233
cluster23332	-0.0436633
cluster24098	0.0176233
cluster4072	-0.0152998
cluster10252	0.0143017
cluster22581	0.00517852
cluster1732	0.00923589
cluster19421	-0.0306172
cluster12361	-0.0202944
cluster19198	-0.0378411
cluster20799	0.0289213
cluster10741	-0.0434992
cluster5463	-0.0193021
cluster19969	-0.00796198
cluster22500	0.0749508
cluster15829	-0.0726211
cluster8835	-0.0784525
cluster5874	-0.0342922
cluster20615	0.0230191
cluster9894	0.00800764
cluster6885	0.00812206
cluster2702	-0.0456496
cluster16424	0.0469876
cluster12826	-0.00575967
cluster7141	-0.0173775
cluster4790	-0.0203445
cluster22170	-0.0196712
cluster128	-0.0163523
cluster19043	-0.0405716
cluster14746	-0.0282439
cluster5771	-0.0292198
cluster23027	0.0113295
cluster12306	-0.0574161
cluster6829	-0.067828
cluster15586	-0.0193052
cluster19639	0.0162441
cluster2553	-0.0539282
cluster7464	-0.0239278
cluster18931	0.00895521
cluster12059	-0.00179228
cluster14903	-0.0223824
cluster21379	-0.0230342
cluster7739	0.0054183
cluster23757	-0.0684246
cluster12602	0.037554
cluster3088	0.0226971
cluster5711	0.0533081
cluster15763	-0.0771017
cluster60	0.0133947
cluster16492	0.00607707
cluster4456	-0.00850174
cluster22688	-0.00867623
cluster18658	0.0122328
cluster14501	0.00380644
cluster19325	0.00824087
cluster4887	-0.0637295
cluster10055	-0.0417873
cluster23989	-0.0018596
cluster8764	-0.02385
cluster819	-0.0457243
cluster13486	-0.0108887
cluster13234	0.0153078
cluster5101	-0.0302188
cluster20386	0.0395174
cluster12343	-0.0284771
cluster9995	-0.0475067
cluster16556	0.0270239
cluster22085	-0.0296273
cluster21765	0.00240225
cluster11484	0.00163063
cluster7651	0.00834606
cluster24524	-0.0784138
cluster18224	-0.0185
cluster21494	0.0057964
cluster18673	-0.034112
cluster10665	0.0769294
cluster17368	-0.0767149
cluster23253	0.0107424
cluster17028	-0.0533657
cluster22641	-0.00737531
cluster15075	-0.0190753
cluster11023	0.0116281
cluster16836	-0.0194662
cluster9594	0.00262698
cluster8960	0.0226371
cluster5185	-0.00961383
cluster21812	0.00528604
cluster9464	0.0293255
cluster8763	-0.00645487
cluster10587	-0.0142596
cluster3874	0.0572096
cluster17790	0.00996055
cluster21839	-0.0365774
cluster14593	-0.0617838
cluster4827	-0.0330005
cluster16125	0.00346286
cluster736	0.0291284
cluster17452	0.002177
cluster588	0.0922198
cluster1493	0.00911862
cluster12339	0.0239264
cluster13266	0.00847647
cluster5241	-0.0129404
cluster9128	-0.058759
cluster1617	-0.0314029
cluster22279	0.0246607
cluster555	0.0121089
cluster17108	-0.0461429
cluster5991	-0.0168759
cluster7180	-0.039146
cluster21903	0.036383
cluster3547	-0.0495918
cluster4836	-0.00789789
cluster6442	-0.0130713
cluster19265	-0.0345249
cluster3918	0.0719504
cluster22854	-0.0701068
cluster18816	-0.0257385
cluster1532	-0.0376594
cluster16673	-0.0246272
cluster6311	0.0088082
cluster6637	-0.0603769
cluster12223	-0.0306771
cluster22313	0.0298804
cluster24320	0.0463163
cluster14235	-0.0121541
cluster22618	-2.16095e-18
cluster18984	-0.00796808
cluster3077	0.0395682
cluster5319	-0.0065595
cluster20127	-0.041613
cluster17950	-0.00673969
cluster4279	-0.0463235
cluster16859	-0.0279658
cluster11766	-0.0461612
cluster1644	-0.0649525
cluster4664	0.0615519
cluster23057	-0.0202006
cluster10777	0.0375982
cluster40	-0.0479305
cluster23670	-0.00700446
cluster396	-0.00945869
cluster8411	0.0208739
cluster21997	-0.026558
cluster9065	-0.0440926
cluster3951	-0.0333291
cluster23049	-0.0704286
cluster22600	0.069653
cluster19369	-0.0294892
cluster727	0.0210863
cluster8151	-0.0199056
cluster22464	-0.0624076
cluster706	0.0143962
cluster12295	0.0147507
cluster15338	-0.00365257
cluster14545	-0.0157573
cluster14423	0.0171659
cluster16457	-0.0579173
cluster20373	-0.0420631
cluster251	-0.041841
cluster16638	0.00528571
cluster6722	5.09868e-18
cluster1554	-0.0223194
cluster5094	0.0316961
cluster5231	0.0173813
cluster10526	0.00462285
cluster20340	6.67535e-18
cluster15056	-0.0449478
cluster20891	-0.0359999
cluster4964	-0.0245528
cluster3593	-0.0414602
cluster8875	-0.0343169
cluster20405	-0.0415129
cluster14766	-0.00880351
cluster16254	-0.0107836
cluster9347	-0.0538562
cluster16429	-0.00892827
cluster12376	0.083983
cluster19100	-0.069653
cluster8236	-0.0121332
cluster20543	-0.00824087
cluster22186	-9.63857e-18
cluster11152	0.00189026
cluster4918	0.0412711
cluster17810	-0.00514028
cluster1229	-0.0271416
cluster17072	-0.0384553
cluster12775	-0.0184943
cluster8507	0.0181128
cluster18826	-0.0353471
cluster951	0.0246958
cluster8376	-0.06796
cluster21003	0.0345249
cluster19617	-0.0120212
cluster11099	0.0317453
cluster1846	-0.0111065
cluster12519	-1.96528e-18
cluster7511	-0.0369972
cluster21897	-0.0352148
cluster6965	0.00477923
cluster6811	0.0681932
cluster16842	-0.038265
cluster18457	-0.0358367
cluster2016	-0.053354
cluster7065	-0.0196327
cluster15211	-0.01277
cluster12424	-0.0301109
cluster11512	-0.0493253
cluster17094	0.0031544
cluster9385	-0.0242235
cluster20402	0.0446333
cluster13574	-0.0113697
cluster6400	0.00207539
cluster24146	-6.68951e-18
cluster18295	-0.0526129
cluster16620	-0.00712457
cluster19463	0.0127467
cluster6199	-0.0284775
cluster22509	0.0030549
cluster3938	-0.0327264
cluster11982	-0.0208705
cluster6489	-0.0308348
cluster7604	-0.0990021
cluster13431	-0.0809081
cluster3994	0.0315878
cluster1920	-0.0117922
cluster13889	0.00392289
cluster7406	-0.0341029
cluster12830	0.0372241
cluster15185	-1.2792e-17
cluster6697	-0.0440845
cluster7640	0.0648217
cluster15385	0.025013
cluster2501	-0.0345154
cluster24500	-0.00647998
cluster23483	-0.0314766
cluster24119	-0.0498564
cluster18442	-0.0298518
cluster17568	-0.0269668
cluster15489	0.0139058
cluster1651	-0.00368177
cluster18021	-0.000926825
cluster3544	0.0453421
cluster7247	0.00521425
cluster20946	0.0162441
cluster6093	-0.0417437
cluster17454	-0.0278398
cluster11725	-0.0446325
cluster20204	1.04477e-17
cluster6294	-0.032686
cluster1039	-0.0176448
cluster9722	-0.0353822
cluster8997	0.0175962
cluster18762	0.0345993
cluster7474	-0.042429
cluster21321	-0.0398048
cluster19681	-0.0242682
cluster906	-0.0303393
cluster12377	-0.0201369
cluster11459	-0.0524324
cluster21510	0.00479252
cluster15273	-0.00212584
cluster12337	-0.0108762
cluster18700	-0.0156932
cluster12837	0.0151548
cluster7475	-0.0103045
cluster12203	0.000948413
cluster3474	-0.0338873
cluster14139	-0.0262167
cluster21127	-0.0331576
cluster13415	-0.0143364
cluster20743	-0.0404766
cluster21007	-0.0276538
cluster2121	-0.0674903
cluster22685	-0.0573016
cluster23956	0.0186026
cluster19542	-0.0868362
cluster14579	-0.0365674
cluster14254	0.00959248
cluster10011	-0.0113276
cluster14480	-0.0321862
cluster8409	-0.0029108
cluster14130	-0.000490356
cluster20618	0.0803336
cluster10001	-0.0534129
cluster11115	0.0506017
cluster5657	-0.00387907
cluster5480	0.0582605
cluster6123	-0.0442005
cluster13141	-0.0491285
cluster22878	-0.0203031
cluster207	0.0107052
cluster15665	-0.0387484
cluster16777	-0.0311087
cluster4861	-0.0215772
cluster20959	-0.0295649
cluster12279	-0.0336848
cluster8363	0.055588
cluster15088	-0.072046
cluster6245	-0.0178063
cluster5616	-0.0241519
cluster11377	-0.0363684
cluster21064	-0.0381505
cluster17794	0.0209962
cluster20461	-0.0692025
cluster15497	-0.00409537
cluster5054	-0.00310415
cluster2739	-0.0770331
cluster10201	-0.0208599
cluster21213	-0.0463254
cluster18128	-0.0220649
cluster18915	-0.0239308
cluster13385	0.0162587
cluster10715	-0.0320938
cluster3494	-0.076146
cluster24439	0.0157313
cluster7530	0.0177056
cluster2869	-0.00945456
cluster11299	-0.0557874
cluster8949	-0.00225315
cluster18684	0.0129538
cluster17996	-0.0229482
cluster18321	-4.49618e-20
cluster15117	0.0354612
cluster20371	-0.00113401
cluster16799	0.0300129
cluster17383	-0.033371
cluster7200	-0.02354
cluster8043	0.0110623
cluster4938	-0.0494891
cluster17734	-0.00134168
cluster14578	-0.0402731
cluster14886	-0.0066099
cluster13612	-0.0318144
cluster23123	-0.0216131
cluster19544	0.0322565
cluster303	-0.0240669
cluster20398	-0.0268076
cluster5544	0.0371599
cluster22356	-0.0246104
cluster1967	-0.0146151
cluster20314	-0.0145957
cluster20859	-0.0620547
cluster121	-0.0386096
cluster9626	0.0050291
cluster8112	-0.0281269
cluster9596	-0.0173878
cluster8302	-0.061415
cluster14635	-0.0390829
cluster7031	-0.00853619
cluster17617	0.0872599
cluster10657	-0.0497662
cluster9327	0.0211531
cluster21105	-0.00996732
cluster19489	-0.0433906
cluster12188	-0.0509225
cluster6909	-0.0115236
cluster3613	-0.06186
cluster18890	-2.75772e-18
cluster9072	-0.00647998
cluster24501	-0.0306523
cluster12237	0.0335068
cluster5933	-0.0205318
cluster22526	-0.0259778
cluster3638	0.0431158
cluster16146	-0.0372501
cluster14938	-0.00433055
cluster15050	-0.0197737
cluster2861	-0.0108362
cluster24186	5.12298e-19
cluster19971	-0.0231401
cluster23695	-0.0503414
cluster10063	0.0179765
cluster8408	0.0233646
cluster11002	-0.0636029
cluster18207	0.022896
cluster22561	-0.0229607
cluster23992	0.0200906
cluster11065	-0.0672253
cluster6518	0.00754442
cluster15949	0.0329112
cluster9629	-0.00277229
cluster25	-0.0760347
cluster8129	-0.0410373
cluster20524	-0.0440644
cluster2589	0.0445659
cluster15957	0.0302865
cluster21304	-0.0394431
cluster8451	-0.0681246
cluster7760	-0.0059357
cluster21026	-0.00650981
cluster3295	0.0057588
cluster19570	-0.0423922
cluster21621	0.0220649
cluster9296	-0.0608285
cluster699	0.0393048
cluster297	-0.0451458
cluster14649	-0.00779428
cluster18067	-0.0514325
cluster3696	0.0441075
cluster6130	0.0088441
cluster14245	0.0150548
cluster2180	0.0102132
cluster18202	-0.00263517
cluster22939	0.00496288
cluster11574	0.0205363
cluster22021	0.0322565
cluster11779	-0.00941757
cluster5347	-0.0380653
cluster9851	-0.0418328
cluster23017	0.0342486
cluster12258	-0.00406254
cluster388	0.0263886
cluster1666	-0.0472525
cluster8621	0.0299675
cluster19704	0.0149337
cluster18809	0.031535
cluster17784	-0.0310553
cluster8230	0.0585944
cluster9199	-0.00971833
cluster8546	0.0297648
cluster10675	0.0060609
cluster11461	-0.000553579
cluster16133	0.0234165
cluster17491	-0.0280861
cluster21883	0.016184
cluster12334	0.0045584
cluster23436	-0.0233206
cluster5682	-0.0615889
cluster15197	-0.0257481
cluster2826	-0.0717044
cluster3081	-0.00939687
cluster4905	-0.00588316
cluster13383	-0.00960821
cluster20094	-0.0519404
cluster12263	-0.0746603
cluster15515	-0.0397021
cluster7208	-0.0518721
cluster5885	0.0490614
cluster10869	-0.0484987
cluster21895	-0.0351612
cluster22336	0.00649896
cluster17154	-0.0117824
cluster23878	-0.0302501
cluster22042	-0.0553593
cluster15964	-0.0295207
cluster17661	0.0074702
cluster15642	-0.0655495
cluster14385	-0.0538766
cluster17599	-0.0506287
cluster22517	-0.0320467
cluster23399	0.0188533
cluster20156	0.0111339
cluster23782	-0.0308609
cluster7506	0.0356658
cluster5739	-0.0734055
cluster9383	-0.0312873
cluster3933	-0.0399175
cluster13711	-0.0241799
cluster10435	0.0451833
cluster6732	0.0541583
cluster5642	-0.033825
cluster3983	0.0285332
cluster16588	0.0292551
cluster10900	2.35547e-17
cluster1389	0.00833593
cluster15634	-0.0775795
cluster1483	0.0200139
cluster20321	-0.0656479
cluster21437	0.0143776
cluster11356	0.039013
cluster23690	-0.0565633
cluster1700	-0.056648
cluster2798	-0.00885989
cluster9962	-0.0501696
cluster1391	-0.0292663
cluster20966	0.0424126
cluster3973	0.00242855
cluster11060	0.0466011
cluster9274	-0.0433022
cluster17356	0.0307741
cluster220	-0.0584349
cluster12168	-0.0234707
[truncated: 22,335 more rows]

## Sheet: GenInac
Supplementary Table . RDA loadings of experiment conditions. A two tailed z test was used to find the outlaier
transcripts across RDA axis. Outlaier transcripts contributing the most to the separation were used for GO analysis.
	RDA1	RDA2	RDA3	RDA4
cluster11757	-0.0694911	-0.121336	0.0230754	0.0295127
cluster7843	-0.104408	-0.0184172	0.0377201	0.0110085
cluster3904	-0.0728581	-0.00826073	-0.0723498	-0.0299914
cluster5170	-0.127813	0.0171534	-0.0148743	0.0205666
cluster10585	-0.0314894	0.0262969	-0.0938935	0.0358105
cluster7725	0.0230182	-0.0710857	-0.00628712	-0.0246127
cluster18290	-0.100044	-0.110419	0.0224521	0.0395639
cluster3656	-0.11845	0.0312524	0.010411	0.0277491
cluster7638	-0.118936	0.110037	-0.00395574	-0.00692902
cluster21262	-0.116801	-0.0476531	-0.0221315	-0.00491344
cluster19680	-0.0524457	-0.0698849	0.049383	-0.0682807
cluster17998	-0.0870884	-0.064202	0.0073567	0.0305284
cluster9929	-0.0713939	-0.014588	-0.0239135	-0.00911991
cluster7668	-0.10341	0.0606445	-0.0143057	0.0148125
cluster8730	0.115881	0.0391066	-0.0554061	0.0391655
cluster6236	0.0233535	0.0307247	-0.0623235	0.0100298
cluster17924	0.0336898	-0.0317404	-0.0427635	0.0516241
cluster3427	-0.026682	-0.0306013	0.0335337	0.0751266
cluster5436	-0.0928062	-0.105436	0.0494847	0.0773674
cluster14357	-0.023795	-0.00814528	0.0564554	0.0334437
cluster10175	-0.0976371	-0.0053135	-0.0445323	0.0188463
cluster5890	-0.0570493	-0.0811131	0.0170585	0.076898
cluster2929	-0.0529302	-0.119552	0.0504971	-0.00256466
cluster6776	0.0151049	0.115976	0.0734163	-0.0857856
cluster9422	0.0838809	0.0717253	-0.0778891	0.10391
cluster7328	-0.117967	0.00193297	-0.0265931	0.0288447
cluster2663	0.063053	-0.0911322	0.00408491	-0.1139
cluster22400	0.00187571	-0.0149975	0.131546	0.0610927
cluster13176	-0.10427	-0.0196979	-0.0445713	-0.0109994
cluster4873	-0.04123	0.0840232	0.0634436	0.00853787
cluster449	-0.111018	0.0889778	-0.00813588	-0.0197916
cluster1151	-0.0653598	0.0217522	0.138657	-0.0414941
cluster16850	0.0184421	0.000138838	-0.0241804	-0.0758379
cluster4735	-0.0822352	-0.0272597	-0.0531034	0.0727923
cluster23321	0.0389934	-0.0823571	-0.103468	0.0608779
cluster20949	0.0763757	0.0224876	-0.0586414	0.0757442
cluster11012	-0.0529487	-0.0756583	0.0590299	0.0574976
cluster7079	0.00855554	0.0354752	0.0490835	0.084047
cluster12596	-0.0896413	0.129167	-0.00421404	-0.0168377
cluster16788	0.0894519	0.0161612	-0.0471246	0.0773503
cluster9328	-0.00658371	-0.0686324	0.0098742	-0.0274315
cluster12073	-0.0504879	-0.0170626	-0.00731347	0.0746018
cluster1379	-0.0907906	-0.075989	-0.0427008	0.00917189
cluster12538	-0.0534335	0.0106906	0.0215943	-0.115543
cluster11692	-0.0550486	0.0185971	-0.0135112	-0.024668
cluster12572	-0.144302	-0.0119229	0.00479093	-0.0427741
cluster4717	0.0267208	-0.0484073	0.0293752	-0.148587
cluster6626	-0.0869329	-0.0216965	0.000810971	-0.0184648
cluster14609	-0.112973	-0.0113441	0.063193	-0.052079
cluster18562	0.0255505	0.0264653	-0.0172023	-0.0299264
cluster8179	0.0505459	0.0176396	-0.0666282	0.0114983
cluster13017	-0.134153	0.0468873	0.00431602	-0.00856607
cluster14901	0.0273317	-0.011696	0.0616063	0.10389
cluster22992	0.0654554	-0.00212127	0.00237344	-0.0639134
cluster23605	0.10691	0.0300778	-0.0796187	0.111264
cluster7257	-0.104342	0.00720477	0.0457253	-0.0460131
cluster6498	-0.0602699	-0.1003	-0.0119195	-0.0341731
cluster4491	-0.0870002	-0.0468025	0.0475371	0.0268939
cluster17672	0.116301	-0.0107412	0.0584623	-0.0131309
cluster14269	-0.139485	0.00603507	-0.000384977	0.00393393
cluster24455	-0.0178779	-0.0545224	0.0423349	-0.083874
cluster17584	-0.0775053	0.142236	0.00377742	-0.0177262
cluster944	-0.0541077	-0.132374	-0.0485047	-0.0120974
cluster19985	-0.123366	-0.0222217	0.0263711	0.00233752
cluster12119	-0.0258977	-0.113144	0.0349975	0.0252012
cluster7185	-0.0212416	-0.116011	0.103046	-0.0563249
cluster3818	-0.108302	-0.00379745	0.0168254	-0.0341646
cluster23926	0.0141099	-0.0265454	0.0369995	0.0520407
cluster9681	-0.0717506	0.00692512	0.0780095	0.0327597
cluster23501	-0.0487145	0.00586302	0.0132034	0.00430874
cluster5754	-0.11132	0.0536618	0.026127	-0.0337018
cluster21448	-0.053346	-0.0774356	-0.0834368	-0.017094
cluster6103	-0.114722	0.0195313	-0.0182271	0.00499266
cluster19438	0.0290166	-0.0821773	-0.0619596	-0.0194094
cluster7403	-0.123564	-0.0877646	-0.0154947	0.0458932
cluster10453	-0.0408243	-0.0828227	-0.0533759	-0.0756074
cluster5976	0.00450794	-0.0902532	0.121195	-0.0213275
cluster2790	-0.116259	0.0870637	0.0100562	-0.0230068
cluster8456	0.0266738	0.0153459	-0.04717	0.0574995
cluster3673	-0.0452386	-0.000964267	0.0213666	-0.0181239
cluster7229	-0.0297654	0.0271197	0.118566	-0.0519621
cluster13108	-0.111646	0.0679645	0.0224645	-0.00345497
cluster10501	-0.0936419	0.00477219	-0.0014683	0.028224
cluster19957	-0.0344699	-0.0558923	0.130006	0.0607018
cluster16931	-0.0653461	-0.0325426	-0.065047	-0.0231615
cluster15959	-0.126448	0.0233062	0.051805	-0.00997748
cluster6643	-0.0375241	-0.0631791	-0.0844165	-0.00239398
cluster1360	-0.0519888	-0.0748296	-0.0908311	-0.00677307
cluster20083	-0.150107	0.0450647	0.00103054	-0.0121128
cluster20893	0.0281489	-0.0432175	0.0335514	-0.091669
cluster259	-0.112946	0.0701105	-0.0252384	0.0193491
cluster23316	0.0325261	-0.0245806	0.0346434	0.0409979
cluster580	-0.039507	0.0357707	0.0266919	-0.038409
cluster21735	0.0131577	0.00727372	0.111954	0.0811309
cluster2365	-0.110628	0.00296539	-0.0587314	-0.0143236
cluster2857	0.13493	-0.0347166	-0.00485907	0.0439052
cluster8227	-0.0272589	-0.0201996	0.129127	-0.00351585
cluster21691	-0.105554	-0.102303	-0.0981124	-0.0131151
cluster20176	-0.0443641	-0.0370871	0.0197814	-0.00644069
cluster13836	-0.0849244	0.0698686	0.0545578	0.0226391
cluster20472	-0.0640718	0.136866	0.00462478	-0.0158399
cluster4765	-0.0513108	-0.0713645	-0.0176017	0.0326198
cluster10151	-0.0346019	-0.025133	0.142306	-0.0179133
cluster9815	-0.0164536	0.00845072	0.0745221	-0.0508961
cluster24433	-0.00724538	-0.0948149	-0.00304702	-0.0946207
cluster22732	-0.0468661	-0.0664372	0.00684973	0.0328834
cluster1692	-0.112454	-0.0714903	-0.104096	-0.0211318
cluster9420	0.110929	0.0400576	-0.0404021	0.0374506
cluster7118	-0.0688697	-0.000231687	-0.0249978	-0.0612413
cluster24251	-0.0366399	0.0448425	-0.0127407	0.00289489
cluster22855	-0.110875	-0.0481314	0.0604292	0.0280792
cluster20568	0.049476	-0.0304355	0.0787836	0.142699
cluster7417	-0.0361269	-0.00679014	-0.0493152	0.0681849
cluster8032	-0.0906226	0.0189067	0.105631	0.0647515
cluster21165	0.0284094	0.0391783	0.0330005	-0.0339052
cluster5981	0.101622	-2.97094e-06	-0.0391055	-0.051448
cluster6243	-0.0531235	0.0281495	-0.045204	0.0542296
cluster3972	-0.121546	0.0280947	0.0401031	0.0199294
cluster13489	-0.063052	-0.0229751	-0.0597828	0.0913599
cluster20179	-0.0845806	0.0918396	0.0128754	0.00678988
cluster13014	-0.000253168	0.0186309	0.0753301	-0.0189195
cluster5879	-0.128984	-0.031437	0.101307	0.00419094
cluster15929	-0.00276951	0.0313857	0.0378013	-0.0910458
cluster16172	0.00372452	0.0115904	-0.0265064	-0.127259
cluster5001	0.00888271	-0.0833524	0.0393599	-0.0291574
cluster6584	0.0288811	-0.117929	-0.0217074	-0.0750449
cluster2244	-0.113281	0.0144575	0.0933615	0.0415393
cluster880	0.0185789	0.00848479	0.0381866	-0.0985212
cluster21221	-0.0480127	-0.00583678	0.0731538	0.0767644
cluster11368	-0.0510415	0.021305	-0.0718331	-0.123872
cluster1935	-0.0234873	-0.0832299	0.064644	-0.0539169
cluster7697	0.0570873	-0.0434191	0.0881091	0.0187273
cluster11046	-0.129188	0.0203492	0.0124428	-0.0220043
cluster16750	-0.103217	-0.0722548	0.0145615	0.0247484
cluster4770	-0.127206	-0.0574659	-0.0579206	0.0473133
cluster6119	-0.00151885	4.99383e-05	0.116787	0.0959653
cluster10420	-0.00556325	0.0740762	-0.0535928	0.0781905
cluster194	-0.0286423	0.044552	-0.115032	0.108906
cluster4884	-0.109699	-0.125369	-0.012706	-0.026522
cluster18370	-0.0533883	0.0884067	-0.00374677	0.0665147
cluster4695	-0.0213647	-0.0251566	-0.129508	0.045972
cluster7709	-0.0268924	0.140703	0.0377255	0.0500179
cluster359	-0.0968528	0.104667	0.0208073	-0.0506942
cluster18014	-0.113459	0.1107	-0.0277246	-0.0235282
cluster3434	-0.0754294	0.00621393	0.0275571	0.0264719
cluster23868	-0.070555	0.0254919	-0.0014689	-0.0330942
cluster20033	0.0689145	-0.0821535	0.0367732	0.00405861
cluster5383	-0.0286289	-0.0966311	0.104782	0.0368983
cluster18217	-0.0424922	-0.127297	-0.0547645	0.0144113
cluster3499	0.0725687	-0.0797957	-0.0205096	0.0805395
cluster14094	-0.120385	0.0102926	-0.0101013	-0.0326268
cluster4726	-0.123056	-0.0197527	-0.0230911	0.0255929
cluster17160	-0.0783776	0.0107398	-0.0463898	-0.0246387
cluster7685	-0.0999478	-0.0946856	-0.0969968	-0.0159144
cluster12426	-0.11091	0.0767822	0.0417849	0.0230859
cluster12613	0.0472627	0.0266915	0.0101819	-0.115661
cluster4212	-0.104394	0.0124724	-0.000588561	-0.0212518
cluster10254	-0.0246645	-0.114347	-0.023993	-0.057822
cluster19517	-0.0112911	-0.00534042	-0.0981104	0.0351356
cluster10330	-0.0372005	-0.0104373	0.0900132	0.0581639
cluster3469	-0.10551	-0.0967202	-0.0941583	-0.0203268
cluster10942	-0.00181008	0.126252	0.0085022	-0.0704544
cluster13445	0.0897836	-0.0465906	-0.0106456	-0.0554175
cluster11430	0.000746972	-0.143861	-0.0461347	0.00694312
cluster22818	-0.0131528	0.00594832	-0.0502634	-0.0333718
cluster5855	-0.132107	-0.000682922	-0.0274766	0.0552779
cluster22930	-0.11834	0.00040499	0.000604207	-0.0235402
cluster19038	-0.0703356	-0.0334656	-0.0730785	0.0137647
cluster11530	-0.0615127	-0.0362206	-0.000288662	-0.0573247
cluster4162	0.00951448	-0.086047	-0.0198894	0.0149666
cluster1278	-0.124158	-0.0699068	-0.0493302	-0.0157464
cluster4865	-0.107836	-0.0858671	0.0126702	-0.0146115
cluster22557	0.0103262	-0.0489335	-0.00474541	-0.03204
cluster2888	0.0955317	-0.0877957	0.0271734	-0.048387
cluster794	-0.0960169	0.0438448	0.034202	0.00963639
cluster9108	-0.0143348	0.0107738	-0.00874538	0.0433635
cluster13628	-0.0145813	0.045604	-0.0165947	0.061841
cluster12131	-0.107703	-0.0616923	0.00569168	-0.0452828
cluster9084	-0.0904715	-0.0767879	-0.0878249	0.0289282
cluster10257	-0.0930024	0.0532375	0.0725333	0.022645
cluster1434	-0.0766077	0.036487	0.00500968	0.036958
cluster4471	-0.0791874	-0.107778	0.0133388	0.0154375
cluster4275	-0.0935899	-0.0917579	0.0286488	0.0383222
cluster13233	0.0205351	-0.0200737	0.0334141	0.0297891
cluster21980	-0.0767781	-0.0807183	-0.0947241	0.00757642
cluster13086	-0.0350737	-0.0394383	0.034367	-0.0160099
cluster21231	-0.0259627	-0.000193196	0.0562538	0.0351538
cluster22219	-0.131084	-0.00889744	-0.0309446	-0.0286558
cluster10148	-0.120097	0.0505604	0.0172946	0.0111352
cluster20553	-0.0194497	-0.122327	-0.0139968	0.0010691
cluster1078	-0.0274961	0.0168775	0.0884877	0.0230936
cluster14194	-0.0843646	0.0387747	-0.00804279	-0.0222681
cluster20348	0.0618339	-0.0375762	-0.0697159	0.0401638
cluster17255	-0.0823609	0.0552463	0.0236067	-0.0161596
cluster24271	-0.0622318	-0.0281077	0.106152	0.00529662
cluster14731	-0.0603801	0.0380248	-0.0573	-0.00331868
cluster4867	0.0747638	-0.00949717	0.0339305	-0.144234
cluster5287	-0.0585527	-0.113099	-0.0585385	-0.05292
cluster5470	-0.102234	0.042227	0.0380307	0.0069
cluster6935	-0.0934076	-0.0326909	0.0142582	-0.0274154
cluster12780	-0.0921959	-0.0956477	-0.0561767	0.0120768
cluster21366	-0.107636	0.114169	-0.00213793	-0.0404652
cluster6851	0.00479326	0.0267852	0.071072	0.0924373
cluster14338	0.0343281	-0.0299658	-0.117303	0.0490546
cluster13647	0.0924155	0.0196988	-0.0431972	0.106319
cluster24014	-0.0433685	-0.0709434	0.104618	0.0240529
cluster3126	-0.0700439	0.142888	-0.00895633	-0.00330984
cluster16296	-0.0894835	-0.0155392	-0.00842198	-0.0461796
cluster21163	0.038914	-0.0541563	0.109354	-0.0461941
cluster4401	-0.0416661	0.113289	0.0580303	-0.0705912
cluster8233	-0.0527176	0.0906464	-0.0222252	-0.0678977
cluster16578	-0.0159342	-0.0306128	-0.0142078	-0.0269341
cluster11884	0.0831341	-0.00246444	-0.116453	0.107712
cluster8968	-0.121572	-0.0297085	-0.0344637	-0.00442775
cluster21638	-0.0347899	-0.0242359	-0.0183797	-0.000309967
cluster8291	0.115484	0.0345009	0.00877204	-0.107542
cluster2386	0.055065	-0.0114277	0.144567	0.0615653
cluster23009	-0.00205028	0.0375201	0.0492508	0.00160613
cluster19402	-0.0972128	0.0804853	-0.0500909	0.0102166
cluster22822	-0.0634902	-0.0126227	-0.0361062	-0.0389712
cluster8535	-0.126776	-0.02885	0.0704633	0.062831
cluster8923	-0.0387786	0.116206	0.0238932	-0.0463251
cluster19189	-0.0532076	-0.0304701	0.00869351	0.0132494
cluster1784	-0.0891764	-0.116258	-0.0403268	0.00289939
cluster16434	-0.0128896	-0.0589949	0.00564648	0.0359239
cluster10027	-0.0693663	0.113988	-0.00732086	-0.0296917
cluster1730	0.061969	0.023963	0.0385347	-0.148265
cluster8134	-0.0533748	0.0358102	-0.0289527	-0.0452584
cluster6936	0.0948111	0.0889155	-0.0299188	0.0392491
cluster19781	-0.0874503	-0.0360046	-0.0503752	0.0325387
cluster23677	-0.0593124	0.150895	-0.00154166	0.00131994
cluster22087	-0.0969503	0.00543603	0.0244776	-0.0219689
cluster21281	0.0299668	0.00646719	0.0481512	0.0550698
cluster11089	-0.081519	0.0200768	0.00179181	-0.00750465
cluster7596	-0.0830877	-0.0832122	0.0300049	-0.00722527
cluster14225	-0.0467653	-0.0984015	-0.00513471	-0.0300669
cluster23890	-0.0844598	-0.0285265	-0.0201677	-0.0329383
cluster10395	-0.121215	-0.0395525	-0.00803877	0.0621421
cluster22899	-0.070851	0.0469933	-0.0261128	0.00188101
cluster6220	-0.0987584	0.132879	0.0108732	-0.0162503
cluster773	0.0261168	-0.0911826	0.0553751	-0.0546448
cluster14320	0.0524298	0.0341358	0.0171263	-0.145103
cluster9790	-0.126486	-0.0134823	0.0213665	0.0545288
cluster8657	-0.129712	-0.0210829	0.00814659	-0.032502
cluster4074	-0.0978805	0.0526767	0.117865	-0.00457687
cluster20709	-0.0807234	-0.0630258	0.0163133	0.00578238
cluster16601	0.00314997	-0.0426637	0.000230604	-0.10121
cluster20672	-0.00387417	0.000565092	0.0836282	0.0465714
cluster17172	0.035707	-0.0208793	-0.0218565	0.0621857
cluster22626	-0.100934	0.108738	-0.0132961	0.0297549
cluster10516	-0.0576865	-0.0744428	0.0124815	0.0360486
cluster21666	-0.0934727	-0.106116	-0.0141927	-0.0287547
cluster8526	0.00753958	-0.0214574	-0.0403576	0.0734261
cluster1633	-0.122573	-0.010128	0.013564	0.00672867
cluster17594	-0.00938553	-0.0154008	0.00723108	-0.0147081
cluster15092	-0.0410086	-0.0870208	-0.0231322	-0.0543034
cluster9653	-0.0612861	0.00827738	0.0801576	0.0981335
cluster9060	-0.000437493	-0.00168968	-0.0191665	-0.0316631
cluster15070	0.0295521	-0.0520066	0.0190996	-0.0870179
cluster7402	-0.0622713	-0.0710684	-0.0246582	-0.0560374
cluster6333	-0.0912773	-0.0679851	-0.0241236	0.00407817
cluster5140	0.0255943	-0.133515	0.0771792	-0.0131544
cluster16724	-0.0664565	-0.114208	0.0891864	0.0250811
cluster17290	0.0809295	0.0426513	-0.0395392	0.0401169
cluster5340	-0.0970828	-0.0243142	0.0272026	0.0380607
cluster6704	-0.0529794	-0.101231	-0.0226243	-0.0314176
cluster98	-0.0657965	-0.0535998	0.091423	0.0663765
cluster3668	-0.0593497	0.0784476	0.0564888	0.021379
cluster19713	-0.0610813	-0.0540498	-0.0556373	-0.00400059
cluster18453	-0.0960936	-0.0624475	0.0311119	0.0347751
cluster24078	-0.0232444	-0.0210841	0.0312604	-0.0591576
cluster14961	-0.0267804	-0.0108834	0.0149926	0.01012
cluster8369	0.078864	0.112609	-0.0488223	0.0980305
cluster1143	-0.00728969	-0.0804866	0.0185779	-0.0106076
cluster5567	-0.123714	-0.0281663	-0.0508677	0.0099672
cluster18995	-0.0975527	-0.00531939	0.056035	0.0422164
cluster17237	0.0493839	-0.063932	0.0429753	-0.0693777
cluster17433	-0.0327736	0.0793989	-0.0656068	0.0048934
cluster4246	-0.114418	0.000115812	0.0209227	-0.00943637
cluster19820	-0.032149	0.110534	0.00609616	-0.0295878
cluster13875	-0.0353585	-0.0730435	0.0068274	0.117873
cluster12476	-0.0566891	0.110862	0.0336855	0.00186523
cluster4551	0.00802936	-0.112007	0.0647131	-0.0167146
cluster17106	-0.0835556	-0.0969234	-0.0913733	-0.0245679
cluster22252	-0.0886946	-0.0202362	-0.0168131	0.0554123
cluster6224	0.0712922	0.00232339	0.00830651	-0.0881285
cluster2802	-0.0417855	-0.0175468	0.0160326	0.0136236
cluster5346	-0.112701	0.0317741	-0.0237531	0.00877156
cluster3183	-0.126758	0.0320224	0.0197813	-0.00822975
cluster19863	-0.0997594	0.129721	0.00450337	-0.0048319
cluster15320	-0.0939403	0.130954	0.0200408	-0.0406672
cluster12680	-0.0482154	-0.0518251	0.137591	0.0223219
cluster2557	0.0124132	-0.0088543	0.106851	-0.0406105
cluster9529	-0.0203022	-0.111576	0.0264915	-0.00970015
cluster11774	0.0152373	-0.0554609	-0.0642492	-0.062174
cluster3856	-0.0635377	0.092622	-0.0241123	-0.0724646
cluster4933	-0.0127423	-0.0467668	-0.102336	0.0534652
cluster8182	0.00326059	-0.0373026	-0.00633589	0.019745
cluster2100	-0.135806	0.0180101	0.0190996	0.0358027
cluster15779	-0.0142803	0.0600866	0.00980013	-0.0425186
cluster586	-0.0773382	-0.0846583	-0.00355425	-0.0229017
cluster5313	-0.0354633	-0.0521346	-0.0898436	-0.0785314
cluster3103	0.0532661	-0.0501879	0.12139	0.093734
cluster9455	-0.0741216	-0.0287881	0.0407473	0.0757529
cluster8827	0.103595	0.0284507	-0.0770282	0.106415
cluster4538	-0.0925222	0.0238139	-0.0257737	0.00454024
cluster19946	0.0042905	-0.0513779	-0.0316453	-0.0622849
cluster21604	-0.0395652	-0.0358813	0.141905	0.0739554
cluster16884	-0.00474088	-0.0890706	0.0840655	0.097449
cluster23656	-0.0514997	-0.0296685	0.0955851	0.0334065
cluster8173	-0.0297345	-0.0352073	-0.0464826	0.0167493
cluster14292	-0.0439141	-0.0319695	-0.0365472	-0.054563
cluster24056	-0.0311324	-0.0734367	0.110949	0.0436279
cluster18197	-0.132679	-0.00242879	0.0258632	0.00171202
cluster19309	0.0362867	-0.0892082	0.0343783	-0.0323767
cluster485	-0.0682535	0.0391314	0.0343669	0.0177909
cluster12220	-0.100258	0.0474067	-0.016732	-0.0593636
cluster6367	-0.102508	0.100221	0.0119925	-0.00805824
cluster11907	-0.0629982	-0.06976	-0.0253793	0.00793544
cluster1306	-0.0712576	-0.0443419	0.0217445	-0.0386829
cluster16571	0.0277213	0.0372296	0.00353115	-0.0035373
cluster17073	-0.0661904	-0.0516747	0.0512123	0.0488794
cluster20188	0.00479259	-0.0428189	0.120287	-0.0553892
cluster6814	-0.085984	0.0100085	-0.0322254	0.059831
cluster3375	-0.0730663	-0.0220448	0.133035	0.0496695
cluster11576	-0.116445	-0.00686552	-0.00881885	-0.0242695
cluster853	0.0486094	0.0154553	0.0886158	-0.100925
cluster6026	-0.0575374	-0.141511	-0.0334245	0.00610738
cluster732	-0.128843	0.0426679	-0.0369571	0.00409112
cluster17126	-0.0064247	-0.00454475	-0.0138101	-0.0167148
cluster7804	-0.0653975	0.0297837	-0.0560311	0.052703
cluster22114	-0.0466317	-0.0485982	-0.029938	0.00358196
cluster20909	-0.0845838	0.116857	0.020247	0.0132344
cluster24311	-0.0930948	-0.103436	-0.103053	-0.0224634
cluster2268	-0.122148	-0.00410868	-0.0352466	-0.00559055
cluster14714	0.0969129	-0.0113809	0.00153433	0.0431254
cluster12459	-0.0848455	-0.0746722	0.067798	-0.00387856
cluster21217	0.0106784	-0.0301607	0.0342126	-0.016492
cluster9374	0.0171619	0.0573788	0.0058796	-0.0339503
cluster2524	-0.000268201	-0.110364	0.0368251	-0.0808128
cluster11125	0.126489	0.0104517	-0.0447197	0.0628424
cluster22702	-0.0440054	-0.0521827	-0.0550491	0.0413278
cluster15166	-0.088955	-0.0520861	0.0212342	-0.0135336
cluster4875	-0.0410998	0.112562	-0.00765107	-0.0122436
cluster4384	-0.0964065	-0.0238223	0.0211441	-0.0296856
cluster19004	-0.102379	0.0258192	0.0336506	0.0548094
cluster930	0.0708796	-0.0551428	0.12418	-0.0645433
cluster2808	-0.10118	-0.0451297	-0.0117663	0.0206566
cluster13668	-0.106814	0.014589	0.0370521	-0.0182445
cluster3282	-0.125161	-0.0157397	-0.00643666	0.00485667
cluster23755	0.0420731	-0.0110757	-0.0672642	0.0743591
cluster22385	-0.111702	0.0189264	0.0543997	-0.0518612
cluster21203	-0.0981211	0.0559733	-0.0353423	-0.00222793
cluster9178	-0.0142117	-0.134139	-0.0720086	0.02885
cluster3023	-0.0974067	-0.0335613	-0.0119177	0.039258
cluster23060	-0.0475267	-0.0710353	0.0225523	0.01573
cluster21395	-0.0302787	0.111905	0.0162055	-0.0215886
cluster15321	-0.0379758	-0.0712913	-0.0175855	-0.0765989
cluster835	-0.116159	0.0971233	-0.0133934	-0.0206398
cluster24440	-0.0629597	0.055669	-0.0426756	-0.00296901
cluster2202	-0.0989633	0.0873084	-0.0112065	-0.0822039
cluster18825	-0.0334024	-0.00601688	-0.0402261	-0.0464979
cluster103	-0.125411	-0.0242445	0.0215855	0.020965
cluster5345	0.00487338	-0.0999798	-0.0313012	0.0787333
cluster24432	0.0057406	0.0791598	0.0951313	0.0326822
cluster11446	-0.0563244	-0.0775192	0.0674887	0.00310268
cluster681	-0.043716	-0.0280899	-0.0511654	-0.0246315
cluster20517	0.0101461	-0.0697296	-0.0274597	-0.0201731
cluster3917	0.071392	-0.0221759	0.0550884	0.0739796
cluster12329	-0.0420538	0.00873415	0.0276244	-0.000224457
cluster5497	-0.0652446	0.136662	0.00451367	-0.0152133
cluster23138	-0.0959595	-0.0301707	-0.0206603	0.0291291
cluster15945	-0.0874957	-0.0345716	-0.118861	0.058372
cluster18721	-0.0550133	-0.0124996	-0.0177986	0.0106218
cluster11026	-0.0875181	0.139104	0.00990729	-0.020949
cluster23941	0	0	0	0
cluster19318	-0.0543717	-0.0358173	0.0816896	0.000186529
cluster3038	-0.0925941	0.0403433	-0.0270756	-0.0716774
cluster23185	-0.0797289	0.091659	0.0570167	0.0135822
cluster14411	-0.0706843	-0.101085	-0.0747631	-0.0251062
cluster3666	-0.0877665	-0.133071	-0.0590837	-0.00285452
cluster3691	-0.102993	0.0851836	0.0269186	0.03033
cluster4031	-0.0403753	0.0169559	0.0184629	0.00873843
cluster633	0.0519542	-0.021054	-0.0717395	0.115223
cluster17173	0.0777381	0.0426173	-0.0541652	0.0659277
cluster15721	0.07519	-0.0176356	-0.0626914	-0.0373748
cluster19474	-0.0460296	0.00315393	0.0936257	-0.0135962
cluster8527	-0.0950479	0.00868622	-0.0229721	0.00132868
cluster13700	-0.137889	0.0103017	-0.0464311	-0.0615046
cluster21815	-0.0752987	-0.0128331	0.013523	0.0276061
cluster12905	0.0332749	-0.0343918	-0.0195121	-0.0271992
cluster3297	0.0181352	0.117665	-0.0379881	0.0775855
cluster22472	0.0297683	-0.0585574	0.098878	-0.0431228
cluster7762	-0.0337444	-0.00500034	0.0419601	-0.048963
cluster23174	-0.042655	-0.0324471	-0.0104584	0.0356359
cluster3788	-0.0918432	-0.0600679	-0.00488907	-0.0109827
cluster16878	0.00116254	-0.0283296	0.0912029	0.0213053
cluster4245	-0.0509029	0.0492294	0.0223984	0.00298349
cluster1745	-0.0532613	-0.03107	-0.0359	-0.0683584
cluster9194	-0.00795997	-0.0200615	-0.0292894	0.030904
cluster24476	-0.113187	-0.0262493	-0.0400437	-0.0177184
cluster8974	0.017659	-0.0651885	0.00191907	-0.069386
cluster23043	-0.0297119	0.162161	-0.0299677	0.0307747
cluster6398	-0.102946	-0.0297512	-0.0432479	-0.0101055
cluster9225	-0.108424	-0.00483394	0.0316517	-0.0173458
cluster12485	0.00891504	-0.00240677	0.00331627	0.0316618
cluster22167	-0.0645527	0.018621	-0.00245285	-0.00170812
cluster22646	-0.028641	-0.0640853	0.0762457	0.091379
cluster17367	-0.0898415	-0.107769	0.00224664	0.0441752
cluster15645	0.0458027	-0.023354	-0.0140451	0.0420942
cluster13932	-0.0281455	-0.0572565	-0.0426853	0.0621236
cluster475	0.14942	-0.0052373	0.00307326	-0.0735832
cluster5540	-0.117887	-0.0661128	0.0401516	0.0197191
cluster3177	-0.00870148	0.0358396	0.0856046	-0.0069362
cluster15000	0.0748309	0.0151549	-0.0637682	0.0763934
cluster18339	-0.130298	0.027777	-0.00938983	0.0138367
cluster1799	0.00213495	-0.0889933	-0.0116743	-0.10979
cluster22810	-0.0869461	-0.0549239	-0.0328727	0.0351536
cluster1116	-0.128444	-4.70631e-05	-0.0329784	-0.00470272
cluster13053	-0.0932067	0.037445	-0.0322605	0.0205113
cluster7113	0.0637662	-0.0622206	0.0150644	-0.0993726
cluster23615	0.0530229	-0.0963171	0.0672886	-0.0361956
cluster14095	-0.0138595	-0.0380788	-0.000623283	0.0134788
cluster7	-0.044725	-0.0490167	-0.0027572	0.100855
cluster20456	-0.123038	0.0025883	-0.0578918	0.0268962
cluster3009	-0.0877413	0.134517	0.00301393	-0.0303892
cluster19728	-0.00510663	0.0252609	0.114572	0.099203
cluster1788	-0.0271418	0.0506531	-0.0196192	-0.08439
cluster573	-0.0910265	-0.0480692	-0.0740889	-0.0431418
cluster2799	-0.109629	-0.0100738	0.0367297	-0.0673766
cluster20097	-0.00761337	0.0186673	0.0889173	0.00379132
cluster11676	-0.126572	0.00904015	0.0141964	-0.0192233
cluster6481	-0.0744321	-0.0216265	0.00772467	-0.0213383
cluster3417	-0.0742235	-0.0484361	0.0897494	0.0161508
cluster11651	-0.0177826	-0.0236768	0.0647019	0.0448007
cluster5280	-0.104574	-0.00973289	0.0157411	-0.000515391
cluster15330	0.0123441	-0.0378958	0.0268938	0.0211981
cluster18980	-0.0514127	-0.0757265	0.0376538	-0.0617476
cluster13406	-0.129776	0.00525725	0.0367901	0.00946679
cluster17537	-0.0832582	-0.101934	-0.0692775	-0.00541987
cluster19576	-0.021106	0.036285	0.0533614	-0.0195975
cluster6884	-0.00963251	0.0810748	0.0267002	-0.00893913
cluster10951	-0.0643841	-0.108984	0.0200796	0.0144525
cluster9250	0.035715	0.0685491	-0.0554027	0.0106378
cluster9900	0.0103101	-0.0846565	0.0494044	-0.0321999
cluster8412	0.0543695	-0.0515566	-0.0662081	-0.0874769
cluster11677	-0.0107785	-0.123607	0.0182271	-0.0646411
cluster23738	0.0205602	-0.0480939	0.0511449	-0.0119604
cluster18296	-0.0279244	-0.0357405	0.0217286	-0.0842383
cluster13172	-0.0958112	0.115693	0.00764898	-0.0612147
cluster22103	0.0102993	-0.00650341	0.0682615	0.116762
cluster22111	-0.0956967	-0.0755794	-0.07135	-0.0644475
cluster9106	-0.126723	-0.0191935	-0.0153054	0.0261017
cluster18643	-0.0347932	0.0542474	-0.00245859	0.123295
cluster11210	-0.041908	0.0951158	-0.000179905	-0.00750056
cluster14923	-0.0418883	-0.0617782	-0.107966	0.000966503
cluster12386	-0.090469	-0.0139157	-0.00323255	0.0253001
cluster871	0.0185246	-0.068952	0.0684898	-0.0348155
cluster24201	-0.0576116	-0.0151327	0.0182425	0.0460287
cluster2119	-0.0621875	-0.115716	-0.0452052	0.0296118
cluster19718	-0.0152089	-0.0289282	-0.0234052	0.0547556
cluster5508	-0.112638	0.0769804	-0.0103919	-0.0423125
cluster9925	-0.0373324	-0.0890196	-0.110137	0.0367801
cluster15245	-0.106356	-0.0063264	0.0113184	-0.00196245
cluster21757	-0.0455868	-0.0386742	0.069245	-0.00469166
cluster21920	-0.118719	0.0779368	0.0456187	-0.0301991
cluster611	-0.144035	0.0321388	-0.0112753	0.0225763
cluster12514	-0.0506641	-0.0452109	0.0671019	0.0468382
cluster14736	-0.096804	-0.075942	0.0120218	-0.0296321
cluster11516	-0.12782	-0.0171029	-0.0291769	-0.0237627
cluster1412	-0.104097	-0.0556211	0.0467208	0.0253154
cluster15303	0.0235382	-0.0248096	-0.0554963	0.038117
cluster11357	0.0308589	-0.041506	-0.00478002	0.0372845
cluster3797	0.00888428	0.069892	-0.0336672	0.116021
cluster12212	-0.127493	-0.036581	-0.0282302	-0.0644999
cluster15794	0.03086	-0.0161546	0.0986716	-0.0318893
cluster8612	0.0159128	-0.0486599	0.114572	-0.00279963
cluster15467	-0.0128282	-0.0518437	0.0835729	0.0480695
cluster2339	-0.0415669	-0.0283203	0.00225682	-0.0989587
cluster1806	-0.0710594	-0.0728146	-0.0190726	-0.0739034
cluster10154	-0.0515488	0.0158582	0.0286435	-0.0515682
cluster14497	-0.123962	-0.0132454	0.0200521	-0.0363382
cluster12757	-0.119125	-0.0642302	0.00392956	0.00512831
cluster21077	-0.069307	0.0786004	-0.0491246	0.0176885
cluster14463	-0.0144534	0.00205904	-0.0469269	0.0152673
cluster18136	0.0238177	-0.0204808	-0.0347781	0.00767279
cluster11391	-0.0996913	0.0975179	-0.0401734	-0.00113503
cluster12483	-0.13171	-0.0676415	-0.019872	0.00483052
cluster10123	0.0711668	-0.114455	0.0172843	-0.0615879
cluster15776	-0.0815182	-0.0344743	0.00542851	-0.064419
cluster15101	0.0946222	0.0261596	-0.0713564	0.0993659
cluster17563	0.0330948	0.137875	0.0715827	-0.055818
cluster2764	-0.0360486	-0.0347931	-0.0249215	-0.0262619
cluster15479	-0.0578896	0.0280547	0.0570318	0.0357745
cluster14397	-0.0487675	-0.0501717	-0.0262777	-0.043928
cluster17337	-0.0579936	0.0122778	0.0297239	0.0574393
cluster9456	-0.156644	0.0185039	0.0175688	0.0242204
cluster15307	-0.111384	0.0777756	0.0506764	-0.0239097
cluster8950	0.0104213	-0.0898439	-0.0769128	0.106124
cluster1399	-0.022619	-0.0972263	0.0374219	-0.0294807
cluster12832	-0.107987	-0.0404821	-0.0144004	0.0457074
cluster21173	-0.0632267	0.0455573	-0.00437974	-0.0139812
cluster10718	-0.0961486	0.0662034	0.0108372	-0.0966394
cluster13246	0.0111571	0.0510664	-0.0663065	-0.0173151
cluster12625	0.00958223	-0.000821039	-0.0862793	0.0737361
cluster12332	0.0486006	0.0376739	0.0135296	-0.152405
cluster3602	-0.0505489	0.0492844	0.0113875	-0.0437925
cluster14216	0.0853842	-0.0148072	0.0252568	-0.125738
cluster8757	-0.0450181	-0.0913829	0.101711	0.0342367
cluster21373	-0.0149977	0.111113	0.00760122	0.0438404
cluster10589	0.0639891	-0.0132088	-0.0637289	0.136206
cluster2767	-0.0861125	-0.106715	-0.0631959	-0.0350903
cluster12132	-0.0610005	-0.0276829	0.0425244	-0.0214289
cluster7932	-0.0337779	-0.108032	0.00949605	-0.0240002
cluster9378	-0.0528474	-0.120534	0.031658	-0.0165878
cluster23080	-0.0224257	-0.0778686	-0.0129161	-0.00536953
cluster17391	-0.0149492	0.0608749	0.0145779	0.03711
cluster289	-0.125009	-0.0648835	-0.0185769	-0.00658742
cluster2851	-0.0807681	-0.0858074	0.0790651	0.0419066
cluster21592	-0.0913595	0.0891089	-0.0306317	0.0727426
cluster3368	-0.13605	-0.0109599	-0.00771777	0.0343702
cluster18921	-0.09757	-0.0447177	-0.0477804	-0.0340313
cluster20640	0.00940038	-0.113693	0.014072	-0.0426489
cluster2960	-0.0867018	-0.000969128	0.0641617	0.0399786
cluster3439	-0.127537	0.0679303	-0.0217829	-0.0328238
cluster9704	-0.0830545	-0.0836783	-0.0211853	0.0335275
cluster1637	-0.0518872	0.0525621	0.0149968	-0.0118075
cluster16445	0.0742744	-0.0182445	0.0284437	-0.136075
cluster3122	-0.0471784	-0.077082	-0.0261335	-0.0479259
cluster16880	-0.0203467	-0.115988	0.038943	-0.0254948
cluster2611	-0.00860612	-0.0198715	0.0686353	0.0237078
cluster14279	-0.0360051	0.0141287	0.0465161	0.00568908
cluster4359	0.0949235	-0.0746095	0.0749915	-0.054088
cluster8798	0.110565	0.0346717	-0.0616863	0.102437
cluster1429	-0.0814061	0.0585221	0.110631	0.0181113
cluster8982	-0.0909915	-0.00144663	-0.06107	-0.0464157
cluster6382	0.00607173	-0.0520083	-0.101356	-0.104231
cluster11085	-0.0788006	0.104321	-0.00137032	-0.0127428
cluster275	-0.0734079	0.0836144	-0.013734	-0.00500524
cluster5435	0.0188464	-0.0308445	-0.0158661	-0.0776603
cluster5588	-0.0936132	0.0281842	0.00453705	0.0350854
cluster10077	-0.067082	0.0200866	0.0713496	0.0446689
cluster1961	-0.0604713	-0.0338721	-0.121731	0.00514276
cluster17891	0.0376236	-0.0150873	0.0583588	-0.0880371
cluster16219	0.0646971	0.0490057	0.0124953	-0.0687439
cluster13251	-0.0543683	-0.0954601	0.0271612	0.0605885
cluster15156	0.0664183	0.0142325	0.0954591	0.0620938
cluster13165	0.0203764	-0.0222524	-0.06684	0.0578671
cluster7244	-0.124863	0.0847764	-0.00622251	-0.0101151
cluster5078	-0.0793585	-0.0885538	-0.0528663	-0.0717096
cluster13892	-0.0063103	-0.123789	0.0618633	-0.0326333
cluster797	-0.0487187	0.0227595	-0.0177484	0.035008
cluster6101	-0.0225791	-0.0944978	0.0742212	0.0450034
cluster20436	-0.0170062	-0.0336509	-0.0360646	0.0362537
cluster10113	-0.0771393	0.0687237	0.0485326	0.0646927
cluster10573	-0.0255804	-0.0266858	0.0309284	0.0671246
cluster5272	-0.120756	-0.0328992	-0.0473553	-0.0114366
cluster2148	0.0100688	0.0605402	-0.019516	0.0644978
cluster9586	-0.0715788	0.00731926	0.0271445	-0.042739
cluster4190	-0.0300809	0.105101	-0.022251	0.0836382
cluster17403	0.0404124	-0.0344586	-0.0301392	0.0224663
cluster14120	-0.0605436	0.0504061	0.120498	0.0328621
cluster12266	-0.0636037	-0.069121	-0.00106056	-0.00588178
cluster6523	-0.0984658	0.0653691	0.0211841	-0.00632938
cluster21803	0.0480939	-0.0145346	-0.134147	0.0751167
cluster17271	-0.12915	-0.0578524	0.0262562	-0.015909
cluster22496	-0.134623	-0.00993568	-0.0854993	-0.0119491
cluster187	0.0145454	-0.132854	0.0334042	0.00611868
cluster428	-0.117487	-0.040297	0.039748	-0.0259203
cluster5348	-0.0356351	-0.0565545	0.131807	0.0698847
cluster11905	0.0225356	-0.0542407	0.0256186	-0.055251
cluster10376	-0.0182045	-0.0913631	0.00111158	-0.0690601
cluster22149	-0.0083317	-0.0158999	0.000347279	-0.0235113
cluster21649	-0.0255125	-0.0744486	0.0709026	-0.0822249
cluster12549	-0.103484	-0.0116951	0.0621992	0.0226474
cluster15539	-0.0242926	-0.0215342	-0.0436859	-0.0109442
cluster17406	-0.0984668	0.00546049	-0.0272123	-0.0211272
cluster3867	-0.0742415	-0.0482299	0.0469569	0.00183021
cluster64	-0.0667824	0.0133836	-0.069848	0.0197402
cluster2246	-0.0772845	-0.100637	-0.014533	0.0599763
cluster15475	0.0945766	0.0259348	-0.0700963	0.0966606
cluster1061	-0.0360532	-0.0229798	-0.0165861	-0.056063
cluster16156	0.00206761	-0.0769138	-0.098709	0.00919017
cluster119	-0.0601337	-0.0240855	0.12807	0.07209
cluster21818	-0.113296	-0.0200545	-0.059641	-0.0118642
cluster2939	-0.112802	0.0736533	0.0359087	0.0148588
cluster20157	0.0698039	-0.0421705	0.108904	0.0854518
cluster17858	-0.00616873	-0.0549095	0.0222307	-0.0332532
cluster14688	-0.0513308	0.0265302	-0.074025	0.0260162
cluster15935	-0.00362284	-0.116462	0.0386966	0.0633585
cluster3723	-0.132231	0.0694145	0.0286151	-0.0120131
cluster19273	0.111324	0.0271485	-0.0652247	0.0925885
cluster18932	-0.0768737	-0.0316349	0.0289967	0.0648133
cluster15227	-0.114275	0.00862827	0.0365538	-0.00373155
cluster22807	0.0230136	0.0810747	-0.0429269	0.054601
cluster2452	-0.122772	-0.0178356	-0.0243727	0.040134
cluster23300	-0.130652	0.075576	-0.0184709	0.00672446
cluster23488	-0.0247634	0.103451	-0.0513939	-0.0234134
cluster2615	-0.126764	0.0666311	0.0224119	-0.0394664
cluster13429	-0.047486	0.0342265	-0.0487639	0.0932396
cluster4936	-0.0739799	-0.0917881	0.0237536	-0.000733304
cluster14208	-0.107874	0.0925319	-0.0247603	-0.0306383
cluster11442	-0.0901518	-0.0614617	0.0224053	-0.0351293
cluster1501	-0.0767035	-0.00924688	0.00094452	-0.0520809
cluster10111	0.0233925	-0.00661908	0.0678285	-0.0305606
cluster8427	0.0360052	0.00969657	0.108257	0.090363
cluster22623	-0.146797	-0.0300301	-0.0444492	-0.0272517
cluster9044	-0.0461185	-0.029848	-0.0135595	0.0607068
cluster675	-0.112906	-0.0102911	-0.0110075	-0.00301184
cluster14881	-0.00960796	0.0936584	-0.0688251	-0.012587
cluster11312	0.0667329	0.00183862	0.0813409	-0.0718468
cluster12002	-0.034339	-0.0638906	0.0164802	-0.0534221
cluster13517	-0.100283	-0.0105023	0.0161091	-0.00342884
cluster3193	-0.099538	-0.00950631	-0.0469082	0.0201619
cluster24587	-0.0980204	-0.0731976	-0.0718356	-0.0116608
cluster13641	-0.00114077	-0.0812617	0.0713395	0.055157
cluster18753	-0.116295	0.0428512	0.00810923	0.0162167
cluster19172	-0.0273666	-0.0675737	-0.0464517	-0.0675258
cluster9960	-0.00987127	-0.123382	-0.0364773	-0.0478689
cluster205	-0.0417809	0.0666148	-0.0384298	-0.133956
cluster18772	-0.0729248	-0.0602247	0.00274172	0.0389283
cluster10551	-0.0785773	0.147133	-0.00200431	-0.00753357
cluster18881	-0.102566	0.0886731	-0.00233212	-0.0228885
cluster20098	0.0504765	-0.0268209	0.0644267	-0.0397548
cluster19460	-0.0414041	0.105099	0.00431216	-0.00997045
cluster12367	0.0620625	0.0396746	0.0208426	-0.122852
cluster2158	0.0415617	-0.0356671	-0.00310055	-0.0530302
cluster3747	-0.0408904	-0.0503931	0.0900675	0.0443725
cluster9040	-0.0931814	0.100616	-0.00673295	-0.0438049
cluster16962	-0.0429355	0.0219194	0.0592969	0.0292446
cluster8254	-0.0273624	-0.109954	-0.0795821	-0.0586919
cluster19324	0.0497884	-0.0365372	0.0133626	-0.0566921
cluster17579	0.0896857	0.0151739	0.0429975	0.050546
cluster10618	-0.0862535	0.0290121	0.0235425	0.0244187
cluster10196	-0.0938406	0.151273	0.00213846	-0.0121812
cluster4776	-0.0249775	-0.021195	0.0172387	0.00647814
cluster21950	-0.0944048	-0.0432989	0.0775733	0.0696546
cluster9655	0.0231821	-0.0130727	0.056376	0.0273236
cluster1546	-0.0919616	0.0562474	0.0219503	-0.0517697
cluster19738	-0.102133	0.0785705	0.0710418	0.0178978
cluster22475	-0.0154051	-0.0683984	0.0229182	-0.0155863
cluster2215	-0.122842	0.0358869	-0.0367588	0.00993507
cluster21390	0.0695563	0.0239957	-0.0342718	0.0828698
cluster8903	0.0624207	-0.0360053	0.0898482	0.0316906
cluster23797	-0.0644835	0.00516395	-0.0751999	0.0703796
cluster8099	0.0152624	-0.021814	0.0507106	-0.0647876
cluster11684	-0.0544568	-0.104194	-0.0456067	0.0271737
cluster4439	-0.0434127	-0.0555236	-0.0445522	-0.0289656
cluster20471	0.00912536	-0.00455392	-0.000726617	-0.105127
cluster21647	-0.0239531	-0.038852	-0.042624	-0.0249614
cluster20065	0.0943132	0.0288939	-0.073704	0.0951749
cluster14489	0.0105703	-0.122324	-0.0307707	0.000242237
cluster4796	-0.143498	0.0293015	0.0521922	0.0291635
cluster13830	-0.090535	0.0601305	-0.010084	-0.0346822
cluster12637	0.0620043	-0.0720163	0.0248072	-0.0176094
cluster17883	-0.119446	-0.0260478	-0.0128651	0.0580426
cluster9782	-0.0803677	-0.0912937	-0.0929995	-0.00115835
cluster3993	0.00770861	0.0314283	0.113898	0.0179396
cluster20324	-0.0620603	-0.076142	-0.0621668	-0.0432662
cluster3618	-0.095303	0.0829766	-0.0403512	0.0255371
cluster13060	0.0744309	-0.0799241	0.0648377	0.00437516
cluster12044	0.0447941	-0.0313908	0.0242853	-0.103329
cluster9609	-0.0828665	0.134935	0.0109489	-0.0131623
cluster16426	0.0299161	0.129636	-0.0559817	0.0711656
cluster9753	-0.0446987	-0.00554821	-0.00568808	-0.00787112
cluster6819	-0.105787	-0.121912	0.0122597	-0.0498822
cluster3694	-0.116386	0.0742815	0.0494452	0.00849688
cluster16997	-0.0796075	0.0618242	-0.0199903	-0.0132917
cluster4672	0.0251671	-0.0169553	0.0270577	-0.133159
cluster16173	-0.0891957	0.0159085	0.0557371	-0.0442833
cluster893	-0.124861	0.0369015	0.0204772	-0.0509168
cluster22133	0.00949327	-0.109988	0.0316742	0.0439701
cluster17186	-0.0740019	-0.0855763	-0.072417	0.0229666
cluster7542	-0.0976573	-0.0322138	0.00301448	-0.0422155
cluster21085	0.0749343	-0.00475379	0.0752306	-0.121149
cluster12169	-0.0136513	-0.00920732	-0.0249368	0.0910781
cluster6928	-0.15022	0.0367302	-0.00649518	0.00169685
cluster20444	0.102394	0.026784	-0.0728118	0.103445
cluster1046	-0.0679202	-0.054343	0.0654555	-0.031721
cluster13289	-0.090383	-0.0328964	-0.000354191	0.0155403
cluster10782	-0.114742	-0.0376391	0.00835291	0.0583107
cluster22489	-0.136551	-0.0563229	-0.00738297	-0.00363192
cluster12668	-0.0535846	0.0299736	-0.00143522	-0.0601921
cluster24384	-3.03863e-05	-0.00858887	0.00231513	0.0800547
cluster65	0.0454923	0.0622316	0.0841583	0.000270109
cluster14620	-0.0749599	-0.0888204	-0.0142992	0.0254288
cluster7361	-0.0930947	-0.0237313	0.126519	-0.0656433
cluster18409	0.135592	-0.000776228	-0.00392417	-0.0908988
cluster21418	0.0126263	-0.0336758	-0.0314457	0.0436916
cluster14039	-0.086107	-0.044502	-0.0750989	0.000526152
cluster22840	-0.0803162	-0.0607328	-0.020792	-0.0218123
cluster20350	-0.088095	-0.00123429	0.0837318	-0.0096939
cluster14942	-0.0386461	-0.105924	0.0405851	0.0234083
cluster20329	-0.0582012	0.104505	0.0638778	-0.0111256
cluster17799	-0.043474	0.023695	0.0507922	-0.047416
cluster15034	-0.0296661	-0.0400963	-0.0442802	-0.0164795
cluster2008	-0.109688	-0.0318808	-0.00313984	0.0532901
cluster4431	-0.0456168	0.117752	0.00518	0.0181422
cluster15407	0.0149901	0.042418	-0.046636	-0.0152148
cluster18659	-0.115674	-0.071532	0.0599063	-0.002341
cluster8577	-0.111901	-0.000542064	0.00282561	0.0298178
cluster10712	-0.0805052	-0.012509	-0.0162719	-0.039126
cluster23044	0.0324538	0.0638229	-0.0129132	-0.030716
cluster932	-0.0563294	-0.0330763	-0.0223137	-0.0600375
cluster11842	-0.0783126	0.14968	-0.00218731	-0.0169497
cluster585	0.0411578	0.0650068	0.0442124	0.0630971
cluster20682	-0.0559393	-0.030773	-0.0667617	0.057362
cluster16828	0.0712902	-0.0119137	0.024535	-0.124893
cluster21427	-0.0533987	-0.0203995	-0.0487442	0.107946
cluster14823	-0.0696033	0.145816	0.00603906	-0.0260805
cluster21180	-0.0268521	0.150795	-0.0295512	0.0292453
cluster17928	0.0627987	-0.0814537	0.00764958	-0.0505922
cluster6850	-0.00969076	-0.107452	0.0892491	-0.00194629
cluster3719	-0.109147	-0.0392099	0.00894038	0.000533584
cluster4137	-0.13295	0.0516431	0.0188988	0.0102941
cluster915	0.0374108	0.000467887	0.0143709	-0.0472378
cluster14816	-0.111362	0.021736	0.0363895	0.00878787
cluster17565	-0.0722454	0.0416983	-0.00453988	-0.0825049
cluster10989	-0.0654578	0.00771423	0.04711	-0.06647
cluster1543	-0.128683	0.0116483	0.0138317	-0.0172365
cluster2076	-0.0642836	0.0117948	0.0587401	0.0318143
cluster21872	-0.0980755	0.0403754	-0.0151325	-0.0186433
cluster12089	-0.0265818	-0.0530847	-0.0300642	0.0391405
cluster23524	-0.0532446	0.0199603	0.0323348	-0.0187856
cluster17114	-0.0557681	-0.0348595	0.0288422	0.022862
cluster19412	-0.0716582	0.137874	0.00399424	-0.0164984
cluster12499	0.0247209	-0.120859	0.0437645	-0.0246041
cluster16107	-0.0042279	-0.0336924	0.0227791	0.091333
cluster20735	-0.00956256	-0.080909	-0.0497243	-0.114984
cluster12913	-0.070529	0.0040712	0.0228432	0.0437365
cluster24561	0.0227253	-0.0570473	0.134986	-0.0170413
cluster14664	-0.0840266	0.153249	0.00727774	-0.03206
cluster21098	-0.0709813	0.0607324	-0.00149054	-0.0180998
cluster5634	0.0517281	-0.058313	0.113044	-0.091432
cluster20016	-0.0213135	0.041757	-0.00651958	-0.0505883
cluster2602	-0.0317576	-0.0539443	0.0974836	-0.0599281
cluster19042	-0.0734849	-0.111004	-0.102887	0.0237454
cluster9080	0.0172889	-0.0235358	-0.0377524	-0.110309
cluster2140	-0.0451503	0.0355574	-0.0977597	0.0404566
cluster20287	-0.0440882	-0.0647633	0.0465376	-0.02115
cluster14341	-0.0128378	0.0262709	0.0825458	-0.000195541
cluster22256	0.0177932	-0.00188621	0.0391081	0.0146371
cluster20826	-0.0479064	0.0502062	-0.0131369	-0.00602061
cluster4314	-0.124767	0.0287029	0.0224779	0.0136872
cluster20435	-0.0394966	-0.0810777	-0.0175199	0.026148
cluster1714	-0.0937503	0.00870523	-0.0377798	0.0430763
cluster16013	-0.0233978	-0.0212265	-0.0757539	0.0602792
cluster4191	0.0877229	-0.0540478	0.0109369	-0.0265233
cluster11741	-0.0949248	-0.0865642	-0.00648324	0.0539375
cluster12347	-0.0316719	-0.0130678	0.0773807	-0.0142122
cluster12896	-0.0881128	0.0215645	-0.00144493	-0.0345795
cluster4110	-0.0641326	-0.00791708	0.0579699	-0.00258871
cluster7853	-0.031467	-0.02398	0.0332597	-0.0181728
cluster16409	-0.00731773	-0.0387402	0.030782	-0.0149266
cluster5959	-0.0899543	-0.0273793	-0.0707723	-0.0362914
cluster12464	0	0	0	0
cluster12360	-0.0731895	0.0858113	0.119529	0.0544205
cluster18745	-0.0585389	-0.0883766	0.019313	0.0690593
cluster10659	-0.0936966	-0.0500511	-0.0211479	0.0439698
cluster14253	-0.0613233	-0.070849	0.0506943	0.0197952
cluster8389	-0.0167524	0.140917	0.0244592	-0.0335232
cluster1950	-0.0779978	-0.085103	-0.00495864	-0.0102268
cluster16185	0.0423942	0.0443108	0.0347536	-0.136193
cluster4322	-0.03242	0.041669	0.0122349	-0.0473424
cluster11206	-0.05363	-0.0856119	0.05445	0.0225938
cluster5205	-0.076488	-0.0589708	-0.0550999	0.0486004
cluster4252	-0.0414949	-0.0611087	-0.00647684	-0.0479465
cluster4242	-0.0803029	-0.100979	0.0219632	0.00492224
cluster484	-0.113044	-0.0379587	0.0314395	-0.00733255
cluster19204	-0.0289359	-0.00655908	0.0430966	0.016413
cluster10147	-0.0234164	-0.116595	-0.0640829	-0.0244987
cluster884	-0.102999	-0.118433	-0.0820967	-0.0176549
cluster20883	-0.0234306	-0.0514394	0.137962	0.0691729
cluster22380	0.008099	-0.0424773	0.015248	0.0237342
cluster11906	-0.0283251	-0.0569191	0.0303251	0.0624587
cluster23574	-0.112659	0.031305	0.0267247	-0.0473267
cluster23378	-0.0293505	0.0819164	0.0624607	-0.00652071
cluster6018	-0.039133	0.0362525	0.0613395	-0.00245316
cluster17919	-0.11325	0.112374	0.00184219	-0.0413499
cluster11621	-0.105027	-0.0556742	0.0249892	0.0139757
cluster22952	0.0134523	-0.0460443	0.0414789	0.018873
cluster15784	-0.101037	-0.102012	-0.0301467	-0.0175184
cluster17735	-0.0843015	-0.045525	-0.00089851	-0.000171432
cluster15753	0.0378138	-0.0598067	-0.0436168	-0.0211085
cluster9280	-0.0604486	-0.121336	-0.0308416	0.00157943
cluster2115	-0.0958858	-0.0167086	0.0464266	-0.00349947
cluster13058	0.0724536	-0.105566	0.0260885	-0.095561
cluster21264	-0.101609	0.0509953	-0.0561631	0.0159955
cluster20273	-0.096376	-0.0488378	-0.0502174	0.0115683
cluster3237	-0.113406	-0.0800307	-0.0135349	0.0141461
cluster15646	-0.128853	-0.0465132	0.00116501	0.0533053
cluster256	-0.118587	0.0316775	-0.0365323	0.000900449
cluster20197	0.023613	0.0520421	0.0289673	-0.159814
cluster17210	-0.0664602	0.0356095	0.134849	0.0515103
cluster1739	-0.0206401	-0.0242934	-0.0664823	0.024034
cluster4716	0.04573	-0.0670554	0.0222604	-0.132013
cluster3470	-0.111386	-0.026942	-0.0391607	0.014117
cluster12838	-0.0853573	-0.0507707	-0.011119	-0.0610464
cluster15328	-0.118627	-0.0235868	0.0413418	-0.00494599
cluster1030	-0.00404667	0.103826	0.0329214	-0.0726888
cluster14730	0.0253585	0.0554815	-0.0862664	0.0579105
cluster22860	-0.109822	-0.105469	-0.00909267	0.0065814
cluster21466	-0.062175	-0.031186	-0.0203223	-0.0615026
cluster14778	-0.0225666	-0.00970395	0.0157834	-0.0665366
cluster492	-0.0930226	0.00740346	0.0630803	-0.0116505
cluster7798	-0.0706711	-0.0506046	-0.00412351	0.0224165
cluster22346	-0.113577	-0.0330692	-0.0237799	0.0398537
cluster11157	0.124668	0.000720168	-0.0657696	0.0253904
cluster7886	-0.0499195	-0.0968935	-0.123838	-0.0327519
cluster24396	-0.0434814	-0.0736463	-0.0710057	0.0264768
cluster6175	-0.126504	-0.0575795	-0.0368765	-0.0269695
cluster8089	-0.117322	-0.062705	-0.0832873	0.0708472
cluster674	0.0432981	-0.109584	0.0547962	-0.0818803
cluster15582	-0.122412	-0.00836889	-0.0218002	-0.00846988
cluster5667	-0.0794719	-0.0490812	0.0665313	-0.00260435
cluster12925	-0.116026	-0.000145141	0.0123627	-0.0356134
cluster19171	-0.046922	0.04682	0.0504401	-0.048435
cluster4239	-0.0613178	0.0420586	-0.027699	-0.00745902
cluster11954	-0.13004	-0.0637681	-0.00194737	0.0244371
cluster2385	-0.0977333	-0.0131268	-0.0477598	-0.0165281
cluster14879	0.053539	-0.0392289	0.0283214	-0.12815
cluster392	-0.0991607	-0.0200006	0.0504657	0.0282469
cluster4584	0.0314559	-0.0991219	0.0687855	-0.0614274
cluster2153	-0.11279	0.0701661	0.00887782	0.0218329
cluster2296	-0.0795948	-0.0572765	-0.123935	0.00910517
cluster15141	-0.0807198	0.145537	0.0117369	-0.0287962
cluster1162	-0.0646804	0.00953146	-0.118949	0.0633573
cluster18607	0.0240295	-0.0667524	-0.0110291	-0.051661
cluster9075	-0.147194	-0.021038	0.0428632	0.0573874
cluster19486	-0.0749326	-0.065631	-0.0380826	-0.0268042
cluster3877	-0.0475674	0.0825352	0.067418	0.0636218
cluster10814	-0.0381429	0.096443	0.00562266	-0.00438721
cluster11160	-0.0363667	-0.0575828	-0.047989	-0.0881132
cluster10143	0.000913155	0.00822617	-0.041909	-0.0292956
cluster19101	0.0653687	0.00782908	-0.0502383	0.0506397
cluster23303	-0.0816311	-0.0032174	0.0137436	0.0329749
cluster12050	-0.0534409	-0.0941426	-0.0712532	0.035282
cluster24428	-0.0722369	-0.0441312	-0.0743004	-0.0253422
cluster4167	-0.0715335	0.0638644	0.00778462	-0.0851093
cluster1357	-0.0574249	-0.114751	-0.0557374	-0.0503705
cluster14065	-0.0670106	-0.0306625	0.0754896	-0.0182124
cluster683	-0.0636922	-0.0169972	0.0833811	0.0948524
cluster22583	0.000293453	-0.0623092	-0.0319887	-0.0164925
cluster24140	-0.0218756	-0.036551	0.0183608	0.0199947
cluster22546	-0.0711355	0.109686	-0.0346547	0.0109524
cluster19621	0.0423674	0.00578618	-0.0389206	0.0114076
cluster21562	-0.0903531	-0.0834053	-0.0665268	-0.0236322
cluster14503	-0.0386212	0.0560286	0.0180603	-0.0516747
cluster12420	0.0286373	-0.0970058	0.00474806	-0.0949389
cluster23549	-0.0558347	0.1385	0.00505503	-0.0239792
cluster23803	-0.0901737	-0.120298	-0.0504796	0.0120103
cluster15218	0.0058157	0.0288523	0.0678029	0.0307312
cluster6163	-0.0718704	-0.121066	-0.0137592	-0.0142778
cluster6011	-0.00641925	0.0484295	0.0636442	-0.0302937
cluster10108	-0.0244546	-0.11898	-0.0113289	0.0721414
cluster8952	0	0	0	0
cluster7750	-0.0204351	-0.104976	0.0566019	0.020071
cluster10192	-0.0232529	-0.0276328	-0.0247535	-0.0265781
cluster3020	-0.0618617	-0.0947599	-0.0954551	-0.0192624
cluster24378	-0.102722	0.120286	-0.0236531	-0.0696927
cluster6242	0.0125421	-0.081251	0.0555403	-0.0839745
cluster21929	0.0618858	-0.0311553	-0.0401515	0.100549
cluster10136	-0.119871	0.0740093	-0.00755963	-0.0263464
cluster14070	-0.0309504	-0.00651072	-0.00142612	0.0318021
cluster15386	-0.0733013	-0.0590905	0.0487106	-0.0262944
cluster9467	-0.103696	0.0416006	0.09718	-0.0443768
cluster6135	-0.136793	0.0623473	0.0192909	-0.0434538
cluster6210	-0.0866024	-0.0189587	-0.0375597	0.0126878
cluster17002	0.0123836	-0.0351212	0.00642468	-0.0336354
cluster7101	0.0642892	-0.0535247	0.0475318	-0.138731
cluster6836	-0.0754682	0.0168541	0.00356323	0.0917821
cluster13705	-0.0974539	-0.0134959	0.0101641	0.0422165
cluster16999	-0.10397	-0.065396	-0.00763168	-0.00422318
cluster14296	-0.0145074	-0.062946	0.0466606	-0.0943385
cluster23371	0.0906645	-0.0302842	0.0186806	-0.127695
cluster8912	-0.033668	0.011552	0.118625	-0.00049452
cluster12747	-0.0876523	-0.0502349	0.0810282	-0.0198522
cluster10311	0.0228882	-0.046919	0.0428535	-0.14768
cluster11072	0.036969	-0.0551281	-0.119222	-0.0396195
cluster23258	-0.00403476	0.0311014	-0.0165492	-0.0472449
cluster3004	-0.054142	-0.0462195	0.0268148	-0.0305907
cluster21318	-0.0612055	-0.0786245	-0.0792802	-0.0212266
cluster13846	-0.0402911	-0.0272145	0.118471	-0.0308251
cluster18352	-0.0572325	-0.00822508	-0.0296857	0.00316347
cluster7705	-0.0303216	-0.0419497	-0.0136084	-0.0584797
cluster2110	-0.0839296	-0.132208	0.00698824	0.0137404
cluster12150	-0.103207	0.0131648	0.0395624	-0.0406858
cluster290	0.0620203	-0.0561402	-0.0863718	0.0809265
cluster22172	-0.105327	0.115339	-0.038534	-0.000278071
cluster596	-0.0608467	0.0222315	-0.00230518	-0.0333114
cluster10917	-0.0193892	-0.0589413	0.14343	0.0657571
cluster7124	0.0010476	-0.0848876	0.117661	-0.0272277
cluster14482	-0.0756713	-0.00638078	0.0269495	0.0329263
cluster8788	-0.0522904	0.0658719	0.0454695	-0.0344634
cluster23201	-0.0151655	0.0043918	-0.0483382	0.0245928
cluster18177	-0.0790681	-0.0652553	0.0781644	0.0450062
cluster14335	-0.101764	-0.0648029	-0.0854533	-0.0164046
cluster22364	-0.0184686	-0.0349065	0.0112837	-0.00519754
cluster2493	-0.13899	0.0543148	-0.0124075	0.0104247
cluster1268	0.0468882	-0.0957987	0.0162542	-0.0898162
cluster11804	-0.0758618	-0.118872	-0.00567655	-0.0374003
cluster12859	0.0474651	-0.097758	0.0545817	-0.0307411
cluster7878	-0.106686	-0.0318508	-0.017973	-0.0321437
cluster16865	0.0124648	-0.00714467	0.00480833	0.0270824
cluster14409	-0.0259341	0.0861976	0.00436804	-0.0364303
cluster15091	-0.0658558	-0.0179392	-0.0473786	-0.0343101
cluster24325	-0.0241572	0.0526234	-0.0235196	0.0201449
cluster18452	-0.042896	0.0190539	-0.0590308	-0.0244847
cluster8115	-0.131952	0.0525734	-0.0353994	-0.0268103
cluster19736	-0.0971101	-0.0738727	-0.0786561	-0.00924442
cluster9980	0.000886166	-0.134588	0.0567221	-0.0200038
cluster6143	0.0926922	-0.0179389	-0.00858532	-0.0433712
cluster18359	-0.00332296	0.025183	0.155674	0.0637958
cluster6539	0.0759973	-0.0555382	-0.0159742	-0.141369
cluster4715	-0.0827723	-0.105171	-0.0978925	-0.00606655
cluster2239	-0.075396	-0.0356543	0.0839753	0.00743489
cluster1265	-0.0503119	0.0702511	0.0128783	-0.0205978
cluster5164	-0.0171043	0.0372967	0.128348	-0.0136444
cluster18894	-0.020373	-0.0617153	0.142646	0.0653359
cluster3672	0.0274876	0.0279706	0.0537042	0.072944
cluster696	-0.0955747	-0.0262138	0.103822	0.0738349
cluster2606	-0.00229126	-0.121371	-0.0553758	0.0161568
cluster24249	-0.0553528	-0.147888	0.0121962	-0.0232854
cluster22909	0.0411958	0.0334011	-0.0701296	0.0626711
cluster9999	0.0803811	-0.0603291	0.0106828	-0.121423
cluster16979	-0.0186414	-0.0257875	0.0190836	0.0108903
cluster10466	-0.0507947	-0.0656541	-0.022544	-0.00599285
cluster21340	-0.140633	-0.01432	-0.0111986	0.0157997
cluster2545	-0.0635713	-0.0703124	0.0782267	-0.0517897
cluster5706	-0.102297	-0.00874652	0.000538616	0.052595
cluster18335	0.0212657	-0.07552	0.0243387	-0.0150378
cluster20878	-0.00482156	-0.028755	0.0608632	0.0236835
cluster12749	-0.0554505	0.0133392	-0.0342779	-0.0113419
cluster19408	-0.095217	-0.0922075	-0.0902643	-0.0125948
cluster9818	-0.00950432	-0.136322	-0.0132421	-0.0403178
cluster22676	-0.0935102	-0.0533169	0.0873069	0.059971
cluster19945	-0.0118696	-0.0515365	0.112097	0.0454602
cluster2223	-0.0739391	-0.10023	-0.0490101	-0.0742737
cluster14661	0.0624676	-0.06651	-0.0336504	-0.0715439
cluster17723	-0.0776353	0.123762	0.00898853	-0.0386237
cluster6364	-0.102252	-0.000599838	-0.0748767	-0.0310704
cluster20590	0.0173865	-0.142582	0.0420675	0.0729042
cluster11448	0.0218662	0.0562626	0.0354367	-0.145263
cluster6253	-0.140984	0.00309675	-0.0262363	0.0331299
cluster6049	0.021779	-0.0695105	-0.126139	0.0443042
cluster22403	-0.057583	0.112718	0.0395171	0.0150382
cluster5338	-0.0117171	-0.117567	0.0285466	0.0259433
cluster18602	-0.0123014	-0.0157253	-0.0296775	-0.0925251
cluster20421	0.0319848	-0.00918505	-0.0170403	0.0982152
cluster16752	-0.00541363	-0.00472762	0.00313787	-0.0127751
cluster19966	0.0696873	0.0466862	-0.00167164	0.0578158
cluster7547	-0.0822667	-0.0458576	0.0617861	-0.0210118
cluster921	0.0224185	0.128635	-0.00107774	0.0531217
cluster8347	-0.0409084	-0.0463346	-0.0664454	0.063755
cluster3683	-0.0493013	-0.093524	0.0726871	-0.0103278
cluster6744	0.0380187	-0.0392188	0.093598	-0.00822568
cluster7603	0.0141356	0.0480216	0.0456333	-0.106444
cluster12632	-0.103962	0.0777488	0.00736692	-0.0883876
cluster17646	-0.0823676	-0.104448	-0.0450538	-0.000611924
cluster22968	-0.0162735	-0.0581152	0.133167	0.0593419
cluster8247	-0.0742779	-0.0912612	0.0555468	0.0375074
cluster11257	-0.00278059	0.0655684	0.0222329	-0.0733738
cluster9850	-0.0823089	0.00250353	-0.031556	0.0297916
cluster4016	0.00240766	-0.104236	-0.0701191	0.020689
cluster17166	0.0191476	-0.0329335	-0.0740529	0.0202251
cluster22844	-0.00934932	-0.0217544	-0.0885408	0.0147288
cluster943	-0.130287	-0.0274633	-0.0382927	0.0481142
cluster18100	-0.00803956	-0.0431587	-0.0749145	0.0329856
cluster14822	-0.0906915	-0.109265	0.0641305	0.0250001
cluster2383	-0.01682	-0.0777747	0.0216162	-0.010357
cluster10728	-0.0402888	-0.086486	-0.0336706	0.0439829
cluster9672	-0.122151	-0.0442206	-0.0227461	0.0141503
cluster16647	-0.00738091	0.00253168	0.0780299	-0.0883507
cluster8499	-0.0792205	-0.0108518	0.00658131	-0.028594
cluster2327	0.0125332	-0.0871753	-0.0972826	0.0974946
cluster5092	-0.115866	-0.0308773	0.0727981	0.0436102
cluster19859	-0.0598964	-0.0601291	0.0378315	0.0179027
cluster21827	-0.129665	-0.0196808	-0.00180517	-0.0195705
cluster1611	-0.0698165	0.0292583	-0.060101	-0.0714922
cluster19357	0.087604	-0.0157059	0.0285724	-0.147488
cluster18378	-0.00136688	-0.0645318	0.0193579	0.0444444
cluster22169	-0.0859707	0.0474901	-0.00856892	-0.0257753
cluster19678	-0.0918252	-0.0846826	-0.0823913	-0.0092692
cluster10870	-0.0717316	-0.0815516	-0.0098741	0.00748672
cluster24112	-0.0645184	0.0720813	0.00134368	0.0331579
cluster11078	0.0749632	0.057353	-0.0138205	-0.0545255
cluster17497	-0.0471058	-0.0581148	-0.0269233	-0.0585032
cluster20160	-0.059315	-0.00608858	0.13586	0.0449585
cluster20175	-0.0762901	-0.00332866	0.0199266	-0.0109367
cluster24580	-0.129313	0.0520481	0.0392629	0.0162799
cluster14826	-0.0700481	0.144912	0.00470321	-0.0163021
cluster23785	-0.0894555	0.00230066	0.0671415	-0.00529127
cluster23007	-0.11657	0.0116889	0.0300223	-0.0280865
cluster19915	-0.0441621	0.118726	0.0113522	-0.0258846
cluster5538	-0.071448	-0.0868546	-0.0146108	0.0862587
cluster23583	-0.0815067	-0.0495063	-0.0773845	-0.0249081
cluster14976	0.0846508	-0.03144	-0.0184336	-0.00105201
cluster8460	-0.0942725	-0.0304396	-0.0574362	-0.0253834
cluster5242	0.0559877	-0.0360307	-0.0226032	-0.0208404
cluster8688	-0.0614021	-0.102663	0.0232364	0.0021469
cluster2413	-0.095276	-0.058398	-0.0363603	0.0183216
cluster11148	-0.107614	0.0293056	-0.0242654	0.0175599
cluster15387	-0.132569	-0.0205091	-0.0129342	0.00705065
cluster14058	-0.0971469	-0.0897096	-0.0655463	-0.00281834
cluster1226	-0.0610419	0.13677	0.00249981	-0.027817
cluster8617	0.0663023	0.0988985	-0.0654252	0.0887003
cluster1348	0.0333827	-0.0664918	-0.0979095	-0.00102385
cluster7284	-0.111261	-0.0949943	-0.0443339	0.027267
cluster21135	-0.030624	-0.0244654	0.0315344	0.116714
cluster19955	-0.10872	0.0782381	0.00756057	-0.00901952
cluster4211	-0.11784	0.0958124	-0.00375839	-0.0479338
cluster22124	-0.00823136	-0.0465557	0.12022	0.0754586
cluster7717	-0.0876783	0.133709	-0.00878739	-0.018811
cluster14375	0.0344927	-0.0630447	0.053757	0.0644648
cluster2113	-0.0989455	-0.0777549	0.0232913	0.0152128
cluster14009	-0.0618931	-0.0576648	-0.0766134	-0.10555
cluster2005	-0.127622	0.0347972	0.0144344	-0.029291
cluster7645	-0.0772229	-0.0381387	0.0205955	0.0325584
cluster8796	-0.0904489	-0.100492	-0.10129	-0.0187133
cluster12261	0.0791333	0.00256982	0.042991	-0.121805
cluster2418	-0.00999645	0.0099603	0.0414752	-0.0515814
cluster15342	-0.0110045	0.00310251	0.0546535	0.0557153
cluster15243	0.0188154	-0.0252309	0.0750777	0.094282
cluster13697	-0.0589062	0.122899	-0.0104913	0.0849954
cluster24537	-0.0444909	0.0116589	-0.0232072	-0.083889
cluster22353	-0.125326	-0.0520385	-0.0392591	-0.0139785
cluster11344	0.0314603	-0.0219784	0.0191786	0.0164297
cluster8416	-0.0329259	-0.107516	0.107787	0.0496565
cluster7420	-0.0908512	-0.0970415	-0.106482	0.0133641
cluster5518	-0.0402465	0.0252089	0.00469879	0.0244404
cluster7615	-0.0554332	-0.0251444	-0.00187945	-0.0314414
cluster1219	-0.131164	0.0226388	-0.0344307	0.00855628
cluster16299	-0.00849189	-0.0516946	-0.0145407	0.0211012
cluster24000	-0.01725	-0.0975827	-0.00167059	0.00605829
cluster10977	-0.065794	-0.0648966	0.0413278	-0.0323896
cluster9614	0.0146797	-0.0604556	-0.099334	0.00635249
cluster15780	-0.013481	-0.0630702	0.121215	0.0628767
cluster21826	-0.0601869	-0.0888754	-0.000822846	0.0799387
cluster15743	-0.11447	-0.0523323	0.00863319	0.0322243
cluster20819	-0.137573	0.0252467	-0.0200535	0.00805089
cluster7409	-0.0883311	-0.0476098	0.00674589	0.00276841
cluster9314	-0.0265287	-0.0453098	-0.0900609	0.0351142
cluster20353	0.00623103	-0.102577	0.0454671	-0.0412748
cluster21550	-0.020044	-0.0600872	0.0266032	-0.010517
cluster19666	-0.126	0.0495962	0.0236247	-0.00758328
cluster5909	-0.112019	0.0743007	0.0103081	0.0181427
cluster5600	-0.119711	0.0365948	-0.0254965	-0.00107521
cluster22289	-0.0832356	0.0285649	0.0173257	0.00734019
cluster14362	-0.0722473	-0.0841886	-0.0346636	0.0109045
cluster9179	0.0333344	-0.091774	-0.00125679	-0.0532143
cluster14164	-0.0380701	-0.0828649	-0.0913976	-0.0233777
cluster3936	-0.100163	0.0656832	0.0097908	0.0145277
cluster15585	0.00906925	0.0930556	-0.0638836	0.0240957
cluster10169	0.00958407	0.0661723	0.00878562	-0.0575794
cluster17638	0.0526441	-0.0191283	0.0399967	-0.0956282
cluster16609	-0.00523469	-0.137536	0.0744723	-0.04672
cluster20630	0.00759458	-0.0374306	-0.0233471	-0.0370363
cluster8854	-0.0531368	0.0430372	0.0695774	-0.0136427
cluster21245	-0.0100473	0.0233133	0.047072	-0.04947
cluster11871	0.0172602	-0.0207985	0.0974598	-0.00777481
cluster10231	-0.0042189	0.0563314	-0.115553	0.068974
cluster20887	-0.123425	0.0282357	-0.0184353	-0.0708249
cluster2174	-0.0873543	-0.110211	-0.107754	-0.0285159
cluster7814	-0.121234	-0.0324832	0.0208841	0.0163608
cluster14346	-0.103255	-0.0940085	-0.0913124	-0.00959865
cluster7075	-0.0869535	0.142122	0.00367583	-0.0164875
cluster1388	-0.0890904	-0.127374	0.0291758	0.041842
cluster8642	-0.105967	-0.0316911	0.0666372	0.025804
cluster1043	-0.0447498	-0.134473	0.00343318	0.0272371
cluster2683	-0.114383	-0.0496255	0.0740407	0.0515169
cluster22055	0.0702398	-0.0223868	0.0522817	0.100139
cluster11177	-0.0689577	0.00531407	0.0444717	-0.00992941
cluster10281	0.0127084	-0.0858153	-0.0230246	-0.0279468
cluster13971	-0.025622	-0.0633245	0.0937575	0.0164251
cluster11940	-0.121174	0.0192055	-0.0106977	-0.0389627
cluster467	0.0120608	-0.105802	-0.101039	-0.0376367
cluster10590	-0.00866262	-0.0234112	0.0836942	-0.0163523
cluster2949	-0.0499726	0.0332228	-0.0250394	0.00581468
cluster8862	-0.0311906	-0.133778	0.0505737	-0.0601155
cluster20049	-0.116959	0.0946567	0.0378913	0.0018585
cluster15660	-0.0208374	-0.0381638	-0.0418792	-0.0171903
cluster3970	-0.00635299	-0.0642576	0.0680085	-0.00928792
cluster20208	0.049545	-0.00205066	0.00674296	-0.136196
cluster9376	-0.113346	0.0126908	0.0448947	-0.0117142
cluster11277	-0.0889054	0.0320247	0.00980491	-0.0159419
cluster5275	-0.132893	-0.0310771	-0.0989314	0.00151126
cluster20856	-0.0307735	-0.0910156	-0.0795004	-0.104831
cluster13343	-0.0630024	-0.0976564	-0.00607149	-0.0653324
cluster10937	-0.107106	-0.0291886	0.0766833	0.0370172
cluster20952	-0.0213926	-0.129788	0.0343314	-0.0141546
cluster13872	-0.138296	-0.061139	0.0326591	0.0349772
cluster3385	0.03597	-0.00647737	0.0420107	0.00970971
cluster24231	3.17504e-05	0.0685607	0.0301511	0.052061
cluster9805	-0.116626	-0.00291512	0.0261612	0.0272446
cluster7058	-0.0309927	-0.0257147	0.035716	-0.0494198
cluster1426	-0.10071	-0.0918876	0.0245394	-0.00033707
cluster9124	-0.0176814	0.0296033	0.072329	-0.02771
cluster12630	0.0765106	-0.0136091	0.0161678	-0.131779
cluster3535	-0.0919263	-0.0356435	0.0311022	0.0203803
cluster13066	-0.0979906	0.0477386	0.0331486	-0.0833362
cluster7289	0.0120716	-0.0979657	-0.127838	-0.0547914
cluster8014	0.031346	-0.0599272	0.0507745	-0.103335
cluster3862	0.0162399	-0.119293	0.0141077	0.0285583
cluster10966	0.0515579	-0.0042754	0.0143632	-0.0410603
cluster11359	-0.0529888	0.0912917	0.0124244	-0.0325729
cluster14153	-0.104833	0.0296478	0.049187	0.022956
cluster3546	-0.0862388	-0.0831937	-0.100992	-0.0452314
cluster16552	-0.075764	-0.0784318	-0.0773838	-0.0134563
cluster17823	-0.0509055	0.111683	0.00392005	-0.0119568
cluster19734	-0.118963	0.0355651	0.00692587	-0.0453567
cluster2516	-0.0349702	-0.0304035	-0.0212094	-0.127224
cluster22155	0.0381005	-0.074394	0.0525647	-0.061948
cluster24401	0.0323807	-0.0708726	-0.0539804	-0.0284225
cluster21002	-0.0882194	-0.0178738	0.00731492	-0.016608
cluster13209	-0.0221589	-0.032018	0.061024	0.00418066
cluster1620	0.0956483	-0.0392925	0.00544502	0.12223
cluster11194	-0.0222943	-0.024676	0.0971492	-0.0162454
cluster5897	-0.117323	0.0264466	0.0206726	0.0193476
cluster20643	-0.0135042	-0.052982	0.00536137	0.0802065
cluster15416	0.0101978	-0.0185643	0.12154	0.0910375
cluster20128	0.0133732	-0.0264547	0.00164446	-0.0756864
cluster9644	0.0623244	-0.0779806	0.0527682	-0.0262819
cluster3778	-0.10448	-0.0807128	-0.015405	0.0150575
cluster18348	-0.00802983	-0.0926506	0.0812231	-0.0579058
cluster7554	-0.0765741	-0.0455181	0.051981	-0.087509
cluster17437	-0.0391782	0.00163632	0.0323356	-0.0672469
cluster24321	-0.0856971	-0.00049756	0.080476	-0.0147109
cluster6978	-0.0492576	0.0218215	0.0961387	0.0344728
cluster5753	-0.100766	-0.0239675	0.010782	0.0269282
cluster15777	-0.0731073	0.00502879	0.0875434	-0.0761324
cluster8528	-0.0355411	-0.0770856	0.026254	0.0135841
cluster10029	-0.112849	-0.0571305	-0.020779	-0.00476835
cluster20302	0.071877	-0.0227055	0.013687	-0.136752
cluster12135	-0.0283539	-0.0741651	0.0637455	-0.0688831
cluster13425	-0.0419648	-0.0349194	-0.0476519	-0.0265033
cluster11000	-0.0477068	-0.0221974	0.0306586	0.00543389
cluster20271	0.0425639	0.0844849	-0.0612846	0.108931
cluster21215	-0.0140231	-0.0148875	0.0541552	0.0331316
cluster2401	-0.112567	0.050704	0.0786175	-0.00765615
cluster1965	-0.00214035	0.0078329	-0.0597332	0.00786654
cluster7336	-0.111297	-0.043611	-0.000386638	-0.0158048
cluster19415	-0.0896829	-0.121448	-0.022766	0.0467052
cluster23308	-0.0204894	-0.0586488	0.0719575	-0.00298545
cluster8082	-0.0469583	-0.0646718	-0.0525513	0.0486973
cluster16587	0.0658789	0.0556817	0.0080385	0.0912068
cluster8630	-0.0240018	-0.0103595	-0.0382904	0.0475033
cluster22656	-0.100639	-0.103438	-0.101972	-0.0173689
cluster37	-0.0608904	0.0367154	0.113646	0.000509405
cluster11920	-0.0920938	0.124397	0.0109442	-0.0281101
cluster24063	-0.0589298	-0.0844143	0.0320413	0.00826275
cluster2763	-0.147169	0.0313781	-0.00140277	0.0164339
cluster17349	-0.0187657	-0.0495489	-0.107286	0.0567114
cluster23945	-0.0655917	0.00880649	-0.000111841	0.021052
cluster18117	-0.0954032	0.0549502	0.0530469	0.0439235
cluster14799	0.122857	0.0177533	-0.0650068	0.0453282
cluster6581	0.0818556	-0.020199	0.0314989	-0.147103
cluster18578	-0.0933723	-0.0413445	0.027785	0.00496489
cluster10790	-0.0937007	-0.0235259	-0.000701412	-0.0103929
cluster18606	-0.0738171	-0.0328736	-0.0318224	-0.0463095
cluster20832	-0.0524965	0.022126	0.0650466	0.00430145
cluster1696	-0.0164123	-0.0538352	0.109768	-0.0758966
cluster21159	0.0848171	0.0249599	-0.0549827	0.0875017
cluster6296	0.0201384	-0.0678538	0.0597255	-0.0160222
cluster3408	-0.0670746	0.10644	-0.0782317	-0.00695665
cluster10251	-0.099088	0.00481658	0.00928999	-0.027752
cluster20633	0.00656478	-0.0291216	0.0172335	-0.00252432
cluster6682	-0.0490132	-0.000218392	0.0479335	0.0134447
cluster5699	0.0182326	-0.0894996	0.0995382	-0.053491
cluster20002	-0.0268657	-0.113913	-0.0459128	-0.014501
cluster10539	-0.129939	-0.000711183	0.0366271	-0.0556446
cluster14956	0.0162063	0.0843357	-0.0329193	-0.106449
cluster21146	-0.135156	0.0581718	0.0217261	0.0336276
cluster3568	-0.0923742	0.00062019	-0.0523936	0.0315645
cluster13980	-0.0478475	0.0346307	0.0725159	-0.00899243
cluster11420	-0.021288	-0.070219	-0.132192	0.0618364
cluster245	-0.095718	-0.0891094	0.0198272	0.0285704
cluster17951	0.0163653	0.0122514	-0.0567381	-0.0163604
cluster11063	-0.0384275	-0.0236742	0.0883423	-0.000227212
cluster19595	-0.0825106	-0.0134961	-0.0399077	-0.0496272
cluster4556	-0.0855953	-0.0737455	0.0311043	0.00370059
cluster8187	-0.100399	0.0589965	-0.0209726	-0.0115318
cluster1355	-0.0403474	-0.0071713	0.101207	0.0295727
cluster17895	-0.0632858	0.0739192	-0.0225066	-0.0370994
cluster17203	0.0252251	-0.0156072	-0.00212181	-0.0282371
cluster14209	-0.0078392	-0.0294428	0.0477764	-0.0665484
cluster18075	-0.125718	0.0544917	0.00257075	0.00354799
cluster5476	-0.0243696	-0.0440718	0.00359328	-0.0387821
cluster20085	-0.0937723	-0.0622264	0.0219563	0.0490576
cluster18869	0.102511	0.0304152	-0.0782724	0.107196
cluster9677	-0.097704	0.140162	0.0014649	-0.0155808
cluster18669	-0.00155315	0.087883	0.0263901	-0.0109045
cluster14696	-0.0182985	-0.0155317	0.107483	0.044674
cluster1175	0.00128745	-0.0237629	0.0011866	-0.0241895
cluster19679	0.0329355	0.0942289	-0.035039	-0.0157631
cluster22598	0.0218607	0.0304462	-0.0591057	-0.036203
cluster1206	-0.106776	-0.0611901	-0.0466882	-0.0632946
cluster18343	-0.128031	0.0850735	0.0246598	-0.037062
cluster9268	-0.00420637	-0.0814093	0.0815973	-0.0356144
cluster17254	0.0143882	-0.0908314	-0.0665446	0.0112086
cluster9514	-0.0718228	-0.0937367	-0.105403	-0.00309744
cluster21076	-0.0685838	-0.0829122	-0.0831362	-0.020264
cluster24342	-0.0842026	-0.0932418	0.0677123	0.0572753
cluster765	-0.0467437	0.0334701	-0.0246662	-0.00177015
cluster4122	-0.101686	0.0562107	0.00546603	0.00882452
cluster9388	-0.0260546	-0.0453708	0.125452	0.0790462
cluster18943	-0.0357076	0.0240855	0.0755054	-0.00162469
cluster7696	-0.0380049	-0.0237787	0.0138165	-0.0201965
cluster14154	-0.0610684	-0.0339119	0.0356668	-0.0158187
cluster16058	-0.0474219	-0.0606849	0.075563	0.00761929
cluster9357	-0.108273	-0.0140996	0.0955747	0.0251179
cluster11073	-0.082555	0.0800179	-0.00702985	0.0585353
cluster5784	-0.101928	0.12011	-0.0293907	-0.0260021
cluster24551	-0.0187227	0.0389893	0.0619668	0.0650893
cluster21579	-0.137849	0.0570049	-0.0496568	-0.0117613
cluster3564	-0.107835	0.0462971	-0.0362677	-0.0286184
cluster11691	-0.0731279	0.0597992	-0.0165949	0.000185807
cluster14075	-0.0283028	0.126198	-0.0199731	0.0189307
cluster1527	-0.0872845	0.0393659	0.0825662	0.037644
cluster17147	0.0448756	-0.130993	0.0660954	-0.0485533
cluster6186	-0.0765752	-0.0168498	-0.0291875	-0.0380412
cluster23297	-0.0900108	-0.0274401	0.00774394	-0.0326138
cluster1285	-0.148692	-0.00469134	-0.00312544	0.0168261
cluster12086	-0.00680411	-0.051588	-0.0567098	0.0972824
cluster1911	-0.0345637	0.046886	0.0960097	0.0339341
cluster15672	-0.111881	-0.115414	-0.083755	-0.00567041
cluster3472	-0.126414	-0.0224145	-0.0334676	-0.00193032
cluster10422	-0.0908475	0.056065	-0.0227271	-0.0124585
cluster19214	-0.118532	-0.0638132	-0.0870037	-0.0160071
cluster16544	-0.0572814	-0.0652975	0.101517	-0.00709712
cluster12512	-0.151056	0.0352847	0.00207103	-0.0287763
cluster9781	-0.0552432	0.0494268	0.0480116	-0.0629742
cluster15984	0.00507604	-0.066921	-0.0197555	0.00575876
cluster18455	0.0812498	-0.00546091	0.00900932	0.131829
cluster8853	-0.134498	0.0461713	0.00101173	0.0237694
cluster18263	-0.100737	-0.0740466	-0.0182734	-0.0141835
cluster7607	-0.100302	-0.023052	-0.00861544	0.0174504
cluster2688	-0.0899153	0.0314263	0.00777133	-0.0224911
cluster14314	-0.116488	-0.0315428	-0.00729717	0.00251203
cluster4497	0.0233374	-0.0731506	0.026172	-0.071067
cluster18785	-0.0901573	-0.10897	0.0132469	0.0131557
cluster20572	0.0892708	0.0308539	-0.0219205	-0.0235604
cluster18640	-0.0362304	-0.00935999	0.00754579	-0.0407986
cluster19422	-0.0375804	0.00377211	-0.0522356	0.0375248
cluster6847	-0.0317808	0.104694	0.0638514	-0.0306387
cluster9053	-0.0176211	-0.044535	0.120137	0.0658777
cluster10347	-0.106841	0.0220163	-0.0678044	-0.0110035
cluster9951	-0.11215	0.07945	0.0532877	-0.000929751
cluster15119	-0.083095	0.0506727	-0.00109002	0.0243957
cluster7652	-0.0535279	-0.0457986	0.0504325	-0.0172681
cluster19432	0.0306115	-0.0289732	0.0750809	0.090031
cluster865	-0.0708227	-0.0736113	-0.0112204	0.0268654
cluster11495	-0.00228767	-0.0357814	0.0426365	-0.077214
cluster16378	-0.0377217	-0.0458962	-0.126681	-0.0947543
cluster15200	-0.0693407	-0.0292736	-0.0396159	0.0771888
cluster21746	-0.104491	-0.0979207	0.0204125	0.0325034
cluster21670	-0.0258651	0.00970321	0.103694	0.07193
cluster15014	0.103452	0.036593	-0.0334405	-0.0142491
cluster17871	-0.144692	-0.0115509	-0.0457108	-0.0183565
cluster366	-0.0811404	0.00201271	-0.00810278	-0.00163445
cluster19103	-0.0859391	-0.0470902	-0.0636866	-0.0190462
cluster8362	-0.0878952	0.145601	0.00561997	-0.0211479
cluster22696	-0.0925013	-0.0406489	0.0372252	-0.0216879
cluster8028	0.0124475	0.00663343	-0.0461089	-0.0219449
cluster16271	0.0265718	-0.124553	-0.0670908	-0.0298798
cluster6035	-0.0296449	-0.104305	-0.0758019	-0.117137
cluster11268	-0.124124	-0.113822	-0.016296	0.000847824
cluster2259	-0.018762	-0.0508366	0.115196	0.0551885
cluster2601	-0.124392	-0.0538173	-0.0641443	-0.0418437
cluster4786	-0.0137795	0.0904085	0.0182583	-0.135694
cluster11976	-0.031446	0.0507175	-0.0437797	0.0563417
cluster14323	0.0385219	0.0301035	-0.0101263	-0.0184674
cluster16657	0.0547347	0.0668806	-0.00915874	-0.0568085
cluster18648	0.0662516	-0.0273838	0.000192137	-0.114534
cluster6718	-0.0101699	-0.0919237	-0.00114056	-0.0358687
cluster22477	-0.031324	0.103558	0.00543645	-0.0433828
cluster3649	-0.0469568	0.036576	-0.0464918	-0.105964
cluster23634	0.025296	-0.0379252	0.00395287	-0.151778
cluster15627	-0.0209835	-0.0772795	0.0179304	0.0411869
cluster22009	-0.0554115	0.0146996	0.00486718	0.0142981
cluster17800	-0.0852425	0.00121199	-0.0592015	-0.00497378
cluster9811	-0.064366	-0.0287805	0.106082	0.0627366
cluster8447	-0.0742065	-0.103792	0.0233392	0.076255
cluster5545	-0.0839503	-0.0623071	-0.0236886	0.0294946
cluster18842	-0.00621562	0.0322888	0.0019484	-0.00178086
cluster23753	0.0129238	-0.0220342	-0.0863365	0.0672863
cluster12606	-0.0553155	0.0539406	0.00370525	-0.0116544
cluster3471	-0.0409775	-0.113036	-0.0920161	-0.0163664
cluster3913	-0.137697	-0.00461684	-0.000895464	0.0207641
cluster11162	-0.0677391	0.0876046	0.099493	0.045043
cluster8736	-0.106978	-0.00151005	-0.0251284	-0.0851088
cluster24024	0.126835	-0.0237828	-0.00375512	-0.078103
cluster9795	-0.0432574	0.0614375	0.110676	0.0379729
cluster10859	-0.0854353	-0.0100025	-0.122896	-0.0407512
cluster3524	0.0546154	-0.00824558	-0.0434806	0.106537
cluster15699	-0.118124	-0.0469652	0.00793172	-0.0125161
cluster9116	-0.0864414	-0.0546391	-0.0934668	0.00245013
cluster9989	-0.0697251	0.0075516	0.100298	-0.0514996
cluster22457	0.0556512	-0.0552039	0.0012405	-0.0619057
cluster23094	-0.0205873	0.0311621	-0.0152251	-0.0156414
cluster11175	-0.0585423	-0.0715025	0.00189684	0.0428205
cluster23578	-0.115345	-0.0418257	-0.0818065	0.000802047
cluster23843	-0.131725	-0.00445933	0.0284222	0.0061569
cluster17226	-0.110402	0.0850456	0.0196734	-0.021732
cluster1479	-0.127287	-0.0195428	0.0115258	0.0505101
cluster6358	-0.127136	0.000338982	0.0857189	-0.042522
cluster22150	-0.0338007	0.0606238	0.0170869	0.0137924
cluster16561	-0.107483	0.00772848	0.0344932	-0.0645415
cluster16732	0.0115755	-0.116662	0.0590346	-0.0608317
cluster20301	-0.0241402	-0.0458667	0.129396	0.0675597
cluster12318	-0.114888	-0.00947478	0.0651603	0.0626937
cluster16386	-0.103793	-0.0698377	0.0580509	-0.04299
cluster9478	-0.099179	-0.0812397	-0.065059	0.00284763
cluster11798	-0.129188	-0.0340645	-0.0615534	-0.0132642
cluster1708	0.0722696	-0.052982	-0.0311535	0.114033
cluster5949	-0.0437567	-0.0629848	-0.0745832	-0.0012454
cluster535	-0.0481206	-0.0729697	0.0371209	0.0572787
cluster23546	0.0175841	-0.00360852	0.043921	0.0451783
cluster15058	-0.0229074	0.0871425	0.00998141	-0.0882233
cluster12886	-0.00234999	0.0173727	0.0111658	0.0558236
cluster21454	-0.0743943	-0.113019	-0.0322333	0.0358609
cluster7454	-0.0958637	0.00169012	-0.0294114	0.0331512
cluster1878	-0.0151275	0.0585178	0.0242462	0.0206192
cluster20183	0.0376157	-0.0311709	-0.100712	0.0904894
cluster23724	-0.122396	0.00540928	-0.0240751	-0.060392
cluster2052	-0.0751975	0.104312	-0.0623538	0.0115263
cluster22264	0.017798	-0.078588	0.0599099	0.0129304
cluster7806	-0.0692671	0.0457766	0.021409	-0.0300803
cluster11963	-0.131719	-0.0173829	0.0168329	-0.00383226
cluster3085	-0.100545	-0.10433	0.00947393	-0.00668161
cluster6934	-0.10201	0.00247435	0.0861436	-0.0309249
cluster24131	-0.0258667	-0.0352686	0.0352045	0.00212361
cluster21678	-0.0464219	0.0640903	0.0283616	-0.0672206
cluster12324	-0.127679	-0.00561181	0.00420522	0.0551441
cluster10427	0.00214103	-0.0740669	0.097224	0.0907963
cluster9578	-0.0819729	0.0122141	-0.0469513	-0.113436
cluster697	-0.0610809	-0.112139	-0.110396	-0.0185677
cluster743	-0.108475	0.0391085	-0.00646582	-0.100211
cluster10852	0.03353	-0.0249194	-0.0315083	-0.0425692
cluster20116	-0.0687356	0.105693	0.0276553	-0.0576001
cluster3108	-0.0103867	-0.0499056	0.017704	0.0850127
cluster22662	-0.0922952	-0.0872628	-0.0967688	0.00627083
cluster22582	-0.113558	-0.000485847	-0.0669469	-0.0160727
cluster8790	-0.112669	-0.0123003	0.00918354	0.0338707
cluster19108	-0.047349	0.0594377	0.0970536	0.0502442
cluster18808	0.0077633	-0.0106272	-0.0321742	0.0426437
cluster5450	0.0108232	-0.0733772	0.0945453	-0.0671144
cluster18695	-0.116787	0.00529906	0.051108	-0.0504988
cluster20467	0.012052	-0.106169	-0.0299098	0.0283575
cluster19016	-0.106586	0.0927793	-0.0594398	0.0145103
cluster17615	0.0548398	0.0324483	-0.0515902	0.0371324
cluster17981	-0.0171697	0.0892508	0.0538126	-0.0397359
cluster4085	0.0318499	-0.0688268	0.0643653	-0.0776747
cluster4596	-0.0746322	0.0457962	0.0658036	-0.0783088
cluster3430	-0.0493677	-0.0693875	-0.0663801	0.0310114
cluster4962	0.00458617	0.0716059	0.0460236	-0.12001
cluster3328	-0.0606031	-0.0710173	0.0663403	0.0354296
cluster11727	0.0162311	-0.0203171	0.0139429	0.00676114
cluster4742	-0.0935034	0.115025	0.0713403	-0.00973093
cluster17609	0.0891069	-0.00337434	0.0838719	-0.11217
cluster21697	-0.0256728	0.0290689	-0.0960545	-0.00256813
cluster11607	0.104876	-0.0375726	0.0750466	-0.0167074
cluster23592	0.0793879	-0.0102324	0.0208459	-0.123154
cluster8474	-0.0560068	-0.0931719	0.00847168	-0.00343855
cluster197	0.00703321	-0.0726499	-0.0812804	0.128036
cluster15447	0.0616449	-0.0126505	0.041584	-0.1113
cluster23211	0.0833324	-0.0203715	-0.0277192	-0.07513
cluster22099	-0.00298879	-0.031767	0.00394665	-0.0918977
cluster3396	-0.119865	-0.0153309	-0.0352599	-0.0112157
cluster15256	0.0269115	-0.0386997	0.0313542	0.0212643
cluster10650	-0.0589162	-0.0613054	-0.0364105	-0.0183301
cluster6261	0.0466769	-0.0374235	0.0483672	0.0534237
cluster1737	-0.0940819	-0.0354956	-0.0181345	-0.0712334
cluster11398	-0.0352372	0.003797	-0.0460638	0.0215692
cluster15618	-0.0755839	0.12749	0.0107808	-0.0162026
cluster1144	-0.120341	-0.0140969	-0.000527287	-0.00130148
cluster18373	-0.109159	-0.0310592	-0.0444118	-0.0238019
cluster7227	-0.1221	-0.0181823	-0.0233527	0.0467228
cluster23405	-0.0966142	0.040063	0.00410351	0.00479712
cluster10031	-0.088158	-0.0896956	-0.0588319	-0.00159016
cluster7356	-0.0713875	-0.0736286	-0.0291902	0.0174378
cluster15923	0.0204054	-0.00535213	0.0298858	-0.100034
cluster12966	-0.0520651	-0.0768667	-0.0259819	0.0060832
cluster6418	0.0885248	-0.0752602	0.0421738	-0.092581
cluster21771	-0.00217703	-0.087411	-0.132471	-0.0125597
cluster11385	-0.0469827	-0.0444126	-0.130779	0.0576125
cluster1383	-0.118663	0.0486207	0.0742203	-0.00374763
cluster17138	-0.107128	0.0267745	0.045553	0.0262616
cluster8210	0.0576781	-0.0592357	0.0322667	-0.061381
cluster1979	-0.0369888	0.141547	0.0481484	0.0596772
cluster12317	-0.102856	-0.120583	0.0689667	0.0442227
cluster16510	0.0412689	-0.00476746	0.0212221	-0.055907
cluster22851	0.0453993	-0.0236335	0.0173067	-0.151349
cluster4853	-0.119195	0.0995844	-0.0277522	-0.012623
cluster23134	-0.100924	-0.0254902	-0.0929483	0.0087642
cluster15941	-0.00425844	0.0596725	0.0428501	-0.0977191
cluster13247	-0.0261295	0.0816723	0.00380147	-0.00539355
cluster10530	0.0733802	-0.107882	-0.0345794	-0.0895661
cluster12522	-0.094186	0.00571006	-0.0653086	-0.133211
cluster23150	-0.0739168	0.042625	0.0136951	0.0167621
cluster9906	-0.0360881	0.0696611	-0.0274151	0.0637878
cluster4040	0.00623183	-0.0784118	0.0732398	0.00618636
cluster17511	-0.0496747	-0.019301	0.0748166	0.0137127
cluster3658	-0.0358547	-0.127301	0.0208899	0.0464287
cluster17507	-0.108442	0.0397279	0.0299288	-0.0456029
cluster13988	-0.0764875	0.0736714	-0.0156188	-0.0317209
cluster21879	-0.0222544	-0.0512071	-0.0284154	0.0137753
cluster2586	-0.0231973	-0.137023	-0.0189415	-0.100278
cluster23582	-0.0137378	-0.0227651	0.0593401	0.0542953
cluster19213	-0.0808338	0.0916223	0.0688827	0.0153197
cluster19301	-0.0580152	-0.0527297	0.0378039	0.0692352
cluster22413	0.0609033	-0.0280807	-0.0104404	-0.0404465
cluster12438	-0.0404648	-0.0917674	-0.0377326	-0.0103738
cluster20042	-0.0479428	-0.0176404	0.0646377	-0.000894837
cluster10898	-0.131083	0.0198267	0.0415536	-0.0146882
cluster14928	0.0418087	0.0508548	-0.0438489	0.055228
cluster1622	-0.0031209	-0.0958453	0.0481611	0.0620248
cluster8725	-0.0739284	-0.0118257	-0.0736146	-0.0223139
cluster20789	0.0322448	-0.0790935	-0.00284517	-0.143099
cluster22102	0.0135549	-0.0693258	0.0783796	0.0257588
cluster8338	0.0868951	-0.0265969	-0.05059	-0.0389177
cluster19343	0.0625224	-0.0406711	0.105467	-0.073421
cluster5519	-0.0971157	-0.0812861	-0.00853268	0.0223914
cluster12254	0.0659445	-0.0715288	-0.00732361	-0.105049
cluster14215	-0.0516573	0.111066	-0.0204831	-0.0573323
cluster23149	-0.0777858	0.0805174	0.0274915	-0.048135
cluster2166	0.0521705	-0.0518404	-0.0441176	0.0629723
cluster24188	-0.0517521	0.0397135	0.0282063	-0.0809343
cluster14351	-0.0584202	-0.102886	-0.0113203	0.0536004
cluster24004	-0.0929968	-0.102014	-0.0922936	-0.0276151
cluster5523	-0.101839	-0.0179674	-0.0310516	-0.0185407
cluster11802	-0.114632	0.0625617	0.0328783	0.0195914
cluster11908	-0.12282	0.0652589	0.00608527	-0.0268036
cluster21484	-0.0487699	0.0273444	-0.0354302	0.0173841
cluster11883	-0.016688	0.0151128	0.00850259	-0.0264345
cluster16969	-0.00362524	-0.0579383	-0.00521154	-0.0347316
cluster23653	0.0359278	-0.128314	0.0298515	0.0108243
cluster15815	-0.0356829	-0.024602	0.0526668	-0.0493832
cluster23906	0.0145787	-0.0846995	0.024746	-0.0596824
cluster12702	0.000388791	-0.0305368	0.0422133	0.000150961
cluster19545	-0.0423114	0.00388973	0.00762888	0.0937419
cluster3120	-0.0364314	-0.117329	0.0765699	0.0772259
cluster9214	-0.0357012	-0.00655886	0.0928014	-0.0369894
cluster16024	-0.108805	-0.0935491	-0.0563585	-0.0171563
cluster9013	0.0400634	0.0475296	-0.0500189	-0.00675937
cluster20333	0.0792075	-0.0136902	0.0282275	-0.141143
cluster8525	-0.131138	0.0540566	6.01328e-05	-0.00330186
cluster16869	-0.0576248	-0.0970057	-0.061174	-0.0726588
cluster2135	-0.0736291	-0.103262	-0.0121357	0.0472926
cluster1085	-0.144134	0.0297207	-0.0781577	-0.0496514
cluster14543	-0.0600464	-0.0103372	0.087441	0.031879
cluster575	0.0673482	-0.0498453	-0.0320692	-0.0767079
cluster23863	0.0628317	-0.0206711	0.0519762	-0.0908241
cluster14945	-0.0458081	0.0828837	-0.00206248	-0.00349332
cluster2942	-0.0604064	-0.0615275	0.0125643	0.0589279
cluster16967	-0.0472514	0.00181192	0.112369	-0.00583806
cluster21376	-0.0912195	0.143371	0.00485769	-0.0199918
cluster9873	-0.0563272	0.0748312	-0.00887738	-0.00544128
cluster20713	-0.0753625	-0.0930423	-0.0591616	0.0355954
cluster14093	-0.0813445	-0.0833908	-0.0864239	-0.0180971
cluster16769	-0.108393	0.00461851	0.0330339	-0.00553375
cluster3050	-0.0472553	0.00659878	-0.0411177	0.040225
cluster2271	-0.0629373	-0.101508	-0.0949163	-0.0810582
cluster14140	-0.111147	0.00557062	-0.0231622	0.00557137
cluster3881	0.0728142	-0.06957	0.0539586	0.044282
cluster13832	-0.138185	-0.000819264	-0.0211842	-0.0207312
cluster17611	-0.0251998	-0.0142465	0.0365752	0.0754907
cluster9299	-0.0918472	0.131322	0.0243057	-0.00655763
cluster7854	-0.0888923	-0.0547591	0.0618957	-0.0653926
cluster24446	-0.0477809	-0.0714593	0.043182	-0.0402854
cluster19420	-0.0782974	-0.01545	0.00705873	-0.0297407
cluster6521	-0.0028594	-0.040413	-0.0903663	-0.0821449
cluster19608	0.0191367	0.0720753	-0.0825354	0.0933226
cluster5121	-0.0841128	0.0204521	-0.0211834	-0.00640223
cluster6465	-0.134347	0.0443169	-0.00525985	-0.028195
cluster5698	-0.0156678	-0.042825	0.0135059	-0.0500659
cluster10329	-0.0811181	0.121465	0.0120272	-0.013581
cluster656	-0.0901116	-0.0320265	0.0485621	0.0600122
cluster21669	-0.0636882	-0.0886885	-0.00110222	0.0556543
cluster23222	0.0189124	-0.115201	0.0729901	0.0301424
cluster3965	-0.138808	-0.0477915	-0.0876543	-0.024552
cluster18678	-0.132443	0.0652592	-0.0192406	0.00592143
cluster21529	-0.00236046	-0.0521974	0.0581295	0.0237439
cluster23642	-0.0883625	-0.0999892	-0.100202	-0.0226822
cluster2796	-0.0273442	-0.0675896	-0.0252185	-0.00442275
cluster5053	-0.0350122	-0.0968489	-0.0340655	0.0169208
cluster20433	-0.066129	-0.0270349	0.0661421	-0.0520762
cluster12535	-0.0926331	-0.0140498	-0.00207599	0.0261531
cluster21009	-0.119791	-0.0291113	-0.00995504	0.0232908
cluster11486	-0.0834019	0.12564	0.00142404	-0.0339717
cluster7992	-0.0513425	-0.0132684	0.0461338	-0.0734888
cluster4260	-0.118983	0.0593451	0.0474526	0.0269602
cluster10	-0.104424	-0.0520602	-0.0663388	-0.0157695
cluster19896	0.0120471	-0.0469231	-0.0535396	0.000335734
cluster3561	-0.0872741	0.141238	0.0362577	-0.00596724
cluster1639	-0.00331242	-0.130057	-0.00704417	-0.0396992
cluster10010	-0.0288865	-0.0494695	0.0480462	-0.102993
cluster13492	-0.00765053	-0.0264222	0.00231539	-0.0240265
cluster17817	-0.103532	-0.104439	-0.102738	-0.0165305
cluster13414	-0.0214702	-0.0730209	0.0124596	-0.0437066
cluster19505	-0.0594877	0.02985	0.11032	0.00408584
cluster1917	-0.0862711	-0.0900232	-0.0162384	0.0750967
cluster15657	0.0958828	0.0261671	-0.0703373	0.0964192
cluster7839	0.0209227	-0.105631	0.0114839	0.04075
cluster20571	-3.03589e-05	0.018884	0.0621274	0.0417115
cluster6218	0.0123894	-0.0494896	-0.0695569	-0.0581686
cluster3074	-0.128771	-0.073181	-0.0745685	0.0038374
cluster18333	0.00423845	-0.0396237	-0.0346843	0.0438679
cluster3888	-0.0723961	-0.063005	-0.0118369	0.0260004
cluster1995	-0.0757013	0.0900109	0.0565564	0.0406932
cluster21240	0.0402567	0.0364317	-0.0393867	-0.0908064
cluster17032	0.0101338	-0.00779828	0.0621803	0.0650752
cluster22026	-0.12538	-0.0424199	0.0142603	-0.0059037
cluster14606	-0.0361281	0.091097	-5.76682e-06	-0.0234748
cluster23480	-0.0365856	0.0229683	-0.0480235	-0.0738325
cluster16078	-0.0548175	0.116944	0.00412517	0.00352366
cluster23332	-0.050518	0.112775	0.047907	-0.0147592
cluster24098	-0.021707	-0.106255	-0.0457812	-0.00980668
cluster4072	-0.0622857	-0.108521	-0.0148125	0.010226
cluster10252	-0.0760818	-0.0144653	-0.0106699	0.0103192
cluster22581	0.0325254	0.0443554	0.0558316	-0.114195
cluster1732	-0.0991724	-0.105702	-0.086793	-0.0311605
cluster19421	-0.059062	0.129644	-0.00383637	-0.00609868
cluster12361	-0.00411363	0.0296286	-0.0858135	-0.0589052
cluster19198	-0.0846303	-0.0662143	-0.0685826	0.000279713
cluster20799	-0.0609157	-0.0515559	0.0796754	-0.00579917
cluster10741	-0.12217	-0.0497873	0.0570102	0.00682267
cluster5463	-0.115175	0.0499182	-0.0230518	-0.0206488
cluster19969	-0.093874	-0.0532241	0.0293794	0.0523875
cluster22500	-0.0269333	0.00406641	0.0503243	0.0172359
cluster15829	-0.112603	0.0427217	-0.0034658	-0.0324909
cluster8835	-0.0450099	0.0173054	0.0275396	-0.0132022
cluster5874	-0.0334168	-0.107572	0.010624	-0.0042153
cluster20615	0.0224646	-0.0167661	0.0466241	-0.115498
cluster9894	0.0885965	-0.0141075	0.0257168	-0.142933
cluster6885	-0.121331	0.0539635	0.0485854	-0.0315601
cluster2702	-0.123868	0.0256259	0.0160198	0.0225183
cluster16424	-0.0118441	-0.110166	-0.0185413	0.0533574
cluster12826	-0.132463	-0.0260812	-0.0202562	0.0194179
cluster7141	-0.0426943	0.0275384	0.061742	-0.0424786
cluster4790	-0.0286804	-0.0553349	0.0625459	-0.0255184
cluster22170	-0.131269	-0.0917935	0.0326137	-0.00403086
cluster128	-0.0528997	-0.0182679	0.0392479	0.0841725
cluster19043	0.00779054	0.0332187	-0.0225326	-0.0148883
cluster14746	-0.0696951	0.0768572	-0.0119609	-0.011455
cluster5771	-0.0256731	0.0151859	-0.0515352	-0.0757666
cluster23027	0.0868614	-0.00831376	0.0345769	-0.14237
cluster12306	-0.100184	-0.0167133	0.0447581	-0.0216967
cluster6829	-0.132785	-0.00193363	-0.0278679	-0.0288666
cluster15586	-0.0250721	-0.0458859	0.113023	0.0605946
cluster19639	-0.0190942	0.00787365	0.0835703	0.0144124
cluster2553	-0.106237	0.119009	-0.00281976	-0.0110003
cluster7464	-0.0720499	-0.07638	0.0297486	0.0667551
cluster18931	0.0148214	-0.0155842	0.0231542	-0.0875511
cluster12059	-0.0818187	-0.038721	0.00649613	0.0453016
cluster14903	-0.00405177	-0.0033943	0.0554482	-0.0483878
cluster21379	-0.0841131	-0.0813359	0.0276015	-0.0172781
cluster7739	-0.0336407	-0.0896082	0.0364349	0.0565171
cluster23757	-0.103015	0.0978407	0.015697	-0.0308649
cluster12602	-0.0157798	0.00613064	0.110882	-0.0994135
cluster3088	-0.0127959	0.0118327	0.0523424	0.124003
cluster5711	0.026118	0.0503662	0.0485139	-0.0165821
cluster15763	0.00733157	-0.00339977	-0.0400127	0.0301196
cluster60	-0.0440838	-0.0855153	-0.0466667	-0.0185183
cluster16492	-0.0687713	0.0922528	0.0251155	0.0308334
cluster4456	0.00982896	0.0434862	0.0748016	-0.110755
cluster22688	-0.135368	0.0272452	-0.00219793	0.0622138
cluster18658	-0.000194184	0.0352712	-0.0123881	0.0465017
cluster14501	-0.0399245	-0.1417	-0.00401751	0.00366856
cluster19325	-0.0549632	-0.0251682	-0.0252432	0.0109081
cluster4887	-0.0487994	-0.0428852	-0.0380608	0.0774398
cluster10055	-0.126376	-9.54468e-05	-0.0136096	-0.00278824
cluster23989	0.00264378	-0.0690585	0.120519	0.092178
cluster8764	-0.0945747	0.113363	-0.012792	0.00103314
cluster819	-0.0969535	-0.0629265	-0.0315378	-0.0329206
cluster13486	-0.0835373	0.13283	-0.00850995	-0.0370671
cluster13234	-0.0775713	-0.00293755	0.0353949	0.00896108
cluster5101	-0.116	0.0439543	0.0248223	-0.0154899
cluster20386	0.0331514	-0.0233845	0.0880142	-0.00505245
cluster12343	-0.138469	-0.000518491	0.026484	0.00826432
cluster9995	-0.0216377	-0.129326	-0.0150477	0.00726426
cluster16556	0.000922555	-0.0325613	0.0793749	0.0454666
cluster22085	-0.106373	-0.0326396	-0.0202719	0.0566392
cluster21765	-0.0886677	0.0182813	-0.0154856	-0.0139775
cluster11484	-0.0805899	-0.0459991	-0.0968647	0.0350052
cluster7651	0.0339824	-0.0279698	-0.0728691	0.0423597
cluster24524	-0.144281	0.0597801	-0.00193679	-0.00360537
cluster18224	0.0311397	-0.0204047	0.0029451	0.0313065
cluster21494	0.0632333	0.014439	0.0818031	-0.101391
cluster18673	-0.123577	0.0216371	0.101906	0.0197142
cluster10665	0.000842101	-0.120495	-0.0130209	0.0140557
cluster17368	-0.101596	0.0426264	0.0839088	0.0201713
cluster23253	0.0199779	-0.061295	-0.0173285	-0.0196249
cluster17028	-0.119349	-0.00169202	-0.00729785	-0.048035
cluster22641	0.0653445	-0.00179508	-0.0354269	0.0912611
cluster15075	0.00999184	-0.042716	0.039776	-0.025524
cluster11023	-0.0362612	0.0830309	-0.0266128	-0.0205405
cluster16836	-0.0600482	0.00959963	-0.010865	-0.0600939
cluster9594	-0.0467178	0.117942	0.0446544	-0.0337505
cluster8960	0.0204011	-0.100049	0.00368981	-0.0071849
cluster5185	-0.0727758	-0.0896068	-0.00711613	0.00814533
cluster21812	0.03585	0.0571132	0.0364617	-0.125532
cluster9464	0.129676	-0.0120171	-0.0104107	-0.0855715
cluster8763	-0.101526	0.0405192	-0.018473	-0.00603401
cluster10587	-0.0871514	-0.0153466	-0.0418854	-0.00719937
cluster3874	0.104419	-0.103134	0.0379039	-0.0453542
cluster17790	0.0923436	0.00836748	-0.0756148	0.120741
cluster21839	0.0262935	-0.0976636	-0.0477313	0.0136083
cluster14593	-0.0108685	-0.00377879	0.0616705	-0.0199616
cluster4827	-0.111749	0.023132	0.0213338	0.0320373
cluster16125	0.0790806	0.0283947	0.0401718	-0.101538
cluster736	-0.0671537	-0.105968	0.0648637	0.00954529
cluster17452	-0.0553175	-0.0510775	0.052002	0.0310179
cluster588	0.0947553	-0.105638	0.0538609	-0.0429724
cluster1493	-0.000945752	0.0039736	-0.00432729	-0.147939
cluster12339	0.084241	-0.0111816	0.0228108	-0.132381
cluster13266	-0.0194312	0.0201551	0.126058	0.111851
cluster5241	0.00959855	-0.0681812	0.101809	0.0371675
cluster9128	-0.114607	0.0889125	0.0150226	-0.0179283
cluster1617	-0.0578951	-0.0350503	0.0879967	0.0029983
cluster22279	0.000591511	-0.0429505	0.104216	0.0718605
cluster555	0.0884565	-0.00115097	-0.0903348	0.103502
cluster17108	-0.132639	0.00227906	-0.0312969	-0.0273419
cluster5991	0.0373784	0.00463888	0.096049	0.0791849
cluster7180	-0.106254	0.0240544	0.00991492	-0.0517488
cluster21903	0.053733	0.0177153	0.0226992	0.0101705
cluster3547	-0.0316355	-0.098293	0.00800412	-0.076256
cluster4836	-0.105538	-0.0162734	-0.0193404	0.0135493
cluster6442	0.0104688	-0.0940381	0.011583	0.0381259
cluster19265	0.0455521	0.0122743	-0.0325079	0.0438382
cluster3918	0.0101219	-0.0949385	0.0459295	0.0144681
cluster22854	0.0522457	0.0756631	-0.0392591	0.0797369
cluster18816	-0.073688	-0.0371817	0.103514	-0.00386718
cluster1532	-0.128126	0.00118567	0.00164525	0.033905
cluster16673	-0.0743896	-0.0774578	-0.0911621	0.00812678
cluster6311	-0.0634601	0.0121864	0.109143	-0.00869001
cluster6637	-0.130549	0.0573849	0.0372859	-0.00389991
cluster12223	-0.0951718	-0.0393484	0.0518315	0.0634892
cluster22313	0.0187924	-0.114062	-0.0843994	-0.0317214
cluster24320	-0.0623275	-0.0320969	0.0545466	0.0644224
cluster14235	0.02884	-0.027925	0.0667558	-0.0469665
cluster22618	-0.0859339	-0.018564	-0.025488	-0.0019313
cluster18984	-0.0999727	-0.106179	-0.104262	-0.0208642
cluster3077	0.020602	-0.119174	-0.0237058	0.0453925
cluster5319	-0.0713344	-0.0503051	-0.0833139	-0.0431857
cluster20127	-0.100377	-0.0765546	0.0520801	0.0361722
cluster17950	0.0729888	0.0632892	-0.077929	0.0909638
cluster4279	-0.112438	0.0228135	0.000816277	0.00316836
cluster16859	-0.0698345	-0.102367	-0.0358446	-0.0397054
cluster11766	-0.0673903	-0.0373683	0.0817293	-0.0182462
cluster1644	-0.0966328	-0.0255883	0.0881307	-0.0610634
cluster4664	0.0530057	-0.0088938	-0.00528227	-0.0790114
cluster23057	-0.154319	0.0314917	0.0124712	0.00865588
cluster10777	0.0234093	-0.00754808	-0.128148	0.089735
cluster40	-0.0735172	-0.0257326	-0.0268832	0.0456118
cluster23670	-0.0966126	0.0388814	-0.0516595	-0.0392497
cluster396	0.0451959	-0.00923418	-0.0767938	0.128533
cluster8411	-0.0033861	-0.108273	0.0046432	-0.0480576
cluster21997	-0.00364392	-0.0609318	0.0306404	0.0802195
cluster9065	-0.063497	0.0458557	0.0311233	-0.038325
cluster3951	0.0246241	0.136156	-0.0816936	-0.0253021
cluster23049	-0.0503999	0.020836	-0.0575889	0.0146857
cluster22600	-0.014177	-0.0448295	0.00314786	-0.00725769
cluster19369	-0.0314035	-0.00738616	-0.038321	0.0169298
cluster727	0.0377087	-0.0464336	-0.00374956	-0.147125
cluster8151	-0.0546339	-0.0846111	-0.0178314	-0.0464769
cluster22464	0.0495786	-0.0417747	-0.038743	0.0850011
cluster706	-0.10623	-0.0544015	-0.039475	0.017645
cluster12295	0.0329787	0.0494636	-0.0754532	-0.0533166
cluster15338	-0.0663794	0.132312	0.00406206	-0.0153621
cluster14545	-0.0868863	0.0801922	0.126577	0.0457712
cluster14423	0.0637321	-0.113202	0.0116135	-0.0578023
cluster16457	-0.101997	0.0306314	-0.0422006	-0.0241298
cluster20373	-0.125262	0.020103	-0.0751391	-0.0844046
cluster251	-0.139429	-0.0479888	0.00140422	0.0215267
cluster16638	0.105463	0.0290223	-0.0787552	0.109067
cluster6722	-0.0877162	0.0282481	0.013928	-0.0345365
cluster1554	-0.0846377	-0.0486185	0.0645308	0.0176825
cluster5094	-0.0583272	-0.060491	0.0770691	0.0252268
cluster5231	-0.032965	-0.00242914	0.139378	0.0132074
cluster10526	-0.105928	0.0165912	-0.0263366	-0.0129479
cluster20340	-0.0153444	-0.0422767	-0.0345302	0.0310926
cluster15056	0.0890225	-0.0192417	0.00193588	-0.0938943
cluster20891	-0.130575	0.0217439	-0.00396873	-0.00294285
cluster4964	-0.0439197	-0.0628066	-0.0145305	-0.0048788
cluster3593	-0.11087	-0.0162343	0.0321866	-0.0054801
cluster8875	0.0533516	-0.0120902	0.0570386	-0.0394282
cluster20405	-0.0840702	0.0402293	0.052709	0.0305762
cluster14766	-0.0905956	-0.0207788	0.113548	-0.0192955
cluster16254	-0.0471129	-0.10996	0.0246019	0.0542152
cluster9347	-0.0999156	-0.104935	0.0525122	0.0303385
cluster16429	-0.0757289	0.00753003	0.0110953	0.0275587
cluster12376	0.0353392	-0.0868974	-0.0215371	-0.0416717
cluster19100	-0.107754	0.0152069	0.00746918	-0.00534788
cluster8236	-0.106055	0.0201584	-0.0415856	-0.0897496
cluster20543	-0.0596319	0.028123	0.0246441	0.00715552
cluster22186	-0.0666838	-0.0532356	-0.0882983	-0.0176255
cluster11152	-0.138274	-0.00540776	0.0113711	0.0368849
cluster4918	-0.0548528	-0.0695719	-0.0337663	-0.0705294
cluster17810	-0.010166	-0.106913	-0.0500872	0.0207297
cluster1229	-0.0974064	0.00383169	-0.019675	0.0720887
cluster17072	-0.0555155	-0.0948837	-0.0725425	-0.0202787
cluster12775	-0.0875047	-0.00878325	0.0442818	0.0112689
cluster8507	0.0752554	0.0375777	-0.0463133	-0.00713128
cluster18826	-0.0916042	0.002774	0.0181126	0.0173908
cluster951	-0.0254422	-0.0529003	0.120594	-0.0219543
cluster8376	-0.10065	0.0647526	0.0632581	0.00454871
cluster21003	0.0406067	-0.00323268	0.00639178	-0.0524902
cluster19617	-0.100772	-0.107649	-0.0597371	0.00137813
cluster11099	-0.0391739	0.022069	0.100033	0.0101881
cluster1846	-0.0875051	-0.0691531	-0.109417	0.0478993
cluster12519	0.0472326	-0.00752798	0.0154758	-0.0808294
cluster7511	-0.127242	0.0458815	-0.0490993	0.072469
cluster21897	0.0278759	0.0666662	-0.042431	0.0526075
cluster6965	-0.0732555	-0.0490374	-0.0525347	0.0486782
cluster6811	0.016651	-0.101378	0.0490267	-0.0334234
cluster16842	-0.118059	-0.0702279	0.0116388	0.0441154
cluster18457	-0.142653	-0.0153731	-0.017059	-0.011432
cluster2016	-0.0957595	-0.0196048	0.00483944	-0.0128035
cluster7065	1.24778e-05	-0.0151195	0.0377237	-0.121231
cluster15211	0.0785892	0.00727795	-0.102584	0.105869
cluster12424	-0.0951253	-0.0335674	-0.0882951	0.0423032
cluster11512	-0.110144	0.105643	0.0208699	-0.0161622
cluster17094	0.120233	0.0173561	-0.0648824	0.0551251
cluster9385	-0.122059	-0.0841486	0.016891	0.00724957
cluster20402	0.013144	-0.133476	0.0702119	0.0170529
cluster13574	-0.109573	-0.0143256	-0.00268716	0.019735
cluster6400	-0.0947819	-0.0858642	0.0103502	0.079239
cluster24146	0.064551	1.21626e-05	0.0350084	-0.0366222
cluster18295	-0.0990173	-0.0272377	0.0361711	0.0517918
cluster16620	0.0199407	-0.0180728	0.00313223	0.0873632
cluster19463	0.0922583	0.0285615	-0.0693443	0.0962761
cluster6199	0.00101747	-0.0130804	0.116207	-0.052524
cluster22509	-0.0670825	-0.0575842	-0.021984	-0.0203936
cluster3938	-0.0628859	-0.0352902	0.0375433	-0.0615749
cluster11982	-0.102599	-0.0304176	-0.0688114	-0.0174496
cluster6489	-0.111948	0.00181721	-0.00816261	0.00476918
cluster7604	-0.0943091	0.0736727	0.00376369	-0.0245524
cluster13431	-0.134623	0.0361891	-0.0286535	-0.019752
cluster3994	-0.0149765	-0.0513309	0.144653	0.0629322
cluster1920	-0.0352326	0.0458116	-0.0391141	-0.0193957
cluster13889	-0.0934673	-0.0506757	-0.0442445	-0.0315444
cluster7406	-0.0438939	-0.0290424	-0.00744222	0.0153901
cluster12830	-0.0170669	-0.052839	0.131278	0.0578452
cluster15185	-0.000203415	0.0684451	0.0050611	0.00568408
cluster6697	-0.0858454	-0.0632517	0.0422168	0.0183789
cluster7640	-0.0219588	-0.00481629	0.1046	-0.0276502
cluster15385	-0.0439571	0.00199188	0.0152043	-0.0209674
cluster2501	-0.0560338	0.0179316	-0.0997731	0.0170276
cluster24500	0.0996407	0.0331539	-0.0762057	0.104679
cluster23483	-0.0342164	0.143799	0.0143956	0.0198369
cluster24119	-0.070707	-0.00507168	0.0256446	0.0439463
cluster18442	-0.11891	0.0501467	-0.0274963	-0.00699189
cluster17568	0.0224793	0.026248	0.114429	-0.0129437
cluster15489	-0.0216764	-0.0572851	0.144964	0.069037
cluster1651	-0.0368817	0.0353949	-0.106303	0.0324493
cluster18021	-0.0625327	-0.0673437	0.092962	0.0296927
cluster3544	0.0201946	0.00779831	0.0358544	-0.123637
cluster7247	-0.0680921	-0.114299	-0.0270214	-0.00282408
cluster20946	0.0796143	0.0052868	0.0130087	0.00848364
cluster6093	-0.100719	0.0203029	0.00163395	-0.00981201
cluster17454	-0.0874503	-0.0496953	-0.00378604	0.0114581
cluster11725	-0.110736	-0.0720178	-0.0367851	-0.0562375
cluster20204	-0.0152863	-0.0736378	0.079786	0.0587946
cluster6294	-0.161537	0.00309436	-0.0170913	-0.0251501
cluster1039	-0.0968973	-0.0125405	0.0884571	-0.0204247
cluster9722	-0.114263	-0.0591261	-0.0259965	-0.0342913
cluster8997	0.0398178	0.0936968	-0.0150386	0.0352821
cluster18762	0.053146	-0.111513	-0.00700667	-0.0770863
cluster7474	-0.118625	0.0277786	0.0366113	0.0287553
cluster21321	-0.0668451	0.0586537	0.0700824	-0.0291997
cluster19681	0.0349609	-0.0347931	-0.0846045	0.00517657
cluster906	-0.000171264	-0.0860587	-0.0232673	0.111245
cluster12377	0.0575173	0.0405116	-0.00846561	-0.074071
cluster11459	-0.13346	-0.0149946	0.0165468	0.000811166
cluster21510	0.0499718	-0.0136993	0.0197217	-0.0382487
cluster15273	-0.035288	-0.0659886	0.127476	0.067664
cluster12337	-0.0103683	-0.0479775	-0.0302796	-0.0852029
cluster18700	-0.0637387	-0.124333	-0.0346301	0.0741634
cluster12837	0.0541554	-0.105633	-0.0221497	-0.0238703
cluster7475	-0.101784	-0.0721189	0.0225662	0.0802101
cluster12203	-0.0796487	0.0486756	0.0108383	0.0208055
cluster3474	-0.14471	0.0175348	-0.0121152	-0.0127382
cluster14139	-0.0584421	-0.0528617	0.0648866	-0.0467513
cluster21127	-0.0816632	-0.0490666	-0.0106217	-0.081346
cluster13415	0.0641562	0.0015439	0.0398187	-0.151629
cluster20743	-0.0888065	0.0949435	0.0224707	-0.0121836
cluster21007	-0.104657	-0.0731325	-0.0169494	0.0137729
cluster2121	-0.0805831	0.0324724	0.0486395	-0.018656
cluster22685	-0.0863155	0.142969	0.00110834	-0.0209292
cluster23956	0.100032	0.0276241	-0.0752563	0.104658
cluster19542	-0.0500286	0.0406496	0.0501832	-0.00318907
cluster14579	-0.128077	-0.0454793	-0.0436978	-0.00390256
cluster14254	0.0285887	-0.0294229	0.0338858	-0.0769546
cluster10011	-0.0698711	0.000553928	0.0597623	0.00908233
cluster14480	-0.119611	-0.0356032	-0.0626915	0.00931794
cluster8409	-0.019242	-0.0249312	-0.147878	0.0622457
cluster14130	-0.080056	-0.100365	0.042259	-0.0138256
cluster20618	0.0378203	-0.115456	0.0561544	-0.0603343
cluster10001	-0.0979313	0.0162953	0.0994994	0.0203595
cluster11115	0.0373739	-0.00114039	0.00242299	0.0310877
cluster5657	-0.0354928	-0.0413747	0.0445483	0.0368387
cluster5480	0.0275342	-0.0328859	-0.00595051	-0.0798511
cluster6123	-0.0135459	-0.0231899	-0.0294612	-0.0369435
cluster13141	-0.136221	0.0457898	0.0448948	-0.00601713
cluster22878	-0.0166782	-0.109387	0.0461516	-0.0348046
cluster207	-0.0333214	-0.0795086	0.040813	0.00687318
cluster15665	-0.0333654	-0.00815829	0.0502862	0.034937
cluster16777	-0.0158113	-0.039952	0.127937	-0.0622092
cluster4861	-0.0846821	-0.0401391	0.0288208	0.0462327
cluster20959	0.0244384	0.0778653	-0.0759314	0.100464
cluster12279	-0.0260931	-0.00858249	-0.0433579	0.118591
cluster8363	0.0229887	-0.0316312	-0.0608434	0.0145401
cluster15088	-0.12533	0.0496085	0.0145581	0.00741771
cluster6245	-0.0835715	-0.0574012	-0.0100828	-0.0284017
cluster5616	-0.131698	-0.0750738	-0.0869743	-0.00488797
cluster11377	-0.137585	0.0351454	0.00288709	0.0553485
cluster21064	0.00694777	-0.0151431	0.0517633	0.0401969
cluster17794	0.0752351	0.0504473	-0.0387992	0.108168
cluster20461	-0.146223	-0.0548399	-0.010227	-0.0093718
cluster15497	0.0249837	0.0923542	-0.0317787	0.041313
cluster5054	-0.0454028	-0.0703275	0.0124403	-0.0917905
cluster2739	-0.0744257	0.0265571	-0.0314086	-0.0944378
cluster10201	-0.0295657	-0.0252319	0.0448636	-0.0082597
cluster21213	-0.0618176	0.0243995	0.0582939	0.0242586
cluster18128	0.0414126	-0.0344421	0.0324541	-0.105398
cluster18915	0.0564439	-0.0237546	-0.0104	-0.0880207
cluster13385	0.0273604	-0.0781309	-0.0396576	0.0849076
cluster10715	-0.0249537	-0.0558368	-0.00101994	-0.128987
cluster3494	-0.137137	-0.0188399	0.0601199	-0.0148475
cluster24439	-0.0243189	-0.0649448	0.094086	0.0859579
cluster7530	-0.0483086	-0.0242105	-0.0176369	-0.0784445
cluster2869	-0.114883	0.116565	0.0216985	0.00934802
cluster11299	-0.104979	0.00322648	0.0844461	0.00968693
cluster8949	0.119054	-0.00858284	0.00450864	-0.0936444
cluster18684	-0.045042	-0.0829368	-0.0948535	0.00618393
cluster17996	-0.060954	0.098593	0.0185982	-0.0589137
cluster18321	-0.0587621	0.0706773	0.109157	0.0131678
cluster15117	0.081931	-0.0805311	-0.0161982	0.0213866
cluster20371	-0.0954951	0.0881464	0.0664872	0.0376162
cluster16799	-0.0458449	0.0415852	0.0116633	0.0307191
cluster17383	-0.132958	-0.0312949	-0.0484979	-0.00611925
cluster7200	-0.0304068	-0.072167	-0.140994	0.043038
cluster8043	-0.0703131	0.00482112	0.0742106	0.0433192
cluster4938	0.014698	-0.0300436	0.0450826	-0.117415
cluster17734	-0.0742332	-0.0355141	0.0243702	-0.027251
cluster14578	-0.0881177	0.0194158	-0.0147506	-0.00331555
cluster14886	-0.0611691	0.159918	-0.00627168	-0.00517205
cluster13612	-0.138946	-0.00380337	0.0178867	0.0035145
cluster23123	0.0609887	0.0222131	-0.0450087	0.0595967
cluster19544	-0.025806	-0.0133079	0.0622532	0.0161195
cluster303	-0.0400881	-0.0601592	0.0418756	-0.0663011
cluster20398	-0.0732659	0.0553539	-0.0125634	0.0251724
cluster5544	0.0548771	-0.0468524	-0.0999181	-0.0366847
cluster22356	0.0735395	-0.0140298	0.0290231	-0.137967
cluster1967	-0.040211	0.0418166	0.0405689	0.00527074
cluster20314	-0.0848629	0.0314038	0.0170087	-0.0184313
cluster20859	-0.117768	-0.0188989	-0.0276077	-0.007716
cluster121	-0.150624	0.0186696	0.0145045	-0.0139694
cluster9626	-0.00484957	-0.0548995	0.14333	0.0998905
cluster8112	0.0169765	0.0131327	-0.0106942	0.131996
cluster9596	0.0722104	-0.0347595	0.0204197	-0.137128
cluster8302	-0.0807678	0.0203141	-0.0297844	0.0185157
cluster14635	-0.0892992	-0.0113484	-0.0181106	-0.0182596
cluster7031	-0.118183	0.0336568	0.0120049	-0.0112067
cluster17617	-0.00926403	-0.0671304	0.067706	-0.0346212
cluster10657	-0.130667	0.0175772	0.0315946	-0.000328732
cluster9327	-0.0695983	-0.0674142	-0.0908716	0.037423
cluster21105	0.00856607	-0.0205427	0.0276681	-0.00413067
cluster19489	-0.0292254	-0.0561073	-0.0107126	-0.0105767
cluster12188	-0.126529	0.0282737	0.036814	-0.0302305
cluster6909	-0.144822	0.0124388	-0.0899004	-0.0285425
cluster3613	-0.127495	0.0628508	0.0288405	-0.0511701
cluster18890	0.0356736	-0.0403283	0.0964826	0.0408217
cluster9072	-0.101352	0.0143165	0.00804123	0.0320109
cluster24501	-0.0655459	0.0767412	-0.000352648	-0.0347883
cluster12237	0.140446	0.0114219	-0.00831557	-0.00422474
cluster5933	-0.0707912	0.0342536	-0.038038	-0.0109473
cluster22526	-0.0404999	-0.019656	-0.01298	-0.0192102
cluster3638	0.0740012	0.0135295	0.0192973	0.0817454
cluster16146	-0.0492671	-0.108944	0.00302111	0.0579466
cluster14938	-0.0305391	0.115257	0.0221174	-0.0664848
cluster15050	-0.110801	-0.071914	-0.0461266	-0.0282759
cluster2861	0.0178781	-0.0630668	0.0881767	0.101916
cluster24186	-0.0601247	0.121733	0.00382809	-0.0139471
cluster19971	0.0184063	0.103042	-0.0457279	0.0554855
cluster23695	-0.0517755	-0.0605711	-0.0648482	-0.0087879
cluster10063	-0.0320234	-0.0408233	0.114667	-0.0368859
cluster8408	-0.0497814	0.114126	0.0042203	-0.0117772
cluster11002	-0.00705952	-0.0334201	0.09487	0.0192904
cluster18207	-0.0423201	-0.0873174	-0.00942903	-0.000489395
cluster22561	0.0396529	-0.0230419	-0.103148	-0.0283759
cluster23992	0.0671987	-0.0382426	-0.0368052	-0.0570182
cluster11065	-0.0264558	-0.0313559	-0.0366371	0.0409437
cluster6518	-0.0474192	0.0135402	0.0771265	-0.00894858
cluster15949	0.0192369	0.0859922	-0.0139427	-0.0175121
cluster9629	-0.125799	-0.0823568	-0.0550982	0.0115895
cluster25	-0.0964177	0.0131114	0.0176143	0.0113591
cluster8129	-0.100055	-0.0104355	-0.0192426	0.0357723
cluster20524	0.0269862	0.048811	0.000405767	-0.0205663
cluster2589	0.0217423	-0.0658413	-0.0426067	-0.0644109
cluster15957	0.0173206	-0.072514	-0.00531431	-0.0839755
cluster21304	-0.0848612	-0.0856965	-0.0716333	0.0175777
cluster8451	-0.096925	0.00987957	-0.0172527	0.0448392
cluster7760	0.0388615	0.0901239	-0.0399691	-0.050047
cluster21026	-0.0696082	0.00402155	0.0605225	-0.0601018
cluster3295	0.0168557	0.0284871	0.152516	-0.072661
cluster19570	-0.156445	0.00841523	0.0248901	0.0148642
cluster21621	0.0158664	-0.0360846	-0.0247386	-0.00475508
cluster9296	-0.11385	0.0140909	-0.0368136	0.00220753
cluster699	0.0568887	-0.0450413	-0.0248735	-0.0700786
cluster297	-0.0264177	-0.0237739	0.0474599	-0.0941837
cluster14649	0.00314273	-0.0366171	0.0404355	0.0246571
cluster18067	-0.0976309	-0.0455289	0.00847909	0.0127339
cluster3696	-0.0099134	-0.0585345	0.108807	0.0301217
cluster6130	-0.0450887	-0.00154171	0.00945397	0.0110236
cluster14245	-0.0764722	-0.0948074	-0.0607771	-0.0472616
cluster2180	0.0160505	-0.0128852	-0.0037782	-0.0478059
cluster18202	-0.144712	-0.0678696	0.0412861	0.0373226
cluster22939	-0.0765375	-0.0196132	-0.0643118	0.0356728
cluster11574	0.0481153	-0.0479501	0.122669	-0.104133
cluster22021	-0.0015302	-0.00606033	0.0428206	0.0472856
cluster11779	-0.0658006	-0.116442	-0.0433019	-0.0583959
cluster5347	0.0335129	-0.000413397	0.0491365	-0.0471414
cluster9851	-0.0997453	-0.0403209	-0.0804683	0.0151123
cluster23017	0.00468254	-0.0376746	-0.0283473	0.00315416
cluster12258	-0.0757751	0.151101	0.00464184	-0.0175376
cluster388	0.0856599	0.0773773	-0.0696951	0.0778044
cluster1666	-0.123009	-0.0155647	-0.00616425	0.00848065
cluster8621	0.0522064	-0.0403132	-0.0245138	0.0820626
cluster19704	0.00221896	-0.0191618	-0.033983	-0.165532
cluster18809	0.0730606	-0.00868575	0.017624	-0.109501
cluster17784	-0.0978064	0.00148382	-0.017496	-0.00231217
cluster8230	0.0949112	0.0583019	0.0466194	-0.0917718
cluster9199	-0.0491463	-0.08274	-0.0720125	0.0383309
cluster8546	0.0943968	-0.0552104	0.0167397	-0.0216872
cluster10675	0.0116937	-0.0497954	0.103693	0.0243393
cluster11461	-0.048916	-0.0992356	0.00157479	-0.0131774
cluster16133	0.0641574	-0.0256034	-0.00730828	0.128178
cluster17491	0.0762977	-0.0147955	0.0306228	-0.144398
cluster21883	0.027145	-0.044531	0.0968822	-0.0358149
cluster12334	0.00978276	-0.109162	0.013862	0.0253075
cluster23436	-0.0520522	0.0290976	0.0177565	-0.016146
cluster5682	-0.0578914	-0.060649	-0.00754063	0.0018762
cluster15197	-0.0627077	0.0562718	0.0344397	0.015966
cluster2826	-0.0406537	-0.0137707	-0.116264	0.00235063
cluster3081	-0.0554077	0.0906247	0.0135991	-0.0696635
cluster4905	-0.0842986	0.0140509	0.0100489	-0.0357916
cluster13383	0.0728827	0.0750464	0.120284	0.0249603
cluster20094	-0.0705344	-0.0894659	-0.00393985	0.0311912
cluster12263	-0.11232	0.117631	0.00492669	-0.00207319
cluster15515	-0.080701	0.120848	-0.0419066	0.000827799
cluster7208	-0.135105	-0.0714977	0.0601695	0.010481
cluster5885	0.00117769	-0.115053	-0.0171787	-0.0654607
cluster10869	-0.107084	-0.0216663	-0.00655117	0.0462615
cluster21895	0.0316331	0.052031	0.0108678	-0.0952484
cluster22336	0.0798882	-0.0588079	0.0313865	-0.0919908
cluster17154	0.0598746	-0.0148932	0.039848	0.0143359
cluster23878	-0.0732543	-0.0572209	0.0293142	0.0611689
cluster22042	-0.0793074	0.0823102	0.0297271	-0.0375627
cluster15964	-0.0641668	-0.0961466	-0.00287215	0.0121501
cluster17661	-0.0073332	0.0984375	0.0553597	0.106917
cluster15642	-0.062454	0.0423243	-0.00360395	-0.0660336
cluster14385	-0.0975304	0.119068	-0.00838791	-0.0300472
cluster17599	-0.0983647	0.0438328	-0.0362188	-0.0203704
cluster22517	-0.102949	-0.0564475	-0.0245791	-0.104837
cluster23399	-0.0754511	-0.0151421	-0.0708097	-0.0440054
cluster20156	0.0862159	-0.0126966	0.0260194	-0.142059
cluster23782	-0.0304274	-0.0755694	0.0697563	-0.0252201
cluster7506	-0.0280719	-0.136381	-0.00605026	0.0584283
cluster5739	-0.0867201	0.128437	0.0171069	0.000710945
cluster9383	0.0214211	-0.0427972	-0.00300263	0.0164537
cluster3933	-0.121942	0.0430302	0.000831918	-0.0347375
cluster13711	-0.0713443	0.00974	-0.0679791	0.0589185
cluster10435	-0.0700426	-0.113529	0.043709	0.00785331
cluster6732	0.0339155	-0.10225	0.0740998	-0.0500109
cluster5642	-0.0742897	-0.0439058	-0.0416484	0.0640617
cluster3983	-0.0735777	0.0319528	-0.0438864	-0.00561176
cluster16588	-0.0363932	0.0903808	0.00363279	-0.00872939
cluster10900	-0.0500138	-0.0118331	0.0268228	0.0509242
cluster1389	-0.0271555	-0.11032	-0.055285	0.058822
cluster15634	-0.0770763	-0.0688274	0.0971944	0.0276017
cluster1483	-0.0519862	-0.0866382	-0.0911227	-0.0342823
cluster20321	-0.0866253	0.0146283	0.0419406	-0.0118177
cluster21437	-0.0386288	-0.0794326	-0.0181106	0.000273424
cluster11356	0.0652683	-0.0235724	-0.020811	-0.091792
cluster23690	-0.139433	0.0478168	0.0419752	-0.0230372
cluster1700	-0.0748583	0.0440243	0.0359032	0.00861227
cluster2798	-0.0720066	-0.0916642	-0.0536073	-0.0595395
cluster9962	-0.130967	0.084057	-0.0376064	-0.0221739
cluster1391	-0.088225	-0.0023651	0.0203542	-0.0303375
cluster20966	0.0573689	-0.0355845	0.0391325	-0.111135
cluster3973	0.120992	0.0135377	-0.03543	-0.0153356
cluster11060	0.0283694	-0.0244329	-0.0732495	-0.110227
cluster9274	-0.119708	0.00910576	-0.0147435	0.0304715
cluster17356	0.000445372	-0.0794756	0.0370445	-0.0572355
cluster220	-0.143091	0.0252981	-0.0150523	0.00531574
cluster12168	-0.0237876	-0.0767148	-0.0699293	-0.00806689
[truncated: 22,335 more rows]

## Sheet: PhenInac
Supplementary Table 5. RDA loadings of experiment conditions. A two tailed z test was used to find the outlaier
transcripts across RDA axis. Outlaier transcripts contributing the most to the separation were used for GO analysis.
	RDA1	RDA2	RDA3
cluster11757	-0.0327336	0.00529156	-0.0550403
cluster7843	0.034174	-0.0460288	-0.0215804
cluster3904	-0.0503595	-0.0144709	0.00648686
cluster5170	0.00181987	-0.0349935	0.00501423
cluster10585	-0.0835053	-0.0265002	0.0882997
cluster7725	-0.0168359	0.0385451	-0.0486757
cluster18290	-0.0354167	-0.0140257	-0.00684606
cluster3656	0.0175015	-0.0317259	0.0247191
cluster7638	0.0485141	-0.0567087	0.0294779
cluster21262	-0.0210761	-0.0361137	-0.038486
cluster19680	0.041188	0.0518163	-0.017275
cluster17998	-0.0279791	0.0175498	0.00597723
cluster9929	-0.0223193	0.00852838	-0.0341117
cluster7668	0.0109027	-0.0525844	0.00186782
cluster8730	-0.0548101	0.0188285	-0.0270216
cluster6236	-0.0478812	-0.011827	0.0174135
cluster17924	-0.0721656	0.0271444	0.0151653
cluster3427	0.000686893	-0.0587297	-0.00193022
cluster5436	-0.0190458	-0.0439468	-0.0197923
cluster14357	0.041777	-0.0387742	0.00619754
cluster10175	-0.0375251	-0.0649729	0.0227137
cluster5890	-0.0395959	0.00496049	-0.0125442
cluster2929	0.00190443	0.0106616	-0.0564982
cluster6776	0.137861	0.00251692	-0.0142576
cluster9422	-0.0875604	-0.0102531	0.0105458
cluster7328	-0.0186305	-0.0521105	-0.000703936
cluster2663	0.00407648	0.0524836	0.00386649
cluster22400	0.0813784	0.0160189	-0.0323423
cluster13176	-0.0289038	-0.103647	0.027228
cluster4873	0.0809929	0.0666723	-0.0330651
cluster449	0.043033	-0.0436387	0.0222944
cluster1151	0.138559	0.0236691	-0.023779
cluster16850	0.0106466	-0.029421	0.00228045
cluster4735	-0.0750263	-0.0445357	0.0275428
cluster23321	-0.143932	-0.0152369	0.0144396
cluster20949	-0.0765057	-0.0388453	-0.0862806
cluster11012	0.00906553	-0.0420401	0.0447562
cluster7079	0.0219891	-0.0273485	0.0501235
cluster12596	0.0603868	-0.0508335	0.00444615
cluster16788	-0.0732958	-0.0327739	-0.0531064
cluster9328	-0.0143794	0.0429019	-0.00384655
cluster12073	-0.0343592	-0.094168	-0.0120616
cluster1379	-0.0606928	-0.00713214	0.0587184
cluster12538	0.0744611	-0.0313423	0.00566787
cluster11692	0.0159672	-0.039838	-0.00356782
cluster12572	0.0312814	-0.070809	0.0016875
cluster4717	0.0696689	-0.00410221	-0.0243962
cluster6626	0.0122917	-0.0338773	-0.0489055
cluster14609	0.0848064	-0.0174946	-0.0206049
cluster18562	0.0137073	-0.0154716	-0.0119231
cluster8179	-0.0544685	-0.0416994	0.0294182
cluster13017	0.0379599	-0.0347693	-0.0121246
cluster14901	0.0107141	-0.0385859	-0.00924572
cluster22992	0.0191604	0.0483982	-0.0317723
cluster23605	-0.109293	-0.0142897	0.0194551
cluster7257	0.0691182	-0.0274282	0.0490516
cluster6498	-0.0266879	-0.00639541	-0.0158158
cluster4491	0.0173705	-0.0512616	0.0100837
cluster17672	0.0439894	-0.0381195	-0.00491498
cluster14269	0.00697786	-0.0251302	-0.00602153
cluster24455	0.0454501	0.0331344	0.000915301
cluster17584	0.0679102	-0.0210957	0.00448254
cluster944	-0.0741131	-0.0256292	-0.0156853
cluster19985	0.0254007	-0.0201713	-0.0441749
cluster12119	-0.0266974	0.0110903	-0.0489299
cluster7185	0.0618098	0.0430491	-0.00349228
cluster3818	0.0384268	-0.00796306	-0.0452545
cluster23926	0.00676538	-0.0411812	0.022737
cluster9681	0.0476436	-0.00381829	0.034441
cluster23501	0.0167352	-0.02461	0.042556
cluster5754	0.0615229	-0.0172416	0.0130404
cluster21448	-0.0845618	-0.0504467	0.0113561
cluster6103	0.000945765	-0.0765094	0.0397195
cluster19438	-0.0719185	0.0110265	0.0173607
cluster7403	-0.0550238	-0.00898179	-0.00475765
cluster10453	-0.0411696	-0.0115116	-0.000270163
cluster5976	0.0666922	0.0679601	-0.0199784
cluster2790	0.0647374	-0.0468673	-0.0162084
cluster8456	-0.0503984	-0.0723631	-0.085628
cluster3673	0.0409702	-0.0769651	0.00646809
cluster7229	0.122072	0.0215217	-0.0229761
cluster13108	0.050972	-0.0617593	0.0368313
cluster10501	-0.00923171	-0.022629	-0.0460299
cluster19957	0.0554533	0.0406932	-0.0139114
cluster16931	-0.0536352	-0.00338888	0.0431946
cluster15959	0.0670695	-0.0213519	0.00530355
cluster6643	-0.0838219	0.0341341	-0.0479753
cluster1360	-0.0906335	-0.0173991	-0.0342241
cluster20083	0.033625	-0.0500553	0.0238725
cluster20893	0.0416897	0.0725207	-0.041623
cluster259	0.00390915	-0.0209634	-0.00232039
cluster23316	-0.0119538	0.0787791	0.00431303
cluster580	0.0556758	-0.0152993	-0.0213635
cluster21735	0.0608166	0.0228867	-0.0329547
cluster2365	-0.0311378	-0.0462438	-0.025458
cluster2857	-0.0504974	0.0231039	0.0309605
cluster8227	0.103757	0.0315316	0.00731989
cluster21691	-0.103838	-0.0278587	-0.0253051
cluster20176	0.0170567	-0.0416437	-0.0229819
cluster13836	0.063233	0.00844595	0.00962751
cluster20472	0.0693647	0.0233028	-0.0112236
cluster4765	-0.0546211	0.00753088	0.0221761
cluster10151	0.116788	0.0218954	-0.0329507
cluster9815	0.0732939	0.0461033	0.00783392
cluster24433	-0.0015057	0.00333874	-0.0192588
cluster22732	-0.017948	-0.0166856	-0.0428966
cluster1692	-0.0919104	0.000620665	-0.0118402
cluster9420	-0.0402636	0.0115135	0.0281197
cluster7118	0.0125614	-0.0424153	0.0148383
cluster24251	0.0146588	-0.00104895	0.00763954
cluster22855	0.0266562	-0.0162175	-0.0303796
cluster20568	-0.0120755	0.0106193	0.0229715
cluster7417	-0.066377	-0.00542405	0.0354966
cluster8032	0.0680051	-0.00622938	0.0050323
cluster21165	0.0642473	-0.0495107	-0.0336371
cluster5981	-0.015245	-0.0405604	-0.0167276
cluster6243	-0.041588	-0.0376793	0.00334394
cluster3972	0.0482647	-0.0485611	-0.0221245
cluster13489	-0.0902316	-0.0137197	0.0564445
cluster20179	0.0492709	-0.0377306	-0.0106206
cluster13014	0.0820198	0.0281807	-0.030609
cluster5879	0.0817858	-0.0140319	-0.0076436
cluster15929	0.0844054	-0.0554182	0.00150223
cluster16172	0.0387412	0.0231003	0.0205083
cluster5001	-0.000542758	0.0539987	-0.00503111
cluster6584	-0.0373566	0.0192356	0.0248704
cluster2244	0.0676201	0.00163712	-0.014913
cluster880	0.0741375	-0.0178685	-0.033208
cluster21221	0.0391887	-0.0907302	-0.0114186
cluster11368	0.00589131	0.0106656	-0.014773
cluster1935	0.0503758	0.0194302	-0.0162664
cluster7697	0.0413365	-0.0461112	0.0322624
cluster11046	0.0393252	-0.0548312	-0.022001
cluster16750	-0.0163282	-0.035654	-0.021609
cluster4770	-0.0787935	-0.011197	0.0216719
cluster6119	0.0532857	-0.0376095	0.00499275
cluster10420	-0.0416751	-0.0767034	0.0132177
cluster194	-0.117761	-0.04003	0.00101698
cluster4884	-0.0357618	-0.024853	-0.0297977
cluster18370	0.000830043	0.011711	0.0238185
cluster4695	-0.132968	-0.0299659	-0.00827008
cluster7709	0.0652101	-0.00898831	0.0168851
cluster359	0.0786304	-0.0451959	0.034747
cluster18014	0.033693	-0.0483936	0.00766064
cluster3434	0.0150644	-0.00918765	-0.0224545
cluster23868	0.0267676	-0.0375397	0.0416783
cluster20033	-0.018856	0.0419069	0.00845954
cluster5383	0.0325705	0.036578	-0.0151438
cluster18217	-0.0975861	0.0379208	0.0027781
cluster3499	-0.0878046	-0.00493479	-0.00738966
cluster14094	0.018664	-0.0864989	-0.0179178
cluster4726	-0.0198542	-0.0462563	-0.006448
cluster17160	-0.0205792	0.00445007	-0.0188334
cluster7685	-0.0997154	-0.0222125	-0.0123326
cluster12426	0.0655563	-0.06139	0.0508129
cluster12613	0.0629004	-0.0087888	0.047618
cluster4212	0.0229559	-0.0233921	-0.0068767
cluster10254	-0.0475325	0.0413909	0.00935447
cluster19517	-0.0872829	-0.040841	-0.0192417
cluster10330	0.0541768	0.0369031	-0.0611684
cluster3469	-0.098693	-0.0137057	0.011171
cluster10942	0.0885044	0.0278554	-0.0132029
cluster13445	-0.0134903	0.0244514	0.00926518
cluster11430	-0.0936595	-0.0169963	0.0152852
cluster22818	-0.026662	-0.0339686	0.0329531
cluster5855	-0.0284093	-0.0627577	-0.0444537
cluster22930	0.0191629	-0.0440647	-0.0218725
cluster19038	-0.0743134	0.0238659	-0.0150486
cluster11530	0.015282	-0.022721	0.00155646
cluster4162	-0.0649483	0.077015	-0.00909552
cluster1278	-0.0521536	-0.0463686	-0.0221421
cluster4865	-0.0039378	-0.0156643	-0.0165093
cluster22557	-0.00811703	0.0138542	0.0230344
cluster2888	-0.00135502	0.101921	0.0214454
cluster794	0.0488916	0.0220958	-0.0391836
cluster9108	-0.0240069	0.00282335	0.0446349
cluster13628	-0.0255003	-0.0161366	0.0223061
cluster12131	0.00971272	-0.0162315	-0.00934873
cluster9084	-0.100206	-0.017711	-0.0506667
cluster10257	0.0720524	0.0658808	-0.0168452
cluster1434	0.00940214	-0.0271441	0.0192268
cluster4471	-0.0300271	-0.00545294	-0.0280808
cluster4275	-0.0133893	-0.0328697	-0.0329151
cluster13233	0.00826711	0.0621553	0.0169233
cluster21980	-0.103233	-0.0273113	-0.0210291
cluster13086	0.0173692	0.0418713	-0.0386861
cluster21231	0.0436646	-0.0403716	0.00951338
cluster22219	-0.00427473	-0.0706016	0.00676696
cluster10148	0.0386936	-0.0565534	0.0370722
cluster20553	-0.0578846	0.0524263	-0.0228037
cluster1078	0.0685954	-0.0351349	-0.0279782
cluster14194	0.0251346	0.0339758	-0.00785026
cluster20348	-0.0890801	-0.0370374	0.0251774
cluster17255	0.0480584	-0.0415546	-0.00736565
cluster24271	0.0828409	-0.00677286	-0.00838233
cluster14731	-0.0267515	-0.0316524	0.0536898
cluster4867	0.0809355	-0.0133821	0.00111617
cluster5287	-0.0671113	0.00620135	0.0276042
cluster5470	0.0555581	-0.0312365	-0.0123231
cluster6935	0.0107717	0.0150493	-0.0216446
cluster12780	-0.0777276	-0.0201709	-0.0210863
cluster21366	0.0684137	-0.0638118	0.0107471
cluster6851	0.034182	-0.0472089	-0.00828681
cluster14338	-0.133302	-0.00995009	0.0630557
cluster13647	-0.0810217	0.00304199	0.042787
cluster24014	0.0538304	-0.000569002	-0.0360404
cluster3126	0.0460306	-0.0619634	0.0197957
cluster16296	0.00657295	0.0375765	-0.0306658
cluster21163	0.0840815	0.0371668	0.0333238
cluster4401	0.116676	0.00286776	0.0257757
cluster8233	0.0503237	-0.0513698	0.0156646
cluster16578	-0.0138287	-0.0146098	0.00588135
cluster11884	-0.148687	-0.0222373	0.018489
cluster8968	-0.0354226	-0.00921166	-0.0112488
cluster21638	-0.0121432	-0.0354427	-0.0413461
cluster8291	0.055601	0.011589	-0.0207169
cluster2386	0.0776966	0.0419677	-0.0398394
cluster23009	0.0586333	0.0125271	0.00342913
cluster19402	-0.00734825	0.0126813	0.00245042
cluster22822	-0.00885792	0.031435	-0.0189097
cluster8535	0.0310737	-0.022006	-0.00184679
cluster8923	0.0905838	-0.0414871	0.0141681
cluster19189	0.00614288	-0.0437211	-0.0628952
cluster1784	-0.0725356	-0.00650186	0.00140375
cluster16434	-0.0384661	0.0251219	0.0225384
cluster10027	0.0532641	-0.0239105	0.0061624
cluster1730	0.0975897	0.0612982	-0.00882837
cluster8134	0.00996921	-0.012602	0.0216181
cluster6936	-0.0107556	0.00334113	-0.000709943
cluster19781	-0.055094	-0.0463023	0.00944977
cluster23677	0.0601913	-0.0186804	0.000289365
cluster22087	0.0496371	-0.0708403	-0.00791138
cluster21281	0.014538	0.0460246	-0.0172033
cluster11089	0.0144281	-0.0268886	0.00968252
cluster7596	0.0075147	-0.0152364	-0.0237901
cluster14225	-0.0240327	-0.00669529	-0.0142166
cluster23890	-0.00781901	0.000682475	-0.0128431
cluster10395	-0.0352549	-0.0271298	-0.024704
cluster22899	-0.0129337	-0.0185449	0.0159819
cluster6220	0.0690105	-0.051116	0.0117215
cluster773	0.0315999	0.0328859	-0.00324503
cluster14320	0.0850001	0.0148087	-0.0203036
cluster9790	0.00279376	-0.063169	-0.0151753
cluster8657	0.0152642	0.0160076	-0.0236673
cluster4074	0.127858	-0.00639118	-0.0213251
cluster20709	-0.00650381	0.00895808	-0.0216776
cluster16601	0.033763	-0.001051	0.0227883
cluster20672	0.0601696	-0.0438907	0.0208887
cluster17172	-0.05986	0.0277926	0.0521789
cluster22626	0.0276566	-0.0305749	-0.00144549
cluster10516	-0.0395715	0.0241949	0.000747941
cluster21666	-0.0269323	-0.0143585	0.0147546
cluster8526	-0.0679095	-0.042351	0.0160984
cluster1633	0.0214313	-0.041094	-0.00617969
cluster17594	0.0112539	-0.00662167	0.0478325
cluster15092	-0.0245529	0.0164862	-0.015561
cluster9653	0.0298466	-0.010969	-0.0105552
cluster9060	0.000429464	-0.0310396	0.0327397
cluster15070	0.0336662	0.0038529	0.0229333
cluster7402	-0.0134284	-0.0452645	-0.0482497
cluster6333	-0.0361923	0.028757	-0.0365856
cluster5140	0.0101955	0.027793	0.0034402
cluster16724	0.0305856	-0.0137489	-0.0196294
cluster17290	-0.035773	-0.00662321	-0.0109386
cluster5340	0.00988389	-0.0593617	-0.0438684
cluster6704	-0.0393395	-0.018194	0.030343
cluster98	0.0381624	-0.0032199	-0.0302115
cluster3668	0.072673	0.0651267	-0.0388602
cluster19713	-0.0683904	0.0381793	-0.0289504
cluster18453	0.0010375	-0.0401783	-0.0359777
cluster24078	0.0423384	0.0256324	-0.0319313
cluster14961	0.0142938	-0.0118353	-0.030235
cluster8369	-0.0452712	-0.0139871	-0.010004
cluster1143	-0.021384	0.0771026	-0.0209353
cluster5567	-0.0432358	-0.0384899	-0.031803
cluster18995	0.0404175	-0.0255636	-0.0411629
cluster17237	0.0344823	0.0404825	0.0115694
cluster17433	-0.026831	-0.017328	0.054912
cluster4246	0.0361616	-0.0918741	-0.0402559
cluster19820	0.0661065	0.0411457	-0.0121637
cluster13875	-0.0558979	-0.0430932	-0.0244115
cluster12476	0.0737285	0.0433497	-0.0159455
cluster4551	0.0084257	0.0715255	0.00545722
cluster17106	-0.0939404	-0.0237746	0.00239698
cluster22252	-0.0327367	0.0015378	-0.0377123
cluster6224	0.0421266	-0.053289	0.0057217
cluster2802	0.00485733	0.003392	-0.0781681
cluster5346	0.00054783	-0.0412188	-0.0215031
cluster3183	0.0398821	-0.024188	-0.0156993
cluster19863	0.05841	-0.0663601	0.0300015
cluster15320	0.0835411	-0.0621928	0.0239764
cluster12680	0.0879889	-0.000416308	-0.0172681
cluster2557	0.0954274	0.0699344	-0.0359472
cluster9529	-0.0146422	0.00932905	0.000896117
cluster11774	-0.0532295	0.0048693	0.00811907
cluster3856	0.0521093	-0.00892414	-0.0205494
cluster4933	-0.121205	-0.0241774	-0.00218751
cluster8182	-0.0254568	0.00384444	0.0413251
cluster2100	0.0224386	-0.0367328	0.0042964
cluster15779	0.0495225	0.0258873	-0.0115628
cluster586	-0.0223223	0.0212336	-0.0152554
cluster5313	-0.0562249	-0.0268299	-0.0056163
cluster3103	0.031861	0.0331971	0.00685633
cluster9455	0.0038292	-0.0171567	-0.0735707
cluster8827	-0.105311	-0.0180928	0.00641233
cluster4538	-0.00500016	-0.0391611	-0.0281786
cluster19946	-0.0191836	0.0345337	0.0438086
cluster21604	0.0823724	-0.0234211	0.00144642
cluster16884	-0.00703106	0.0332497	0.0298426
cluster23656	0.0615624	-0.0401585	-0.00921466
cluster8173	-0.058733	0.00175605	0.0125649
cluster14292	-0.013031	0.0314735	0.00460511
cluster24056	0.0419462	0.0217289	-0.0059244
cluster18197	0.0319837	-0.0581066	0.0133922
cluster19309	0.00906447	0.0274718	-0.026585
cluster485	0.0378067	0.00464238	-0.0246821
cluster12220	0.044563	-0.0805907	-0.00878312
cluster6367	0.0556363	-0.0653228	0.0315027
cluster11907	-0.0508206	0.0436601	-0.0130178
cluster1306	0.017852	-0.0181866	-0.0417286
cluster16571	0.0100002	0.0522738	0.0239653
cluster17073	0.00807306	-0.00500518	-0.0376203
cluster20188	0.0981971	0.0511963	-0.0150583
cluster6814	-0.0360969	-0.00922767	0.00718377
cluster3375	0.0901444	-0.00510101	-0.0133413
cluster11576	0.0106097	-0.0587454	-0.0328242
cluster853	0.121427	0.00115554	-0.00741442
cluster6026	-0.0809577	-0.00277259	0.0319798
cluster732	-0.0113803	-0.0171909	0.01128
cluster17126	-0.00398531	0.00101989	0.0456281
cluster7804	-0.0481981	-0.0370947	-0.0268364
cluster22114	-0.041065	-0.00283383	0.031285
cluster20909	0.0627558	-0.0593032	0.000242077
cluster24311	-0.107864	-0.0138899	0.0205395
cluster2268	-0.0188121	-0.0402413	-0.0361441
cluster14714	-0.0298565	0.0264698	0.0307642
cluster12459	0.0444144	-0.0223565	-0.0416204
cluster21217	0.014914	0.0891922	-0.0450832
cluster9374	0.0427099	-0.0510757	0.0386172
cluster2524	0.0155589	0.0622883	0.00314219
cluster11125	-0.0705992	-0.00764139	0.0401109
cluster22702	-0.0769153	0.0127273	0.00516908
cluster15166	0.00605949	0.0217415	-0.00739524
cluster4875	0.0404978	-0.059286	0.0544199
cluster4384	0.0248642	-0.00461506	-0.00688682
cluster19004	0.0212049	-0.068493	-0.0128289
cluster930	0.0950144	0.0487841	-0.0175506
cluster2808	-0.0313399	-0.0160644	-0.0651063
cluster13668	0.0494357	-0.0455405	0.0228409
cluster3282	0.000518292	-0.0501477	-0.00315501
cluster23755	-0.0905481	-0.0270731	-0.0320466
cluster22385	0.0885004	-0.0733716	0.021337
cluster21203	-0.00353957	0.0388009	-0.0214927
cluster9178	-0.117032	-0.0347643	-0.0184049
cluster3023	-0.0316415	0.0338586	-0.029063
cluster23060	-0.0131084	0.0450012	-0.0369037
cluster21395	0.0693431	-0.0781883	0.0376045
cluster15321	0.0014741	-0.0549328	0.0368962
cluster835	0.041688	-0.0292717	-0.00369977
cluster24440	-0.0140221	-0.0193045	0.047996
cluster2202	0.0655549	0.0287493	-0.0268392
cluster18825	-0.0114938	0.0226401	0.0417861
cluster103	0.0121067	-0.0296272	-0.0129918
cluster5345	-0.0947481	0.0270752	-0.0429328
cluster24432	0.084124	0.060727	0.00101748
cluster11446	0.0342884	-0.0528144	0.00131782
cluster681	-0.0410108	0.0177924	-0.00282314
cluster20517	-0.0409746	0.0419235	-0.0131965
cluster3917	0.000792279	0.00672007	0.044039
cluster12329	0.0398931	-0.0653352	-0.00789991
cluster5497	0.0687326	0.0206886	-0.0105711
cluster23138	-0.0341735	0.0091708	-0.04911
cluster15945	-0.129336	-0.0429005	-0.011918
cluster18721	-0.0211463	0.024077	-0.0299522
cluster11026	0.069913	-0.0632199	0.0195637
cluster23941	0	0	0
cluster19318	0.0569228	-0.0480512	0.0253889
cluster3038	0.0331079	-0.0661707	0.0473959
cluster23185	0.0754101	-0.0173872	-0.00391636
cluster14411	-0.0804366	-0.0282421	-0.0341016
cluster3666	-0.0902767	-0.0149407	0.0176061
cluster3691	0.049046	-0.0162911	0.00895709
cluster4031	0.0140586	-0.000815308	0.00284616
cluster633	-0.123184	0.00591538	-0.0145456
cluster17173	-0.0593873	-0.00256937	-0.00493943
cluster15721	-0.0530161	0.0271023	-0.0191616
cluster19474	0.0818067	0.0264986	-0.0105094
cluster8527	-0.00129123	-0.0318291	-0.031768
cluster13700	0.000687841	-0.00189554	-0.0165838
cluster21815	0.00142831	0.0101947	-0.0272968
cluster12905	-0.0254369	0.0384289	0.0381121
cluster3297	-0.0203768	-0.0560784	-0.0139433
cluster22472	0.0674484	0.0622027	0.0045008
cluster7762	0.051721	0.00729142	0.018995
cluster23174	-0.0305312	-0.0233704	0.073924
cluster3788	-0.0157266	0.0160549	-0.0340232
cluster16878	0.0652301	-0.0216495	0.00480384
cluster4245	0.0475415	-0.00132801	-0.0187837
cluster1745	-0.00960657	-0.0175712	0.0015756
cluster9194	-0.0356802	-0.0260321	-0.0546
cluster24476	-0.0259731	-0.0711681	-0.0441826
cluster8974	0.0121371	-0.0338117	0.0254269
cluster23043	0.0262645	0.00503609	0.0204244
cluster6398	-0.0358952	-0.0295343	0.00489919
cluster9225	0.0460348	-0.0763827	-0.0016098
cluster12485	-0.0158472	0.0866757	-0.0366284
cluster22167	0.010451	-0.0308889	-0.0204875
cluster22646	0.0121145	-0.043203	-0.0400548
cluster17367	-0.0484248	-0.0241603	0.00246834
cluster15645	-0.0482905	0.00104302	0.0295821
cluster13932	-0.0779915	-0.023804	-0.0334431
cluster475	0.0174222	0.015483	-0.0152523
cluster5540	0.0170545	-0.0668202	-0.00953357
cluster3177	0.0795493	-0.0135188	-0.0254526
cluster15000	-0.0850979	-0.0133887	0.00869444
cluster18339	0.00458096	-0.079032	0.0462986
cluster1799	-0.00242097	0.0637639	0.00398093
cluster22810	-0.0535246	-0.0186375	-0.0424728
cluster1116	-0.00846193	-0.0392208	-0.00599967
cluster13053	-0.013514	-0.0193261	-0.0137221
cluster7113	0.0273807	0.00861551	0.0181557
cluster23615	0.0209909	0.0798008	-0.0129757
cluster14095	-0.0136999	-0.00237949	0.0675238
cluster7	-0.0615725	-0.0319355	-0.026201
cluster20456	-0.0488625	-0.0762847	0.0153623
cluster3009	0.0691912	-0.0588498	0.017125
cluster19728	0.0547353	0.0298281	-0.0238428
cluster1788	0.0436286	-0.0900478	-0.00554953
cluster573	-0.0497166	0.00303337	-0.0344616
cluster2799	0.0707363	-0.0772763	-0.0268238
cluster20097	0.0761142	0.00418271	-0.046219
cluster11676	0.039739	-0.0516404	0.0248088
cluster6481	0.0149334	-0.045755	0.0135048
cluster3417	0.055365	0.000321652	-0.0115958
cluster11651	0.0372224	-0.0397338	0.0204896
cluster5280	0.0221937	-0.013644	-0.0406441
cluster15330	0.0085051	-0.0595043	0.0355286
cluster18980	0.0319921	-0.00519116	-0.000559469
cluster13406	0.0410254	-0.0404069	0.00364968
cluster17537	-0.0841216	-0.0197711	-0.00862942
cluster19576	0.0738884	0.044847	-0.00627576
cluster6884	0.0520993	-0.025992	0.0188722
cluster10951	-0.0257283	-0.00641682	0.0237195
cluster9250	-0.0302574	-0.0479413	0.043014
cluster9900	0.0105077	0.0514614	0.00846633
cluster8412	-0.0400395	-0.0273564	-0.0216269
cluster11677	-0.00479483	0.00946318	0.0203269
cluster23738	0.0326339	-0.0192492	-0.00826948
cluster18296	0.0480832	-0.024323	-0.0560952
cluster13172	0.0778523	-0.0641848	0.0162737
cluster22103	0.00459883	-0.0153298	-0.00606281
cluster22111	-0.04986	-0.00910119	-0.00509604
cluster9106	-0.0179564	-0.0594791	-0.0313934
cluster18643	-0.0302637	-0.00375	-0.00248144
cluster11210	0.0459967	0.03405	-0.0203446
cluster14923	-0.105201	-0.0130536	0.0124244
cluster12386	-0.0104734	-0.0200274	0.0297285
cluster871	0.0443694	0.0116927	0.0741932
cluster24201	-0.00222921	-0.0439955	-0.0505921
cluster2119	-0.0871277	0.00351179	-0.0161552
cluster19718	-0.0495439	-0.0101403	0.0190638
cluster5508	0.0463262	-0.0802976	0.0281448
cluster9925	-0.13673	-0.0140733	0.0441235
cluster15245	0.00814031	0.000886398	-0.0090865
cluster21757	0.0529542	-0.0142908	0.00859525
cluster21920	0.0922397	-0.0616082	-0.00816482
cluster611	0.00688946	-0.0581446	-0.0212466
cluster12514	0.0238587	0.00433826	-0.0414879
cluster14736	0.000639074	-0.0531721	0.0111347
cluster11516	-0.00901453	-0.0309411	-0.0127406
cluster1412	0.0136307	-0.0476086	-0.0625867
cluster15303	-0.0727732	-0.0368559	-0.0301365
cluster11357	-0.0367812	0.00959363	0.0549649
cluster3797	-0.0482211	-0.0366323	0.00267285
cluster12212	0.00163237	-0.0593946	0.0386414
cluster15794	0.0749206	0.0660158	-0.0368898
cluster8612	0.0701048	0.0321734	-0.0140824
cluster15467	0.020585	0.0632421	0.0154162
cluster2339	0.0367258	-0.0733221	-0.0171374
cluster1806	-0.00815093	-0.00521674	0.00280613
cluster10154	0.0584504	0.00578132	0.0112714
cluster14497	0.0396418	-0.0375925	0.0187825
cluster12757	-0.0101307	-0.041347	0.017563
cluster21077	-0.0143556	-0.037796	-0.00131494
cluster14463	-0.0416427	-0.0943109	-0.0322115
cluster18136	-0.0396265	-0.000855043	0.0761446
cluster11391	0.00827091	-0.0399012	0.00165072
cluster12483	-0.0332192	-0.0347778	0.0124838
cluster10123	-0.0165581	0.0814517	0.00994534
cluster15776	0.0344752	-0.0466249	-0.0319236
cluster15101	-0.0979548	-0.0040307	0.0424726
cluster17563	0.131021	-0.00416786	0.000437389
cluster2764	-0.0256249	0.0572654	0.0121227
cluster15479	0.0561626	0.0241958	-0.0324469
cluster14397	-0.0134247	-0.025474	0.00548214
cluster17337	0.0101834	-0.0242677	-0.0298704
cluster9456	0.0245595	-0.0592231	-0.0141838
cluster15307	0.0841974	-0.0373969	-0.00646232
cluster8950	-0.138765	-0.0230992	0.0132137
cluster1399	0.014458	0.00768884	-0.0135772
cluster12832	-0.0303165	-0.0408357	-0.00265808
cluster21173	0.0300679	0.00671735	-0.0393596
cluster10718	0.0777979	-0.0180762	0.00636478
cluster13246	-0.0254754	-0.0524779	-0.0111665
cluster12625	-0.0940933	-0.0547338	-0.0526547
cluster12332	0.0842814	0.00153516	-0.00290259
cluster3602	0.0472463	0.0241708	-0.0234564
cluster14216	0.060003	0.0273287	-0.0157743
cluster8757	0.0425121	0.00936284	-0.0299976
cluster21373	0.0377585	0.0327246	-0.0325847
cluster10589	-0.121569	-0.0102093	0.0166452
cluster2767	-0.0730828	0.0202188	-0.0307855
cluster12132	0.0364463	-0.00909595	-0.000379086
cluster7932	-0.0243808	0.0372381	-0.0122699
cluster9378	-0.00788328	0.0162486	-0.0182086
cluster23080	-0.0288089	-0.0245317	0.0574063
cluster17391	0.0228309	-0.0868179	0.00746027
cluster289	-0.0325063	-0.0255227	0.00386168
cluster2851	0.022991	-0.0056858	-0.0482432
cluster21592	-0.0113824	-0.026538	0.0468468
cluster3368	-0.00793461	-0.0525707	-0.0104929
cluster18921	-0.0304385	-0.0161266	-0.0432185
cluster20640	-0.010159	-0.0223387	0.0487776
cluster2960	0.0417708	0.0160933	-0.02485
cluster3439	0.024802	-0.0482328	0.00521827
cluster9704	-0.0455049	-0.0451479	-0.0622994
cluster1637	0.0408335	-0.0735994	0.0231969
cluster16445	0.0687264	-0.0118664	0.00112855
cluster3122	-0.0252893	-0.0322236	0.0622948
cluster16880	-0.00713241	0.0503533	-0.0158718
cluster2611	0.0389117	-0.00243504	0.0523297
cluster14279	0.045659	-0.0515079	-0.00562644
cluster4359	0.0386496	0.0499892	-0.00606395
cluster8798	-0.0882427	-0.0211833	0.0325201
cluster1429	0.118066	0.00161781	-0.0302394
cluster8982	-0.0208859	-0.0292902	0.0205368
cluster6382	-0.0594404	0.0258623	0.0380892
cluster11085	0.0447115	-0.0822378	0.0383454
cluster275	0.0356224	0.0146504	-0.0430634
cluster5435	-0.00577261	0.022494	0.0302687
cluster5588	0.00794701	-0.0702838	-0.0102302
cluster10077	0.0483194	-0.0275456	0.0262738
cluster1961	-0.111067	-0.0501837	0.0331093
cluster17891	0.0845305	-0.0371782	0.0416453
cluster16219	0.0511284	0.0213196	0.0138767
cluster13251	-0.0279605	-0.042633	-0.0130304
cluster15156	0.0553067	-0.02764	-0.0162614
cluster13165	-0.0874614	-0.0104973	0.0413537
cluster7244	0.0417212	-0.0697516	-0.00181816
cluster5078	-0.0433604	-0.0457385	0.0295933
cluster13892	0.0137967	0.0618157	0.013696
cluster797	-0.0209607	0.0183154	-0.0131539
cluster6101	0.0111023	-0.0227699	0.0113546
cluster20436	-0.0513208	-0.0193597	0.0261978
cluster10113	0.0409277	-0.0267837	-0.0145946
cluster10573	0.00187899	-0.0455942	-0.0204169
cluster5272	-0.0314836	-0.0791118	-0.0117932
cluster2148	-0.0180055	-0.0328051	0.0058356
cluster9586	0.0497723	0.0147806	-0.0434912
cluster4190	-0.0102529	-0.00701126	-0.0325989
cluster17403	-0.0564083	0.0384473	0.0075771
cluster14120	0.105609	0.0239314	0.0184245
cluster12266	-0.0266408	0.0271202	0.0292802
cluster6523	0.0469481	-0.00262629	-0.014514
cluster21803	-0.151284	-0.0252845	0.0252126
cluster17271	0.0190512	-0.0372893	-0.006103
cluster22496	-0.0558398	-0.0563792	-0.0327836
cluster187	-0.0244015	0.0725981	-0.00200882
cluster428	0.0348835	-0.0310705	-0.0319646
cluster5348	0.0547828	0.0165006	-0.0243047
cluster11905	0.0166059	0.0590718	-0.0343019
cluster10376	-0.00574846	0.00207951	0.0115723
cluster22149	0.00792726	-0.0278194	0.0347496
cluster21649	0.0685636	0.0139879	-0.0412724
cluster12549	0.0547071	-0.0172244	0.0382904
cluster15539	-0.0382579	0.039675	-0.0125124
cluster17406	-0.00175688	-0.081928	0.00607638
cluster3867	0.0315003	-0.0582762	-0.0301659
cluster64	-0.0556394	-0.0133934	-0.00501369
cluster2246	-0.0625207	-0.0211004	-0.027971
cluster15475	-0.0957436	-0.0193466	-0.00243555
cluster1061	0.00369931	0.0115618	-0.0319942
cluster16156	-0.116449	0.0052609	0.0136828
cluster119	0.0672058	0.0407382	-0.0138195
cluster21818	-0.0435696	-0.0178534	-0.0269227
cluster2939	0.0610207	-0.0704892	-0.00245773
cluster20157	0.0320006	0.0173554	0.00733267
cluster17858	0.0185341	-0.0084756	0.00822188
cluster14688	-0.0555536	-0.0248406	-0.0402513
cluster15935	-0.0378545	0.00491858	-0.0262986
cluster3723	0.0693158	-0.062936	-0.0262229
cluster19273	-0.0922799	-0.0189007	-0.0185768
cluster18932	-0.00387903	-0.0864087	0.0369657
cluster15227	0.0427413	-0.0421445	0.00283633
cluster22807	-0.0305939	-0.00394601	0.0521274
cluster2452	-0.0363752	-0.0514699	-0.0390664
cluster23300	0.0211099	-0.0749986	-0.00231447
cluster23488	0.00202642	0.00805011	0.0322303
cluster2615	0.0760854	-0.0716695	0.00699289
cluster13429	-0.0564257	-0.0576311	-0.0171252
cluster4936	-0.00639338	-0.00447697	-0.0231534
cluster14208	0.0401752	-0.0780142	0.046118
cluster11442	0.017057	-0.0130929	0.0145962
cluster1501	0.0162557	0.0341488	-0.0190326
cluster10111	0.0696032	-0.012622	0.0217271
cluster8427	0.0529084	0.0373307	0.00816439
cluster22623	-0.0212727	-0.0667597	0.00939216
cluster9044	-0.0333342	-0.0332334	-0.0175117
cluster675	-0.00835075	-0.0110738	-0.0170977
cluster14881	-0.00661248	-0.0837896	-0.0367365
cluster11312	0.0911036	0.00826347	-0.0171584
cluster12002	0.00444247	0.044643	0.00907536
cluster13517	0.0170849	-0.0360724	-0.0288797
cluster3193	-0.0400689	-0.057467	0.0112505
cluster24587	-0.0749475	-0.0250999	0.00496376
cluster13641	0.0111647	0.0130073	0.000289688
cluster18753	0.0210984	-0.00111573	0.0243212
cluster19172	-0.0325117	-0.0135048	0.0489082
cluster9960	-0.057448	0.00288966	-0.01525
cluster205	0.0520693	-0.0129886	-0.0150165
cluster18772	-0.026941	-0.0365288	-0.0130257
cluster10551	0.0576438	-0.0608188	0.0312296
cluster18881	0.0454892	0.00657167	0.00911456
cluster20098	0.0581528	-0.0247436	0.0355224
cluster19460	0.0561711	0.054862	-0.0222789
cluster12367	0.0755383	0.0287241	-0.0172564
cluster2158	-0.00497752	0.0749224	0.00298666
cluster3747	0.0464955	-0.0235604	-0.0215736
cluster9040	0.0524801	-0.0665345	-0.0176485
cluster16962	0.0542021	-0.00866381	0.0481526
cluster8254	-0.0772452	-0.0408492	-0.0378839
cluster19324	0.00570727	0.0666423	-0.00867006
cluster17579	0.0135416	0.00838816	0.0248709
cluster10618	0.0239381	-0.0290725	0.00935559
cluster10196	0.0684014	-0.023939	-0.00266653
cluster4776	0.0107317	-0.0122995	0.0680685
cluster21950	0.0349041	-0.0453428	-0.0186745
cluster9655	0.0285611	0.0616517	-0.0076521
cluster1546	0.0677795	-0.0845331	0.0373685
cluster19738	0.0924348	-0.0587818	-0.00958645
cluster22475	0.000342039	0.015574	-0.0288526
cluster2215	-0.01019	-0.043202	-0.0191097
cluster21390	-0.0625255	-0.0181327	-0.0653275
cluster8903	0.0369619	0.0411231	-0.035129
cluster23797	-0.0832876	-0.0437643	0.0422915
cluster8099	0.0663354	-0.0264567	0.0524067
cluster11684	-0.0845119	-0.0223984	-0.0251733
cluster4439	-0.0404506	0.0314884	-0.0523866
cluster20471	0.0447773	-0.0310334	0.00212501
cluster21647	-0.038074	-0.0189235	0.0741647
cluster20065	-0.0963085	-0.021907	-0.0333275
cluster14489	-0.0715246	-0.0226905	0.0143421
cluster4796	0.0619421	-0.072842	-0.0310229
cluster13830	0.0382183	-0.0628151	0.00214086
cluster12637	-0.00393998	0.0321715	-0.0445738
cluster17883	-0.033997	-0.0429038	0.0150973
cluster9782	-0.104699	-0.000194289	0.0139918
cluster3993	0.100634	0.0373771	-0.0429695
cluster20324	-0.0538371	-0.0331509	-0.0354969
cluster3618	-0.00329287	-0.031115	-0.0197735
cluster13060	0.0154038	0.0472181	0.00935075
cluster12044	0.0521641	0.0743866	-0.0583197
cluster9609	0.0673347	-0.0524009	0.0165371
cluster16426	-0.0270192	0.0153709	0.0105617
cluster9753	0.00420491	-0.0403792	0.0460088
cluster6819	-0.00605038	-0.00233916	-0.0236977
cluster3694	0.0710279	-0.0302161	-0.00612271
cluster16997	0.016747	-0.0417399	0.000577251
cluster4672	0.0643978	0.0231183	-0.0194812
cluster16173	0.075999	-0.0380008	0.0105125
cluster893	0.0708851	-0.0664133	-0.0272565
cluster22133	-0.0314834	-0.0223679	0.0287823
cluster17186	-0.0871847	-0.0509538	-0.0500723
cluster7542	0.012172	0.0199058	0.0111069
cluster21085	0.104871	0.0252573	0.00595667
cluster12169	-0.0547649	-0.0467298	0.0425179
cluster6928	0.0180392	-0.0439323	-0.000284803
cluster20444	-0.101164	-0.0151782	0.0124416
cluster1046	0.047559	0.0290217	-0.0142684
cluster13289	-0.0185587	0.0180478	-0.0217152
cluster10782	-0.0170613	-0.0566103	-0.0167919
cluster22489	-0.0183817	-0.0408343	0.0179649
cluster12668	0.0400242	-0.00750512	-0.0179074
cluster24384	-0.0297109	-0.0404787	0.0749247
cluster65	0.0782675	0.0381125	-0.0198257
cluster14620	-0.0523851	0.0152483	-0.069023
cluster7361	0.132525	-0.0245211	-0.0204436
cluster18409	0.0231979	0.00126874	-0.0159921
cluster21418	-0.0613449	0.0252442	0.0825353
cluster14039	-0.0649021	0.0113133	-0.051986
cluster22840	-0.0205321	-0.0507426	0.0149777
cluster20350	0.0824362	0.00128512	-0.0292612
cluster14942	-0.010851	-0.0364416	0.0135912
cluster20329	0.0937245	0.0436087	-0.0199483
cluster17799	0.0730679	-0.0647063	-0.0158344
cluster15034	-0.0496786	-0.00313887	-0.0464516
cluster2008	-0.0236225	-0.00290795	-0.0674626
cluster4431	0.0407968	-0.0629662	0.0152168
cluster15407	-0.0177812	-0.0447989	-0.051127
cluster18659	0.0384676	-0.0550369	-0.00894861
cluster8577	0.00372291	-0.0200318	0.0139169
cluster10712	0.00885881	-0.082921	-0.00413691
cluster23044	0.0231656	-0.0426101	0.0280201
cluster932	0.000940948	-0.0527582	0.000375306
cluster11842	0.0676282	-0.00317443	0.00408141
cluster585	0.0384053	-0.037115	-0.0380515
cluster20682	-0.0842278	-0.0231565	0.0452623
cluster16828	0.0626663	0.00260215	-0.00379454
cluster21427	-0.0862685	-0.00787455	0.00103475
cluster14823	0.0762192	0.00177082	-0.00411419
cluster21180	0.0215091	-0.0214832	-0.0141127
cluster17928	-0.0128996	0.0479757	-0.000703176
cluster6850	0.0217773	0.0897937	-0.0158896
cluster3719	-0.0064236	0.00464924	-0.043644
cluster4137	0.0408474	-0.0748757	0.00743911
cluster915	0.0337651	-0.0359043	0.0113624
cluster14816	0.0430425	-0.0365678	0.0218159
cluster17565	0.0527881	-0.0614992	0.00360564
cluster10989	0.0810762	-0.0662593	0.00921537
cluster1543	0.0315577	-0.0126957	-0.0052819
cluster2076	0.0430692	0.00238607	-0.0237236
cluster21872	0.0198308	-0.0388866	-0.00792938
cluster12089	-0.0473857	-0.0363634	0.0567478
cluster23524	0.0453369	0.0402941	-0.0640296
cluster17114	0.00307169	-0.00832483	-0.0660993
cluster19412	0.0671379	-0.00503998	-0.0012522
cluster12499	-0.000755431	0.0532041	-0.000654537
cluster16107	-0.0337181	0.0177566	0.0172109
cluster20735	-0.0217573	-0.0185632	0.00766386
cluster12913	0.0048833	-0.0439043	-0.00045749
cluster24561	0.0879364	0.0318929	-0.0154739
cluster14664	0.0784848	-0.050742	0.0146541
cluster21098	0.0318596	-0.0348701	-0.0021988
cluster5634	0.100675	0.024785	0.000190634
cluster20016	0.0362999	0.0140345	-0.00669994
cluster2602	0.081269	0.0680619	-0.00825104
cluster19042	-0.130656	-0.0336453	0.00843179
cluster9080	-0.00474723	0.0582595	0.0364924
cluster2140	-0.0804837	0.0249394	0.00775877
cluster20287	0.0245596	0.00658831	-0.0245604
cluster14341	0.0807349	-0.0135583	0.0405113
cluster22256	0.0289056	-0.024676	0.0565966
cluster20826	0.0193968	0.0286403	-0.0332863
cluster4314	0.032075	-0.0276431	-0.00287352
cluster20435	-0.0635907	0.0452157	0.0153093
cluster1714	-0.0422083	-0.00567344	-0.0117645
cluster16013	-0.0894756	-0.0136888	-0.105557
cluster4191	-0.0104817	0.0639767	0.0455557
cluster11741	-0.049801	-0.0125448	-0.0314249
cluster12347	0.0646426	0.00103452	0.00457208
cluster12896	0.0342367	-0.0472871	-0.0212144
cluster4110	0.0446233	0.014252	0.00462478
cluster7853	0.0394464	-0.0350116	-0.0818715
cluster16409	0.0252397	0.00856496	0.0105258
cluster5959	-0.04123	0.000749037	-0.0233814
cluster12464	0	0	0
cluster12360	0.116222	-0.0109465	-0.00210061
cluster18745	-0.035109	0.00500734	-0.0145395
cluster10659	-0.043946	-0.0224289	-0.0423426
cluster14253	0.0129514	-0.0302241	-0.0249453
cluster8389	0.0879034	-0.00419079	0.0328544
cluster1950	-0.0218044	-0.00521533	0.0120626
cluster16185	0.101274	0.0152174	0.0233808
cluster4322	0.0388394	0.0626279	-0.0163943
cluster11206	0.00076644	0.0394981	-0.017672
cluster5205	-0.0748375	-0.0382013	-0.050841
cluster4252	-0.0116443	0.0584483	0.0129687
cluster4242	-0.0109535	0.017875	-0.0110439
cluster484	0.0271457	0.0229014	-0.0457604
cluster19204	0.0364052	-0.0387746	-0.00142464
cluster10147	-0.0852829	-0.00482868	-0.0124371
cluster884	-0.0966911	-0.0204848	-0.00516036
cluster20883	0.0680086	0.0038543	-0.00448829
cluster22380	-0.0217146	0.0106038	-0.0359622
cluster11906	-0.0124067	-0.0333388	-0.00449914
cluster23574	0.0635776	0.00266193	-0.0142442
cluster23378	0.0830253	-0.0121997	-0.0218993
cluster6018	0.0621329	0.0417797	-0.0024235
cluster17919	0.0670278	-0.0594723	0.00839441
cluster11621	-0.00620634	0.0444914	0.0120078
cluster22952	0.0137692	-0.0546492	0.0462269
cluster15784	-0.0480639	0.00970763	-0.0336117
cluster17735	-0.0180765	0.00571159	-0.0214523
cluster15753	-0.0534443	0.000399075	-0.0242949
cluster9280	-0.0697069	0.0166536	0.0456087
cluster2115	0.0502623	-0.0394517	0.00836285
cluster13058	0.00895965	0.100564	0.0388166
cluster21264	-0.0330944	-0.0550002	-0.0129775
cluster20273	-0.0538892	-0.0263695	-0.0200086
cluster3237	-0.0438705	0.00272312	-0.0369375
cluster15646	-0.0252926	-0.0476177	0.0268888
cluster256	-0.0133931	-0.0533101	-0.0102729
cluster20197	0.107989	0.0207443	-0.01182
cluster17210	0.101853	0.0211284	-0.0122404
cluster1739	-0.071713	-0.0586592	0.027275
cluster4716	0.0405375	0.0315646	0.0340023
cluster3470	-0.0455975	-0.018749	0.0080467
cluster12838	0.00269658	-0.0111613	0.0312751
cluster15328	0.0459891	-0.0818777	-0.00980908
cluster1030	0.104736	0.0222479	-0.00999225
cluster14730	-0.0771808	0.0201957	0.0524359
cluster22860	-0.0433792	-0.0129466	-0.0305899
cluster21466	-0.000681037	0.013879	0.0259743
cluster14778	0.0352234	0.0473094	-0.046005
cluster492	0.0665199	0.0222493	0.0251442
cluster7798	-0.0252365	0.000850183	0.0163299
cluster22346	-0.0317968	-0.061731	-0.0228245
cluster11157	-0.0722601	0.0143681	-0.0210589
cluster7886	-0.121209	-0.0268231	0.00366065
cluster24396	-0.0861296	-0.0184577	0.0380917
cluster6175	-0.0285355	-0.0279159	-0.053916
cluster8089	-0.113482	-0.0327456	0.00338578
cluster674	0.026882	0.0755903	0.0167801
cluster15582	-0.00182486	-0.0537069	-0.0369785
cluster5667	0.0394459	0.00791749	-0.022884
cluster12925	0.0338771	-0.0843794	0.0355939
cluster19171	0.0956317	-0.0849229	-0.014377
cluster4239	0.0045558	-0.000991584	0.0307383
cluster11954	-0.0208924	-0.0236025	-0.046802
cluster2385	-0.0291506	-0.0279192	0.0027154
cluster14879	0.0625416	-0.00491894	0.0175909
cluster392	0.0151946	0.0226688	0.000164001
cluster4584	0.0367822	0.0274667	-0.0300503
cluster2153	0.03097	-0.0681271	-0.0059623
cluster2296	-0.12018	-0.0415463	-0.00328632
cluster15141	0.0781891	-0.0432792	0.0102224
cluster1162	-0.112511	-0.0312093	-0.0342225
cluster18607	-0.01521	0.0396269	0.0255386
cluster9075	0.0187012	-0.0419725	0.00162229
cluster19486	-0.0368714	-0.0416483	-0.0278609
cluster3877	0.0593837	0.00572767	0.0209488
cluster10814	0.0508903	0.0418815	-0.0133353
cluster11160	-0.0198509	0.0273336	-0.0296376
cluster10143	-0.0167171	-0.0549772	0.0254056
cluster19101	-0.0655749	0.00297623	-0.0295014
cluster23303	0.0115717	-0.0881464	0.0246511
cluster12050	-0.100652	-0.0201892	-0.00213467
cluster24428	-0.0594605	0.0268219	0.00562843
cluster4167	0.0749197	-0.0492358	-0.0298195
cluster1357	-0.060498	-0.0307307	-0.0368908
cluster14065	0.0607564	0.0120729	0.0100957
cluster683	0.0224884	0.0380052	-0.0192478
cluster22583	-0.0339471	-0.0685509	-0.0167904
cluster24140	-0.00112209	0.0166777	-0.0205045
cluster22546	0.0144234	-0.0542109	-0.00859602
cluster19621	-0.0356598	-0.0272576	0.0625944
cluster21562	-0.0687578	0.000737575	0.0389969
cluster14503	0.0479549	0.0387658	-0.0304049
cluster12420	0.000105565	0.0872683	0.000462855
cluster23549	0.0667908	-0.0695976	0.0174977
cluster23803	-0.0837959	-0.0140186	-0.0385991
cluster15218	0.0566798	-0.00680523	0.0492833
cluster6163	-0.0389754	-0.00567215	-0.0110713
cluster6011	0.0883741	-0.055525	0.041995
cluster10108	-0.086321	0.00420638	-0.0164996
cluster8952	0	0	0
cluster7750	0.000506086	0.0284903	-0.0395412
cluster10192	-0.024928	0.0852971	0.0196926
cluster3020	-0.0982504	-0.038377	-0.0346493
cluster24378	0.0573758	-0.0368237	0.0137449
cluster6242	0.0473269	0.0795123	-0.0233406
cluster21929	-0.0923259	0.0158492	0.0510345
cluster10136	0.0432697	-0.0758478	0.0175
cluster14070	-0.0147465	-0.0364327	-0.0288262
cluster15386	0.0344796	0.0132334	0.00706876
cluster9467	0.119896	-0.011882	-0.0074738
cluster6135	0.0694223	-0.0494724	0.00463329
cluster6210	-0.0383807	-0.0292255	0.0249987
cluster17002	0.00836155	-0.026579	-0.0529514
cluster7101	0.0691785	0.0279265	-0.021567
cluster6836	-0.0263119	-0.0506684	0.00675119
cluster13705	-0.0125381	-0.00768161	-0.0117665
cluster16999	-0.0218224	0.00148145	-0.030299
cluster14296	0.0520912	0.0676815	-0.0171607
cluster23371	0.0477542	0.0282447	-0.0123293
cluster8912	0.101552	0.0387649	-0.061078
cluster12747	0.0650536	0.0207463	-0.0543235
cluster10311	0.0727209	0.0147739	-0.010651
cluster11072	-0.108875	0.0181144	0.0364811
cluster23258	0.0171332	-0.0319923	0.0515517
cluster3004	0.0224725	0.0475278	-0.0530237
cluster21318	-0.0831616	-0.00188327	0.0404476
cluster13846	0.100132	0.0660323	-0.0197666
cluster18352	-0.0225065	-0.063825	-0.0237557
cluster7705	0.00162974	-0.0562771	-0.0301649
cluster2110	-0.0464244	0.0203791	-0.0178191
cluster12150	0.0613001	-0.00566304	0.0154983
cluster290	-0.13428	0.0139003	-0.025178
cluster22172	0.0182766	-0.0723892	0.00860366
cluster596	0.0233175	-0.00783866	0.0335556
cluster10917	0.061432	0.0436941	-0.0185056
cluster7124	0.0730592	0.0461762	-0.0135091
cluster14482	0.00943446	-0.00632222	-0.0394757
cluster8788	0.0720654	0.0187537	-0.00293647
cluster23201	-0.0450719	-0.00404005	-0.0511267
cluster18177	0.032549	-0.0338146	-0.0302511
cluster14335	-0.0798597	-0.0324936	-0.00956171
cluster22364	-0.00130325	0.0528671	0.0401062
cluster2493	0.014595	-0.00116361	-0.017906
cluster1268	0.00853235	0.0272919	0.0176122
cluster11804	-0.0358271	0.0107082	0.0234365
cluster12859	0.0172409	0.026787	-0.0336734
cluster7878	-0.00741681	-0.0455595	0.0254457
cluster16865	-0.0196074	0.0892155	0.0206851
cluster14409	0.0515535	-0.0177369	-0.0206964
cluster15091	-0.0279411	0.0170397	-0.0233693
cluster24325	-0.00956134	-0.0337001	0.0267997
cluster18452	-0.0300345	-0.0428762	0.016779
cluster8115	0.0126161	-0.0700444	0.00875792
cluster19736	-0.0745325	-0.0284821	-0.0152226
cluster9980	0.00421453	0.015636	-0.0168606
cluster6143	-0.00498533	0.020978	0.0366593
cluster18359	0.107741	-0.00604901	-0.0156632
cluster6539	0.0197091	-0.010171	0.017622
cluster4715	-0.111032	-0.00273342	0.0176879
cluster2239	0.0614526	-0.0423398	-0.0104235
cluster1265	0.0496193	0.00818623	0.0442486
cluster5164	0.12798	0.0699722	-0.0212624
cluster18894	0.0595616	0.0455476	-0.015671
cluster3672	0.0237541	0.0435897	-0.0511816
cluster696	0.0492059	0.00296368	0.0258519
cluster2606	-0.0956391	0.0102612	0.00903304
cluster24249	-0.0370103	0.0612208	-0.0284142
cluster22909	-0.074225	-0.0750315	0.00836572
cluster9999	0.0357084	-0.0180954	0.00278009
cluster16979	0.00888483	0.0487819	-0.00789206
cluster10466	-0.0265967	-0.0439684	-0.0789213
cluster21340	-0.00650589	-0.0627294	0.0061467
cluster2545	0.0642993	0.00632757	-0.00193433
cluster5706	-0.0104768	-0.026702	0.0110901
cluster18335	-0.0115879	0.0458457	0.00301109
cluster20878	0.0197137	0.0457392	-0.0173369
cluster12749	-0.0113173	-0.0218063	-0.0436926
cluster19408	-0.0946299	-0.0257667	-0.021363
cluster9818	-0.0512141	0.0338354	0.0313406
cluster22676	0.042516	-0.0416329	-0.00826876
cluster19945	0.044124	0.0534707	-0.0173715
cluster2223	-0.0340022	-0.0484536	-0.0148645
cluster14661	-0.0285793	0.0036837	0.0684908
cluster17723	0.0708136	-0.0330709	0.0481799
cluster6364	-0.0357367	0.00306719	-0.0482241
cluster20590	-0.0484851	-0.00706591	-0.0106467
cluster11448	0.110316	0.00965451	0.0262105
cluster6253	-0.0217024	-0.0586896	-0.00840963
cluster6049	-0.149489	-0.0202801	-0.00897033
cluster22403	0.0752658	-0.0296963	0.00723775
cluster5338	-0.0396393	0.0371515	0.0227241
cluster18602	0.00996919	-0.0341138	0.062577
cluster20421	-0.0585088	-0.00276648	0.0282042
cluster16752	0.00920814	-0.0219436	-0.0270097
cluster19966	-0.00520881	0.0209624	0.0113517
cluster7547	0.0489568	0.0384188	-0.00565494
cluster921	0.0232718	0.0074441	-0.0223967
cluster8347	-0.0980158	0.0504322	0.0038641
cluster3683	0.0416595	-0.0665873	-0.034116
cluster6744	0.0508339	0.110481	0.0154139
cluster7603	0.0918917	0.0311059	0.0010582
cluster12632	0.0784102	-0.0440858	0.0204671
cluster17646	-0.0725934	0.0076359	0.0226734
cluster22968	0.0533379	0.0517554	-0.0239745
cluster8247	0.0146791	-0.0320327	-0.0207494
cluster11257	0.0730143	0.0512298	-0.00733875
cluster9850	-0.0266878	-0.0524985	0.023444
cluster4016	-0.103699	-0.0178934	-0.0434718
cluster17166	-0.0870946	0.0171114	0.0967987
cluster22844	-0.0878567	0.0303892	0.0795035
cluster943	-0.0431421	-0.0446173	-0.0311534
cluster18100	-0.0851824	-0.0418598	-0.0322416
cluster14822	0.0122727	-0.00907313	-0.0190688
cluster2383	-0.0101529	0.0122328	-0.00804837
cluster10728	-0.078512	0.0108138	-0.0135804
cluster9672	-0.0260719	-0.0460573	-0.00361483
cluster16647	0.109586	-0.0251699	0.0422019
cluster8499	0.0188927	-0.0118205	-0.0303917
cluster2327	-0.157629	-0.0134284	0.00219302
cluster5092	0.0329589	0.00752985	0.0227532
cluster19859	0.0111477	-0.00231233	-0.0336301
cluster21827	0.0105217	-0.0308492	-0.00647923
cluster1611	0.000684231	-0.0479781	0.00348863
cluster19357	0.0725909	0.0054925	-0.0041766
cluster18378	-0.0216797	-0.0231976	0.0128822
cluster22169	0.0259523	-0.00787892	-0.0367743
cluster19678	-0.0863657	-0.028065	-0.0324727
cluster10870	-0.0393166	0.0107045	-0.00187521
cluster24112	0.0209888	-0.00959968	-0.0587302
cluster11078	0.0282456	-0.021004	-0.0425704
cluster17497	-0.00646477	-0.0486532	-0.0159358
cluster20160	0.0942891	-0.0137035	0.019341
cluster20175	0.0258242	-0.00806296	-0.0349524
cluster24580	0.0553325	-0.0714709	-0.0629625
cluster14826	0.072555	0.0180966	-0.00981404
cluster23785	0.0654197	-0.0645677	0.0470569
cluster23007	0.0469317	-0.0387363	0.00379065
cluster19915	0.0661789	0.00291379	0.00968081
cluster5538	-0.0714216	-0.0316112	-0.00975543
cluster23583	-0.0634974	-0.0463198	0.0342524
cluster14976	-0.034738	-0.00559265	0.0471746
cluster8460	-0.0425436	-0.00907418	-0.0221789
cluster5242	-0.0269324	0.0216723	0.0515639
cluster8688	-0.0102306	-0.0279036	0.0175483
cluster2413	-0.0439492	-0.0645858	-0.0281904
cluster11148	-0.00221874	-0.0602468	-0.0158039
cluster15387	-0.00930341	-0.0444025	-0.023965
cluster14058	-0.0738566	-0.0375927	-0.0642245
cluster1226	0.0724037	0.0299258	-0.0120798
cluster8617	-0.0562534	0.00825394	0.00804775
cluster1348	-0.110182	-0.00768018	0.0220171
cluster7284	-0.0726095	-0.0175418	-0.00562442
cluster21135	-0.0299553	-0.0140673	-0.00368998
cluster19955	0.0478453	-0.0598225	-0.0025173
cluster4211	0.05694	-0.0781923	0.0148682
cluster22124	0.0484452	0.0139878	-0.00723733
cluster7717	0.0566889	-0.0623581	0.0215231
cluster14375	-0.0183283	0.0468732	-0.0078217
cluster2113	-0.00938646	-0.0177607	0.000334846
cluster14009	-0.0345121	0.0285248	0.0243346
cluster2005	0.0474667	-0.0219632	-0.0140229
cluster7645	-0.0139482	0.0296463	-0.0119381
cluster8796	-0.106548	-0.0167635	0.010886
cluster12261	0.0826335	-0.0150932	0.0156019
cluster2418	0.0595187	-0.0202154	-0.0486395
cluster15342	0.0170178	0.0346396	-0.0610853
cluster15243	0.0169113	-0.0290011	-0.00813626
cluster13697	0.00680143	-0.0163339	-0.0136075
cluster24537	0.0239399	0.0453619	0.0174843
cluster22353	-0.033913	-0.03959	-0.0298437
cluster11344	0.00743248	-0.0450548	0.0644185
cluster8416	0.0328328	-0.00958224	-0.00075962
cluster7420	-0.121619	-0.0135235	0.0167675
cluster5518	0.0133588	0.00120307	-0.0260413
cluster7615	0.00552163	-0.0601122	0.0635901
cluster1219	-0.0166606	-0.00990207	-0.00832795
cluster16299	-0.0465437	0.0125809	-0.0494479
cluster24000	-0.0445051	0.0230792	-0.0348444
cluster10977	0.0334862	-0.0429215	0.037117
cluster9614	-0.111326	0.0165507	-0.00558912
cluster15780	0.0455314	0.0288124	-0.039828
cluster21826	-0.0571362	-0.0260137	-0.026952
cluster15743	-0.00350307	-0.054785	0.0143466
cluster20819	0.0060064	-0.0828394	-0.0206975
cluster7409	-0.00734247	0.0472588	-0.0254877
cluster9314	-0.107119	-0.00503896	0.0446457
cluster20353	0.0142214	0.0358733	-0.0375288
cluster21550	0.00891924	-0.00119593	-0.00522888
cluster19666	0.0539434	-0.0462946	-0.0113248
cluster5909	0.0447892	-0.0598935	0.0125492
cluster5600	0.00212324	-0.0307439	-0.0297907
cluster22289	0.0269097	-0.0138621	0.00375378
cluster14362	-0.0694642	0.0228364	-0.0350029
cluster9179	-0.0242351	0.0551982	0.00957658
cluster14164	-0.0971531	0.0143386	0.050499
cluster3936	0.039559	-0.0282435	0.0204986
cluster15585	-0.0346354	-0.0686929	0.0192724
cluster10169	0.0551762	0.0702919	-0.0277786
cluster17638	0.0602287	-0.00324101	-0.00158344
cluster16609	0.0255508	0.0578294	-0.0105576
cluster20630	-0.0218736	-0.00135811	-0.0358178
cluster8854	0.0843522	-0.00849082	0.0253146
cluster21245	0.0750031	-0.0686067	0.00648462
cluster11871	0.0690362	0.0395193	-0.0325008
cluster10231	-0.0999883	0.00818324	-0.00217567
cluster20887	0.0310097	-0.0199336	-0.00364624
cluster2174	-0.112704	-0.00155273	0.010134
cluster7814	0.0128824	-0.0552546	-0.0181556
cluster14346	-0.0957141	-0.03248	-0.0399161
cluster7075	0.0649873	-0.0661498	0.0331676
cluster1388	-0.0296508	-0.0258826	-0.0364094
cluster8642	0.0405416	0.00277473	0.00988034
cluster1043	-0.0569546	0.013009	0.0483762
cluster2683	0.0277498	-0.00950412	-0.00638978
cluster22055	-0.0172335	0.0358571	0.0192747
cluster11177	0.0459571	-0.0251331	-0.00440705
cluster10281	-0.0470438	0.0153011	0.0174588
cluster13971	0.0470824	0.0117212	0.00272974
cluster11940	0.0273599	-0.0365718	0.0118945
cluster467	-0.108735	0.0110863	-0.0162396
cluster10590	0.0588842	0.0203192	0.0295761
cluster2949	-0.00245434	-0.0865032	-0.0126564
cluster8862	0.0152853	0.0490852	-0.0114084
cluster20049	0.0725844	-0.0553139	0.023346
cluster15660	-0.0429512	0.00901412	0.0532601
cluster3970	0.0387251	0.00330063	0.0186433
cluster20208	0.058811	0.0261185	-0.00259508
cluster9376	0.0543424	-0.0212857	0.00574968
cluster11277	0.0376649	-0.0242604	-0.0017946
cluster5275	-0.0786852	-0.00608638	-0.0318812
cluster20856	-0.0562636	0.0149282	-0.00165829
cluster13343	-0.0143377	-0.00135455	-0.0345536
cluster10937	0.0504954	-0.0488898	-0.00305663
cluster20952	-0.013995	0.0546778	-0.0184857
cluster13872	0.00104745	-0.0170173	-0.0224592
cluster3385	0.0347022	-0.00679765	-0.0108622
cluster24231	0.019663	-0.0189704	0.0249837
cluster9805	0.0209153	-0.0511167	-0.0257249
cluster7058	0.0408734	0.00875491	-0.00746405
cluster1426	-0.0015039	-0.0516488	-0.0127567
cluster9124	0.0769245	-0.022675	0.0253159
cluster12630	0.0570989	0.00491254	0.0147227
cluster3535	0.0111325	-0.045525	0.0147443
cluster13066	0.0902723	-0.0692902	0.00287866
cluster7289	-0.118785	-0.0285925	-0.00486986
cluster8014	0.0579182	0.0609561	0.0144215
cluster3862	-0.0512295	0.0345634	0.0393058
cluster10966	0.0174331	0.0246397	-0.0424389
cluster11359	0.0632574	0.0300556	0.0329303
cluster14153	0.0626249	-0.0628516	-0.0145239
cluster3546	-0.0847084	-0.0575651	-0.00193851
cluster16552	-0.0811387	-0.0166626	-0.00282621
cluster17823	0.0570811	0.027625	-0.0125322
cluster19734	0.041631	-0.0367973	0.00339579
cluster2516	0.0255828	0.0101502	0.0619303
cluster22155	0.0275947	0.0633166	-0.0376032
cluster24401	-0.0531358	-0.0489012	-0.022439
cluster21002	0.0157201	-0.0283112	-0.0421148
cluster13209	0.0393522	-0.0499892	0.0161692
cluster1620	-0.0689747	-0.0168604	0.0140879
cluster11194	0.0718927	0.0793608	0.0244903
cluster5897	0.0323025	-0.0674534	-0.02112
cluster20643	-0.0441024	-0.0393071	-0.0593681
cluster15416	0.0578623	0.0117839	0.00173403
cluster20128	0.0202947	0.0343779	-0.00368163
cluster9644	0.0128696	0.0804116	0.014764
cluster3778	-0.0404001	-0.0117133	-0.0155458
cluster18348	0.0493888	0.0732548	-0.00803593
cluster7554	0.0608945	0.0204018	0.014478
cluster17437	0.053074	-0.0102386	-0.0261384
cluster24321	0.0835959	-0.0677745	0.00178123
cluster6978	0.0676001	0.00843577	-0.0061161
cluster5753	-0.00355771	-0.0269914	-0.0207969
cluster15777	0.10647	0.0314486	-0.0143925
cluster8528	-0.0193947	0.0182064	-0.0312384
cluster10029	-0.0292277	0.0124699	-0.021233
cluster20302	0.0529557	0.0273698	-0.0211629
cluster12135	0.0496196	0.0489696	-0.00934649
cluster13425	-0.0360901	-0.0358281	-0.0210816
cluster11000	0.0251404	-0.0376034	-0.020162
cluster20271	-0.062624	-0.0109657	-0.00992498
cluster21215	0.0356987	-0.037021	0.0116754
cluster2401	0.100867	-0.0446231	-0.0156718
cluster1965	-0.0476134	0.0379291	0.00174395
cluster7336	-0.000997846	-0.00888886	-0.0220337
cluster19415	-0.080131	-0.0123116	0.0027884
cluster23308	0.0433696	0.0134648	-0.0125559
cluster8082	-0.0764993	-0.00229397	0.033612
cluster16587	-0.0144248	-0.000744754	0.0238378
cluster8630	-0.0646977	0.00489263	-0.0118282
cluster22656	-0.106919	-0.0226983	-0.00583962
cluster37	0.116651	-0.00827232	0.0044575
cluster11920	0.0685882	-0.0543236	0.0258758
cluster24063	0.00444056	-0.0286406	0.01009
cluster2763	0.0172618	-0.0572879	-0.019988
cluster17349	-0.125972	-0.0559169	-0.0901002
cluster23945	-0.00475343	-0.0548815	-0.0267801
cluster18117	0.0582777	-0.0559133	-0.0241085
cluster14799	-0.0754736	-0.0144298	-0.011374
cluster6581	0.0734795	0.0058488	-0.00558132
cluster18578	0.0173161	-0.0477694	0.0796501
cluster10790	-0.0041196	0.0291672	-0.0255173
cluster18606	-0.0206028	-0.0478021	0.0181188
cluster20832	0.0750928	0.0107296	-0.0432462
cluster1696	0.110189	0.0118683	-0.0424404
cluster21159	-0.0810087	-0.00674842	0.00612154
cluster6296	0.0243905	0.0384932	-0.0111479
cluster3408	-0.0184136	-0.0627013	0.0427856
cluster10251	0.0255051	0.0104514	-0.0149278
cluster20633	0.0117719	-0.0181014	0.053136
cluster6682	0.0368588	-0.0180752	0.0567427
cluster5699	0.0596323	0.0871389	0.00642011
cluster20002	-0.0804511	0.0329656	-0.0141063
cluster10539	0.0590786	-0.0169353	0.00676767
cluster14956	0.0442179	-0.0268698	0.0198372
cluster21146	0.0349153	-0.0610593	-0.00843307
cluster3568	-0.0437274	-0.0539017	0.038323
cluster13980	0.0754123	0.0636526	-0.026316
cluster11420	-0.156721	-0.0418689	-0.0259826
cluster245	-0.0175559	0.0225672	0.0206537
cluster17951	-0.0364655	-0.0228593	0.0668315
cluster11063	0.0646045	0.0969502	-0.0351289
cluster19595	-0.0109316	-0.0312661	-0.0370949
cluster4556	0.00443204	-0.0194642	0.0206483
cluster8187	0.0125028	-0.0760884	0.0431695
cluster1355	0.0814977	-0.0479691	-0.0262386
cluster17895	0.027244	-0.0323258	0.0297273
cluster17203	0.00162983	0.0534436	-0.0473956
cluster14209	0.0540318	-0.00192227	-0.00915185
cluster18075	0.0299004	-0.0480181	-0.0176643
cluster5476	-0.0088425	0.0595287	0.0165833
cluster20085	-0.015326	-0.0474941	-0.0297344
cluster18869	-0.106028	-0.0145423	0.0208489
cluster9677	0.0620382	-0.0609545	0.0102821
cluster18669	0.0694789	-0.0294303	0.0584829
cluster14696	0.0602401	0.0881614	-0.0344315
cluster1175	0.00831087	-0.0301278	0.0626535
cluster19679	0.0106007	-0.0605096	0.0105767
cluster22598	-0.0155881	0.0329728	-0.00399941
cluster1206	-0.0237386	-0.0175233	0.0149028
cluster18343	0.0813119	-0.0584357	0.00535397
cluster9268	0.0499068	0.0272708	-0.0461515
cluster17254	-0.086066	-0.0267981	-0.00377385
cluster9514	-0.116832	-0.00259381	0.0228135
cluster21076	-0.0871971	-0.00604716	0.0307933
cluster24342	0.006009	-0.0193413	-0.0584834
cluster765	-0.00595878	-0.00484726	-0.00534016
cluster4122	0.0298259	-0.0915721	-0.019304
cluster9388	0.0578052	0.00391006	0.0215322
cluster18943	0.0643666	0.0455054	-0.00950649
cluster7696	0.0132238	-0.039637	-0.0308162
cluster14154	0.032696	0.0345427	-0.0139056
cluster16058	0.0507326	-0.0513746	-0.0359854
cluster9357	0.0754997	-0.0483908	0.00991295
cluster11073	0.0105967	-0.0764943	-0.0140779
cluster5784	0.0336792	-0.035012	0.0275233
cluster24551	0.0401552	-0.0195261	-0.027083
cluster21579	-0.00564414	-0.0325804	0.0165525
cluster3564	0.00950479	-0.025422	-0.0100718
cluster11691	0.0108412	-0.0813438	-0.0138295
cluster14075	0.0255524	0.000163255	0.00789286
cluster1527	0.0779219	-0.0662506	-0.00230264
cluster17147	0.013764	0.045461	0.0187408
cluster6186	-0.0146103	0.0424678	-0.0182516
cluster23297	0.024198	0.0204152	-0.0436281
cluster1285	-0.000804481	0.00431062	-0.0394227
cluster12086	-0.108217	-0.00514765	0.000508753
cluster1911	0.0821106	0.0216068	-0.0172102
cluster15672	-0.0996388	-0.0261903	-0.0112051
cluster3472	-0.0278063	-0.00448496	-0.0328342
cluster10422	0.00627767	0.0147609	0.061131
cluster19214	-0.0764163	-0.0421006	-0.0489956
cluster16544	0.0698178	-0.00854732	-0.018936
cluster12512	0.0442489	-0.0376043	-0.0193679
cluster9781	0.0852322	-0.0447348	-0.00450895
cluster15984	-0.044806	-0.00546356	0.0428961
cluster18455	-0.0588628	-0.00218148	-0.00713116
cluster8853	0.0184107	-0.0351748	0.034366
cluster18263	-0.0328167	-0.000674989	-0.0242514
cluster7607	-0.013195	-0.0598767	0.00106823
cluster2688	0.0352503	-0.0281276	-0.0347457
cluster14314	-0.0107732	-0.0481067	-0.04767
cluster4497	0.0185911	0.0509547	-0.0170402
cluster18785	-0.0208981	-0.0378676	-0.0390381
cluster20572	-0.00179668	0.0407493	-0.0566979
cluster18640	0.0221555	-0.0427828	-0.0224358
cluster19422	-0.0526783	-0.0301905	0.0409705
cluster6847	0.106355	-0.0232146	0.00749667
cluster9053	0.057255	0.00244582	0.00217837
cluster10347	-0.0288753	-0.0857729	0.00450545
cluster9951	0.0821655	-0.0656691	0.0373054
cluster15119	0.0244048	-0.097992	0.0048938
cluster7652	0.0379664	-0.0453903	-0.0225155
cluster19432	0.00905231	0.0278798	0.0202546
cluster865	-0.0357628	-0.0302501	0.0126845
cluster11495	0.0583347	-0.0103289	-0.0483013
cluster16378	-0.0791099	-0.0200322	0.000780221
cluster15200	-0.0587435	-0.0577889	-0.0447308
cluster21746	-0.0241254	-0.00696584	0.00360415
cluster21670	0.0686976	-0.0518044	0.0154825
cluster15014	-0.014964	-0.00441228	-0.0286562
cluster17871	-0.025223	-0.0334818	-0.012033
cluster366	0.00685653	-0.0126817	-0.00763134
cluster19103	-0.0533969	-0.0224859	-0.0347226
cluster8362	0.0696453	-0.0621273	0.0196261
cluster22696	0.0409406	-0.0109349	-0.0323745
cluster8028	-0.0274382	0.0274955	0.0382558
cluster16271	-0.0895154	-0.00531054	0.0164549
cluster6035	-0.0507767	-0.00515688	0.00126201
cluster11268	-0.0399573	-0.0458391	-0.0348591
cluster2259	0.0500744	0.0222158	-0.00795095
cluster2601	-0.0426435	-0.0388135	-0.00666069
cluster4786	0.105992	0.00267783	-0.0202784
cluster11976	-0.03896	-0.0155311	-0.015227
cluster14323	0.00365919	0.0111598	-0.0133222
cluster16657	0.0367193	0.00476092	0.0148099
cluster18648	0.0351474	0.0949976	-0.0166116
cluster6718	-0.0303088	0.0248491	0.0615685
cluster22477	0.0651176	0.00136786	-0.00346281
cluster3649	0.0229819	-0.0545108	-0.00784547
cluster23634	0.0538821	0.0108034	-0.0205953
cluster15627	-0.0279562	-0.000956325	-0.0428256
cluster22009	0.00337358	-0.0291926	0.026049
cluster17800	-0.0428179	-0.0184448	-0.0389564
cluster9811	0.0622736	-0.0396104	0.00959565
cluster8447	-0.0463196	0.00436028	0.0253979
cluster5545	-0.0461511	-0.0219785	0.00240795
cluster18842	0.0197137	0.0457392	-0.0173369
cluster23753	-0.105849	-0.0370578	-0.0473904
cluster12606	0.0335725	-0.0138681	0.0135748
cluster3471	-0.106745	-0.0255643	-0.011473
cluster3913	0.00364762	-0.0518003	-0.0440661
cluster11162	0.0969809	0.0324789	-0.00642302
cluster8736	0.0237704	-0.0368216	-0.000946356
cluster24024	0.0156574	-0.0203857	-0.00334819
cluster9795	0.10395	-0.0182779	0.0129409
cluster10859	-0.0783618	-0.0610692	-0.000699882
cluster3524	-0.0873025	0.0215387	0.0126707
cluster15699	0.0147294	-0.0488348	0.00525049
cluster9116	-0.0920743	-0.0360597	-0.0521328
cluster9989	0.119613	-0.0925171	0.00437917
cluster22457	0.00234835	-0.00083191	0.0217037
cluster23094	0.00582881	-0.049351	0.00681387
cluster11175	-0.0423501	-0.0235537	0.0173121
cluster23578	-0.0740683	-0.0329016	-0.0316282
cluster23843	0.0335747	-0.0436385	-0.0230748
cluster17226	0.0684822	-0.100247	-0.00241205
cluster1479	-0.00684334	-0.0369131	-0.00749605
cluster6358	0.0956734	-0.0351476	0.000888324
cluster22150	0.0445144	0.0133989	-0.00684635
cluster16561	0.0633983	-0.0345267	-0.00799375
cluster16732	0.0345674	-0.00384037	0.0158987
cluster20301	0.0678241	-0.0136677	0.00181706
cluster12318	0.0308919	-0.0295511	-0.0537756
cluster16386	0.0532758	-0.0579649	-0.0377899
cluster9478	-0.0746498	-0.0276958	-0.0455463
cluster11798	-0.049691	0.00861368	-0.00423072
cluster1708	-0.0999227	2.86506e-06	-0.0356458
cluster5949	-0.0826912	-0.00438826	0.0378313
cluster535	-0.0288112	0.0586138	-0.0182778
cluster23546	0.0234683	-0.0303936	0.049319
cluster15058	0.075478	-0.00377327	-0.0108788
cluster12886	-0.0022733	-0.0554374	0.033859
cluster21454	-0.0832311	0.0127394	-0.00613001
cluster7454	-0.0265478	-0.0548384	-0.0373646
cluster1878	0.035032	-9.5723e-06	-0.0615289
cluster20183	-0.136072	-0.00917777	0.0696561
cluster23724	0.0177333	-0.0629384	-0.00672239
cluster2052	-0.0153817	-0.0574882	0.0452856
cluster22264	0.00565014	0.0431082	0.0464727
cluster7806	0.0573458	-0.0603507	-0.014501
cluster11963	0.0185334	-0.0489476	-0.0405959
cluster3085	-0.0215626	0.00255479	-0.0065555
cluster6934	0.0920809	-0.0270947	0.00895147
cluster24131	0.0164192	-0.0166317	-0.008372
cluster21678	0.0713407	-0.0513072	0.0364861
cluster12324	-0.00752264	-0.0559564	-0.0418977
cluster10427	0.0166202	-0.0225201	-0.0635609
cluster9578	0.0211722	-0.0553459	0.0325547
cluster697	-0.117492	-0.0415155	-0.0233199
cluster743	0.0592443	0.000308723	-0.0153432
cluster10852	-0.0115411	0.0198017	-0.0224008
cluster20116	0.0908156	-0.0255603	-0.0149836
cluster3108	-0.0308338	-0.0517352	-0.00214405
cluster22662	-0.104386	-0.0385028	-0.0523183
cluster22582	-0.0379608	-0.0255367	-0.0286201
cluster8790	-0.00364443	-0.0322942	-0.0371387
cluster19108	0.0816654	0.0300374	-0.0145209
cluster18808	-0.0483584	0.0261862	-4.04664e-05
cluster5450	0.0807242	0.0523005	-0.0474945
cluster18695	0.085975	-0.0545618	-0.003026
cluster20467	-0.0753298	-0.00329259	-0.0422388
cluster19016	-0.0132346	-0.071142	-0.0270163
cluster17615	-0.0467271	-0.0519478	-0.0218463
cluster17981	0.0986611	0.00848113	-0.0142834
cluster4085	0.0501939	0.0651538	0.0179107
cluster4596	0.102763	0.0123829	0.0315381
cluster3430	-0.0933829	0.0393529	0.00254173
cluster4962	0.118496	-0.0673859	-0.00133784
cluster3328	0.0156597	0.0343125	-0.0518469
cluster11727	-0.000612971	0.0593008	-0.0584523
cluster4742	0.110219	-0.0285772	0.0243523
cluster17609	0.10531	0.0439269	-0.014792
cluster21697	-0.0570748	-0.0436905	0.029446
cluster11607	0.0457571	-0.0163527	0.0193381
cluster23592	0.056137	0.0406925	-0.0171853
cluster8474	-0.0298258	0.0113752	0.00366318
cluster197	-0.145266	-0.0157385	0.0413815
cluster15447	0.0746596	-0.0218293	0.00856606
cluster23211	-0.0099784	0.0436534	0.01853
cluster22099	0.0300945	-0.0041049	-0.0503121
cluster3396	-0.0133244	-0.0259585	-0.0313892
cluster15256	0.00391494	0.00725844	0.0185483
cluster10650	-0.0439251	-0.000359635	-0.0418304
cluster6261	-0.0128969	0.0923539	-0.0403719
cluster1737	0.0139181	-0.00146562	-0.0596221
cluster11398	-0.0344481	0.0439943	-0.0369658
cluster15618	0.0651186	-0.0641997	0.0169738
cluster1144	0.0116462	-0.059327	0.0102218
cluster18373	-0.0270549	0.0112489	3.59993e-05
cluster7227	-0.0318612	-0.0388656	0.00185652
cluster23405	0.0156788	0.00276136	-0.0188381
cluster10031	-0.0692031	-0.0292141	-0.0516223
cluster7356	-0.0481124	-0.00961639	-0.0512842
cluster15923	0.0549504	0.0931383	-0.0438721
cluster12966	-0.0557108	0.0189477	0.0137833
cluster6418	0.0331026	0.0617305	-0.00517737
cluster21771	-0.134456	-0.0423018	-0.0328845
cluster11385	-0.145474	-0.0301249	0.0239115
cluster1383	0.0876772	-0.00255099	-0.0157499
cluster17138	0.048293	0.0237744	-0.0404056
cluster8210	0.02575	-0.00128205	-0.0265508
cluster1979	0.0696402	0.00436159	1.02468e-05
cluster12317	-0.000676462	-0.000760899	-0.0171922
cluster16510	0.0352688	-0.0108811	-0.0134108
cluster22851	0.062922	0.0271187	-0.0203051
cluster4853	0.0283953	-0.0881527	-0.00207867
cluster23134	-0.0812887	-0.0172997	-0.0419488
cluster15941	0.0976784	-0.00616846	-0.00764704
cluster13247	0.0449679	0.0665393	-0.0265162
cluster10530	-0.0393405	0.0101099	0.0139623
cluster12522	0.0138217	-0.0278218	-0.0236991
cluster23150	0.026466	-0.0272287	-0.0230284
cluster9906	-0.0127733	-0.078331	0.00776815
cluster4040	0.0171147	0.0917794	-0.0220325
cluster17511	0.0408729	0.0562847	-0.0576466
cluster3658	-0.0451624	-0.0508518	-0.00179008
cluster17507	0.0695819	-0.0835177	0.0126662
cluster13988	0.0387355	0.0498785	-0.0405263
cluster21879	-0.039092	-0.0255468	0.014981
cluster2586	-0.0274483	0.0455261	-0.00102097
cluster23582	0.0206668	0.0470204	0.00957499
cluster19213	0.0854891	0.0157189	-0.0022627
cluster19301	-0.00512637	-0.0186552	-0.0101304
cluster22413	-0.00732221	0.043537	0.00301476
cluster12438	-0.0559383	-0.00035739	-0.0172787
cluster20042	0.0606074	-0.0641884	0.0182289
cluster10898	0.0587089	-0.0505205	-0.0379413
cluster14928	-0.0398811	-0.0136111	0.0105893
cluster1622	-0.0146269	0.0143908	-0.0429045
cluster8725	-0.0500077	-0.0582456	0.0757829
cluster20789	0.020874	0.0328393	-0.0262772
cluster22102	0.0265176	0.0285557	0.066847
cluster8338	-0.041488	0.031379	0.0324637
cluster19343	0.0937889	0.0558818	-0.0243619
cluster5519	-0.0374752	0.000980337	-0.0461617
cluster12254	0.00984418	-0.0241011	-0.0182747
cluster14215	0.047993	0.00302063	-0.0124287
cluster23149	0.0767495	-0.0394277	-0.00957431
cluster2166	-0.0829521	-0.0305629	-0.0434934
cluster24188	0.0774416	-0.0326463	0.00469502
cluster14351	-0.0599577	-0.0335724	-0.0497552
cluster24004	-0.0967719	-0.0145954	-0.00161874
cluster5523	-0.0119724	-0.0473725	0.000943139
cluster11802	0.0498054	-0.0644482	-0.011307
cluster11908	0.0522852	-0.0486642	-0.00607071
cluster21484	-0.0349764	-0.00294862	0.0194944
cluster11883	0.0290607	-0.0540482	0.0432307
cluster16969	0.000567012	-0.032032	0.0186252
cluster23653	-0.0357235	0.0212673	-0.0260636
cluster15815	0.0632007	-0.0208028	-0.00446236
cluster23906	0.00588912	0.074167	-0.0226487
cluster12702	0.0339575	-0.0382822	0.0267822
cluster19545	-0.0198456	-0.0510468	-0.00306857
cluster3120	-0.0105679	-0.0118772	-0.0219754
cluster9214	0.0970357	-0.0430119	0.0355027
cluster16024	-0.0680036	-0.0129508	-0.00369644
cluster9013	-0.0219682	0.0708222	-0.0244492
cluster20333	0.0716651	-0.00275632	-0.00227946
cluster8525	0.0345667	-0.0940387	-0.00896645
cluster16869	-0.0475192	-0.0549291	-0.0217665
cluster2135	-0.0630921	0.00606801	-0.0377478
cluster1085	-0.0219447	-0.0466927	-0.00733887
cluster14543	0.062561	-0.0400842	0.00714271
cluster575	-0.0215953	0.0787566	0.050214
cluster23863	0.0678633	0.0274904	-0.0129758
cluster14945	0.0299654	-0.0318518	0.0757809
cluster2942	-0.0229218	-0.00995712	-0.0157742
cluster16967	0.0951756	-0.0193827	0.0143373
cluster21376	0.0674729	-0.0637088	0.0208038
cluster9873	0.0309179	-0.00667015	-0.0360621
cluster20713	-0.0923367	-0.0263759	-0.0243642
cluster14093	-0.0890455	-0.0151517	0.0122075
cluster16769	0.0478233	-0.0771985	-0.0039275
cluster3050	-0.0489112	-0.0408562	0.0975897
cluster2271	-0.0762411	-0.0213246	-0.00132251
cluster14140	-0.00466694	-0.00940221	-0.0533729
cluster3881	-0.00778089	-0.00962855	-0.0507684
cluster13832	0.00365627	-0.021378	-0.0324448
cluster17611	-0.00265335	-0.0189385	0.0507087
cluster9299	0.0731632	-0.0525628	0.0201351
cluster7854	0.0694267	0.0234899	-0.00937955
cluster24446	0.0151899	0.0426962	0.0164234
cluster19420	0.0118412	0.0142673	0.0233625
cluster6521	-0.0574141	-0.0187516	0.0249649
cluster19608	-0.0792036	-0.0210829	-0.0165016
cluster5121	-0.00360339	-0.0273149	-0.019778
cluster6465	0.0335824	-0.0680581	-0.04556
cluster5698	0.017315	-0.0424225	-0.025885
cluster10329	0.0680522	-0.0895487	0.0303361
cluster656	0.0154256	-0.0185759	-0.056177
cluster21669	-0.0447617	-0.0295951	0.0148488
cluster23222	0.00770592	-0.0148792	0.0188988
cluster3965	-0.0692934	-0.0261837	0.0099781
cluster18678	0.0129527	-0.0251381	0.0056603
cluster21529	0.0144586	0.0383234	-0.013187
cluster23642	-0.104592	-0.0129327	0.0232442
cluster2796	-0.0359704	-0.00101981	0.0110761
cluster5053	-0.0708103	-0.0289983	0.0389648
cluster20433	0.0707417	-0.00978192	-0.00544715
cluster12535	-0.0124493	-0.00351938	-0.00235662
cluster21009	-0.0152541	-0.0589712	-0.0230129
cluster11486	0.0718895	-0.0654253	0.0187585
cluster7992	0.0569667	0.0217169	0.0457822
cluster4260	0.0623445	-0.035258	-0.0261376
cluster10	-0.0599693	0.0117187	-0.0278077
cluster19896	-0.0607848	0.0237144	-0.0667613
cluster3561	0.0893972	-0.0447627	0.00696263
cluster1639	-0.0334253	0.00699493	-0.00865675
cluster10010	0.063113	-0.0106766	-0.0242018
cluster13492	0.0113031	-0.0223193	0.0218324
cluster17817	-0.107717	-0.0248463	-0.0115271
cluster13414	0.012002	-0.0258379	-0.002289
cluster19505	0.111546	-0.00631935	0.0190668
cluster1917	-0.0697987	0.0173454	0.0112876
cluster15657	-0.0957823	-0.0287005	-0.0290971
cluster7839	-0.0511713	-0.0109803	0.0117461
cluster20571	0.0493391	-0.0455663	0.0028196
cluster6218	-0.0556679	0.0321006	-0.0230779
cluster3074	-0.0773531	-0.0207507	-0.0344268
cluster18333	-0.0606215	0.00916759	-0.0447458
cluster3888	-0.0345162	-0.0210908	0.000584934
cluster1995	0.067818	-0.0184746	-0.00542604
cluster21240	0.0110129	0.000960319	0.0620329
cluster17032	0.0119677	0.0536094	0.000759952
cluster22026	0.0100833	-0.0187343	-0.0250201
cluster14606	0.052716	0.0516793	-0.0100853
cluster23480	-0.00164854	0.00190814	0.0596839
cluster16078	0.0542099	0.0279895	0.00254772
cluster23332	0.0897625	-0.0369334	0.0023991
cluster24098	-0.0700023	0.00604923	0.012134
cluster4072	-0.0543798	-0.0280815	0.0140646
cluster10252	-0.0166702	0.0286054	-0.0415874
cluster22581	0.108929	0.0235334	-0.0134275
cluster1732	-0.0877484	0.0111521	-0.0320384
cluster19421	0.050866	-0.0243634	-0.00643758
cluster12361	-0.0391495	-0.0428837	0.0447632
cluster19198	-0.0727975	-0.0339579	-0.041748
cluster20799	0.0517883	0.0335778	0.00988836
cluster10741	0.035495	-0.0265544	-0.0430935
cluster5463	0.0162862	-0.00948018	-0.0252186
cluster19969	-0.00303729	-0.0132614	0.0118794
cluster22500	0.0265368	0.0595749	0.0652283
cluster15829	0.0413197	-0.0694077	-0.0095091
cluster8835	0.0448882	-0.0694059	-0.0253737
cluster5874	-0.0194513	-0.0445069	0.0147462
cluster20615	0.0738121	0.0275642	0.0162203
cluster9894	0.0676651	0.0205352	-0.0104673
cluster6885	0.0698171	0.0210151	-0.0107379
cluster2702	0.0265806	-0.0472866	0.00417947
cluster16424	-0.0762137	0.0468062	-0.0151598
cluster12826	-0.0270127	-0.0117728	0.00643198
cluster7141	0.0891497	-0.0250954	0.0466987
cluster4790	0.0456777	0.00479063	-0.0575349
cluster22170	0.00586664	-0.0286922	0.0226235
cluster128	0.00127101	-0.00117645	-0.0441197
cluster19043	0.0022864	-0.0425296	-0.00187756
cluster14746	0.0250944	-0.0332508	0.0162849
cluster5771	-0.000858922	-0.0104162	-0.0572172
cluster23027	0.0769925	0.0240901	-0.00740724
cluster12306	0.0527131	-0.0463119	-0.0242988
cluster6829	-0.00281491	-0.0702664	-0.00757837
cluster15586	0.0582007	-0.0181182	0.0119719
cluster19639	0.0679368	0.0307498	-0.0141505
cluster2553	0.0479501	-0.0617964	0.0264979
cluster7464	-0.0222054	-0.0138469	-0.0393905
cluster18931	0.0474874	-0.00732716	0.0615918
cluster12059	-0.0179975	0.0019677	-0.0164632
cluster14903	0.0680481	-0.0169357	0.00298125
cluster21379	0.0112645	-0.0245371	0.0032514
cluster7739	-0.0283787	0.00107021	0.00364385
cluster23757	0.0694993	-0.0802995	0.041598
cluster12602	0.125189	0.0471909	0.0219679
cluster3088	-0.0063099	0.0133128	0.0279477
cluster5711	0.059778	0.0679161	-0.00982354
cluster15763	-0.0405325	-0.0772179	-0.0280277
cluster60	-0.062326	0.0243874	-0.0476457
cluster16492	0.0378785	-0.00166687	0.0346398
cluster4456	0.125111	0.0137927	-0.0215585
cluster22688	-0.0154754	-0.0088291	-0.00633444
cluster18658	-0.011402	0.0220159	-0.0279634
cluster14501	-0.0505012	0.012874	-0.0404249
cluster19325	-0.0332944	0.0166642	-0.0321866
cluster4887	-0.0760566	-0.0766776	-0.00205192
cluster10055	-0.000561492	-0.0420623	-0.00762844
cluster23989	0.0315917	0.00664262	-0.0132105
cluster8764	0.0407196	-0.0304894	0.0266904
cluster819	-0.0249633	-0.0365044	-0.0422196
cluster13486	0.0655582	-0.00401815	0.000545389
cluster13234	0.0193172	0.0159357	0.00759472
cluster5101	0.0496549	-0.0264722	7.33062e-05
cluster20386	0.075102	0.0474462	0.0106617
cluster12343	0.0337394	-0.0317897	0.0144458
cluster9995	-0.0565278	-0.0617364	0.0109913
cluster16556	0.0235776	0.0434918	-0.0318542
cluster22085	-0.0391209	-0.025822	-0.0289372
cluster21765	-0.00168415	0.00277944	-0.00110564
cluster11484	-0.111152	-0.013444	0.00510428
cluster7651	-0.0932233	-0.00867798	0.0175799
cluster24524	0.0363828	-0.0775519	-0.005852
cluster18224	-0.0244669	-0.020116	-0.00721007
cluster21494	0.10216	0.0248809	-0.0175021
cluster18673	0.0956057	-0.0234905	-0.00441918
cluster10665	-0.0704287	0.0796108	-0.0151969
cluster17368	0.0862028	-0.0675349	-0.0119158
cluster23253	-0.0276579	0.0121974	-0.0108803
cluster17028	0.0244518	-0.0543249	0.000125871
cluster22641	-0.0705193	-0.0313529	0.0408414
cluster15075	0.0259808	-0.00250706	-0.0403828
cluster11023	0.0138159	-0.0120287	0.071212
cluster16836	0.020128	-0.0208736	0.00658297
cluster9594	0.102691	0.0194009	-0.0116578
cluster8960	-0.0341901	0.0259044	-0.0156147
cluster5185	-0.0397174	-0.014702	-0.000987963
cluster21812	0.0964466	0.0133135	0.0106451
cluster9464	0.0119143	0.0326955	0.000460757
cluster8763	0.00708561	0.00324565	-0.0253709
cluster10587	-0.0335263	-0.020349	0.00284758
cluster3874	-0.00104969	0.0556659	0.0150798
cluster17790	-0.11684	-0.0126226	0.0253296
cluster21839	-0.0837521	-0.0434799	-0.0157026
cluster14593	0.0685408	-0.0618552	0.0104432
cluster4827	0.0197334	-0.0401153	0.0193431
cluster16125	0.0844265	0.0208442	-0.0191077
cluster736	0.0180953	0.0417803	-0.0228382
cluster17452	0.0160097	0.00462661	-0.00102029
cluster588	0.0104809	0.0924901	0.020767
cluster1493	0.0585117	-0.00910377	0.0705041
cluster12339	0.0610241	0.0391497	-0.0168538
cluster13266	0.0598737	0.0138581	0.00654259
cluster5241	0.0403077	0.00745724	-0.0449337
cluster9128	0.0661955	-0.0649381	0.0269042
cluster1617	0.063582	-0.0262793	0.000635333
cluster22279	0.0333687	0.0321966	-0.00479884
cluster555	-0.12641	-0.0120809	0.0270036
cluster17108	-0.00264734	-0.0614141	0.0316755
cluster5991	0.0515469	-0.00257279	-0.0254413
cluster7180	0.0507117	-0.0437026	0.0212792
cluster21903	0.00916737	0.0487275	-0.0234919
cluster3547	0.00659523	-0.0312333	-0.0575677
cluster4836	-0.0207148	-0.0108689	-0.000216879
cluster6442	-0.0410677	-0.011664	-0.0197954
cluster19265	-0.0439012	-0.0249834	-0.0470787
cluster3918	-0.00214694	0.0894445	-0.0342326
cluster22854	-0.0364583	-0.0673792	-0.0330711
cluster18816	0.0795946	-0.0333947	0.0417734
cluster1532	-5.60768e-05	-0.0387197	-0.00451545
cluster16673	-0.099389	-0.0285312	-0.026627
cluster6311	0.104273	0.0292622	-0.0199516
cluster6637	0.0700625	-0.0648112	0.0230969
cluster12223	0.00879176	-0.0247056	-0.0194088
cluster22313	-0.0990927	0.0245964	-0.0120836
cluster24320	0.00929172	0.0586615	-0.0215053
cluster14235	0.0613357	-0.00536	-0.000872445
cluster22618	-0.023288	0.00735825	-0.0276371
cluster18984	-0.108714	-0.0220318	0.00126493
cluster3077	-0.0892998	0.0257444	0.0162675
cluster5319	-0.0646792	-0.0104176	-0.0118835
cluster20127	0.0117388	-0.0436235	0.00114544
cluster17950	-0.0842902	-0.0167903	-0.00145401
cluster4279	0.0190475	-0.0480084	0.00171995
cluster16859	-0.0467786	-0.0331675	-0.00658158
cluster11766	0.06591	-0.027482	-0.0384146
cluster1644	0.103213	-0.0464245	-0.0295162
cluster4664	0.0228891	0.059976	0.0238296
cluster23057	0.0318663	-0.0187362	0.00244831
cluster10777	-0.146322	0.00192604	0.0567745
cluster40	-0.0406822	-0.038053	-0.0495719
cluster23670	-0.00212584	-0.00898481	0.0033259
cluster396	-0.121865	-0.0246217	-0.000324823
cluster8411	-0.02021	0.0126993	0.0197607
cluster21997	-0.0227208	-0.0307229	-0.00127926
cluster9065	0.0645542	-0.0413095	0.00483806
cluster3951	-0.0065392	-0.0339821	-0.00689105
cluster23049	-0.0364094	-0.0661453	-0.0373548
cluster22600	-0.017012	0.0771494	-0.0123073
cluster19369	-0.0367465	-0.0159764	-0.0545714
cluster727	0.0420206	0.0322309	-0.0125042
cluster8151	-0.0177557	-0.0273765	0.0106485
cluster22464	-0.0830504	-0.0509645	-0.0704983
cluster706	-0.050933	0.00391328	0.0147519
cluster12295	-0.016886	0.0292395	-0.042074
cluster15338	0.0653315	0.00576792	-0.00505384
cluster14545	0.121087	-0.000409056	-0.00537806
cluster14423	-0.0161267	0.0249288	-0.0230365
cluster16457	-0.00286268	-0.0753178	0.035095
cluster20373	-0.00835767	-0.0403402	-0.015667
cluster251	-0.0132646	-0.0377896	-0.0235657
cluster16638	-0.107807	-0.014194	0.018909
cluster6722	0.0416879	0.00713516	-0.00582865
cluster1554	0.0376904	0.0046903	-0.0656331
cluster5094	0.0263346	0.029758	0.020086
cluster5231	0.105362	0.0392089	-0.0216557
cluster10526	0.00128555	0.022355	-0.0469634
cluster20340	-0.060513	0.0265212	-0.0919689
cluster15056	0.0295774	-0.046624	0.00540146
cluster20891	0.0138743	-0.034391	-0.00691361
cluster4964	-0.030513	-0.0199541	-0.027294
cluster3593	0.0352225	-0.0375641	-0.00724734
cluster8875	0.05338	-0.00808937	-0.0607366
cluster20405	0.0492701	-0.0230701	-0.0422886
cluster14766	0.0995065	0.0177972	-0.0416993
cluster16254	-0.0385723	0.00390833	-0.0547101
cluster9347	0.00721064	-0.0444784	-0.0337462
cluster16429	0.0104828	-0.0106473	0.00635093
cluster12376	-0.0400953	0.0708551	0.0391365
cluster19100	0.0196741	-0.0581487	-0.038568
cluster8236	0.0171654	-0.0201901	0.0251626
cluster20543	0.0283609	-0.00571521	0.000759813
cluster22186	-0.0787367	0.00101879	-0.0284652
cluster11152	-0.00219521	0.00736803	-0.015263
cluster4918	-0.0223178	0.0461568	-0.0124942
cluster17810	-0.0914786	-0.0178809	0.00383964
cluster1229	-0.0297184	-0.01245	-0.055028
cluster17072	-0.0790552	-0.0411212	-0.0260755
cluster12775	0.0327477	-0.00891649	-0.0190244
cluster8507	-0.0271817	0.00520681	0.0298293
cluster18826	0.018839	-0.0323068	-0.00906367
cluster951	0.0926793	0.0336843	0.0106047
cluster8376	0.0874305	-0.0606848	-0.00461119
cluster21003	0.0197137	0.0457392	-0.0173369
cluster19617	-0.0833178	-0.013294	-0.0260766
cluster11099	0.0812041	0.0391104	0.0126636
cluster1846	-0.127275	-0.0268987	-0.000699863
cluster12519	0.039876	0.00627379	-0.00407413
cluster7511	-0.0431406	-0.0581181	0.0361869
cluster21897	-0.036424	-0.0398256	-0.00623337
cluster6965	-0.0780391	0.0153985	-0.0534451
cluster6811	0.0106465	0.0698559	0.012318
cluster16842	-0.0271467	-0.0400029	-0.0116284
cluster18457	-0.000471303	-0.0293866	-0.0247462
cluster2016	0.00787273	-0.049104	-0.0194673
cluster7065	0.0776112	-0.014847	0.00844094
cluster15211	-0.131636	-0.0281537	-0.00356158
cluster12424	-0.0960839	-0.0348283	-0.0244087
cluster11512	0.0672473	-0.0495085	0.0127685
cluster17094	-0.0791334	-0.0124817	0.0173796
cluster9385	-0.0123503	-0.021519	-0.016145
cluster20402	-0.00557982	0.0458931	0.00350065
cluster13574	-0.0126919	-0.0077571	-0.0162087
cluster6400	-0.052362	-0.00626575	0.00603703
cluster24146	0.0462559	-0.0146154	0.0548942
cluster18295	0.00991046	-0.0591633	0.0107551
cluster16620	-0.0440903	-0.0157355	0.0076667
cluster19463	-0.0934306	-0.00575884	0.0224097
cluster6199	0.115133	-0.0296735	0.0352392
cluster22509	-0.0303207	-0.0194705	0.0520484
cluster3938	0.0552999	-0.0282869	-0.000463784
cluster11982	-0.0491935	-0.0141482	-0.0384505
cluster6489	0.0035089	-0.0322525	-0.0010408
cluster7604	0.0500549	-0.0779605	-0.060383
cluster13431	0.00953868	-0.0750845	-0.0286123
cluster3994	0.065517	0.0486407	-0.018868
cluster1920	-0.00863672	-0.021958	0.0225537
cluster13889	-0.0381691	-0.00488159	0.012292
cluster7406	-0.0202686	-0.0190225	-0.0543687
cluster12830	0.054121	0.0544052	-0.0218304
cluster15185	0.0370442	0.00582826	-0.00378481
cluster6697	0.0137491	-0.0316784	-0.0379435
cluster7640	0.0875764	0.0870212	-0.0191691
cluster15385	0.0280624	0.0264084	0.0102611
cluster2501	-0.0723231	-0.0536019	0.0216115
cluster24500	-0.102063	-0.0209872	0.00493437
cluster23483	0.0557354	-0.0151755	-0.0323788
cluster24119	0.0145478	-0.0569181	0.0142015
cluster18442	0.0105585	-0.0221288	-0.0234404
cluster17568	0.112568	-0.00999024	-0.0147899
cluster15489	0.0659691	0.0275525	-0.0129117
cluster1651	-0.0884174	-0.0212785	0.0183492
cluster18021	0.0434361	0.00107385	0.00854256
cluster3544	0.0808925	0.033721	0.0669326
cluster7247	-0.0550454	0.00625012	-0.0197591
cluster20946	0.00844759	0.0156121	0.00766276
cluster6093	0.0244009	-0.0424035	0.00157297
cluster17454	-0.0190038	-0.0260722	-0.0164735
cluster11725	-0.0259753	-0.0532534	0.00624968
cluster20204	0.0139035	-0.00439304	0.0164999
cluster6294	0.0127002	-0.0320675	-0.00394977
cluster1039	0.0782663	-0.00212724	-0.0201811
cluster9722	-0.0202862	-0.0254458	-0.0406166
cluster8997	0.00770013	0.0158567	0.0107
cluster18762	-0.0252891	0.0264435	0.0207435
cluster7474	0.039018	-0.049015	0.0223466
cluster21321	0.0973819	-0.0333801	0.00647277
cluster19681	-0.0852767	-0.0356482	-0.00159278
cluster906	-0.0967805	-0.0362916	-0.021318
cluster12377	0.0326352	-0.00620439	-0.0312421
cluster11459	0.0222727	-0.0543562	0.00222462
cluster21510	0.0238587	-0.00396532	0.0325745
cluster15273	0.0574121	-0.00115425	0.0156701
cluster12337	-0.00309833	-0.021836	0.0267028
cluster18700	-0.0978964	-0.0314337	0.00784602
cluster12837	-0.0498294	0.00851445	0.00479637
cluster7475	-0.0330405	-0.00271353	-0.0334734
cluster12203	0.0147447	0.00169186	0.00297237
cluster3474	0.00774281	-0.0313899	-0.0109197
cluster14139	0.0597795	-0.0152006	-0.0156351
cluster21127	0.0182676	-0.025218	-0.022163
cluster13415	0.0904276	-0.00347795	-0.00287624
cluster20743	0.0702675	-0.0421318	0.019498
cluster21007	-0.0320684	-0.0328243	-0.00180565
cluster2121	0.0692043	-0.0584146	-0.0153692
cluster22685	0.0645528	-0.0623881	0.0236784
cluster23956	-0.103238	-0.00650289	0.0383314
cluster19542	0.0714785	-0.0761384	-0.0228381
cluster14579	-0.039729	-0.0419759	-0.00540501
cluster14254	0.0365949	0.0198788	-0.0141909
cluster10011	0.0469092	0.00380508	-0.0281258
cluster14480	-0.0562097	-0.0369196	-0.0117616
cluster8409	-0.155137	-0.0247298	0.00822859
cluster14130	0.0109757	0.00460968	-0.0104037
cluster20618	0.0164572	0.0879529	0.000372953
cluster10001	0.0931147	-0.0396194	-0.0176549
cluster11115	-0.0162268	0.0284404	0.064979
cluster5657	0.00654333	-0.00238129	-0.00270449
cluster5480	0.00929152	0.0417247	0.0594874
cluster6123	-0.0184067	-0.0428085	-0.0184639
cluster13141	0.069113	-0.027184	-0.0468436
cluster22878	0.0187705	-0.00859883	-0.0297303
cluster207	0.0016562	0.00875947	0.00793822
cluster15665	0.037001	-0.0381856	0.00294205
cluster16777	0.116628	-0.0179275	-0.00394174
cluster4861	0.00282357	-0.0136211	-0.0249766
cluster20959	-0.075808	-0.0311181	-0.026303
cluster12279	-0.0789692	-0.0499437	0.0119055
cluster8363	-0.0722846	0.0217875	0.0793622
cluster15088	0.0354188	-0.0719165	-0.00292372
cluster6245	-0.00218243	-0.0122427	-0.0193549
cluster5616	-0.0855907	-0.0348201	-0.00361103
cluster11377	0.00831877	-0.0423849	0.0119675
cluster21064	0.0308216	-0.0490509	0.0322605
cluster17794	-0.0562901	0.0109232	0.013182
cluster20461	-0.0108536	-0.0690334	-0.0175718
cluster15497	-0.0089115	-0.00645976	0.00272808
cluster5054	0.0222843	0.00762241	-0.0225488
cluster2739	0.0293758	-0.0889943	0.0270529
cluster10201	0.0442611	-0.0239918	0.0188804
cluster21213	0.0647985	-0.0470159	0.0139395
cluster18128	0.0549269	-0.0107594	-0.0171928
cluster18915	0.0175504	-0.0233879	-0.000444683
cluster13385	-0.104157	0.00875213	-0.0103548
cluster10715	0.0380501	-0.0176664	-0.0331676
cluster3494	0.0664743	-0.0720134	-0.00449598
cluster24439	0.011287	0.0226025	-0.0119446
cluster7530	0.0172487	0.00956163	0.0312781
cluster2869	0.0614508	-0.00194391	-0.00225677
cluster11299	0.0732322	-0.0455431	-0.0149427
cluster8949	0.0310305	0.000496604	0.00219474
cluster18684	-0.108933	-0.0149642	0.0430247
cluster17996	0.0757605	-0.0131558	-0.00644737
cluster18321	0.114433	0.018004	-0.0116916
cluster15117	-0.0651243	0.0335476	-0.00908455
cluster20371	0.0839234	0.012358	-0.00958157
cluster16799	0.0129796	0.0311006	0.00715818
cluster17383	-0.038696	-0.0324437	-0.021695
cluster7200	-0.158192	-0.0372136	-0.0189954
cluster8043	0.0484694	0.014542	0.00850816
cluster4938	0.0815045	-0.0345777	-0.0237181
cluster17734	0.0209547	0.00494878	-0.0105564
cluster14578	0.00175651	-0.0458787	0.00794155
cluster14886	0.0628388	0.00244693	-0.00545675
cluster13612	0.0197496	-0.0352775	0.00963655
cluster23123	-0.0583861	-0.0243459	-0.0158465
cluster19544	0.0383462	0.0343955	0.0130122
cluster303	0.0409509	-0.0168008	-0.0111449
cluster20398	-0.00104521	-0.0220529	-0.0185459
cluster5544	-0.0889424	0.0198819	0.0253185
cluster22356	0.0724704	-0.0189914	0.00351822
cluster1967	0.0424679	-0.0034169	-0.0195048
cluster20314	0.0437796	-0.0152909	0.0133157
cluster20859	-0.012223	-0.0542469	-0.0374192
cluster121	0.0367583	-0.0457236	0.0237963
cluster9626	0.0545672	0.0127075	-0.00211951
cluster8112	-0.0625599	-0.0202813	-0.0472934
cluster9596	0.0566656	-0.00225007	-0.0261444
cluster8302	-0.0114692	-0.0638426	-0.00917404
cluster14635	-0.00827875	-0.0357524	-0.0194348
cluster7031	0.0358049	-0.00785833	0.00816286
cluster17617	0.0442017	0.0836798	0.0412829
cluster10657	0.0439717	-0.0537333	0.0153922
cluster9327	-0.116988	0.0189165	-0.0279329
cluster21105	0.0249992	-0.0225579	0.0404899
cluster19489	-0.0221226	-0.038546	-0.0289199
cluster12188	0.0643994	-0.0439968	-0.0078332
cluster6909	-0.0448712	-0.0147892	-0.00800731
cluster3613	0.0790765	-0.0588702	0.00552964
cluster18890	0.0399354	0.0120612	-0.0198155
cluster9072	-0.00174652	-0.00674078	-0.00113029
cluster24501	0.0405939	-0.0344759	0.0176475
cluster12237	-0.0155788	0.0379561	-0.0106296
cluster5933	-0.0156093	-0.0286468	0.0129802
cluster22526	-0.0034716	-0.00182691	-0.0719961
cluster3638	-0.0243364	0.0391939	0.0111944
cluster16146	-0.0547745	-0.0420562	-0.0120883
cluster14938	0.0931061	0.0134082	-0.0187771
cluster15050	-0.0435963	-0.0229431	-0.00947122
cluster2861	0.00871057	-0.00665861	-0.0106595
cluster24186	0.0604656	0.0095132	-0.00617776
cluster19971	-0.0248067	-0.0269931	-0.002139
cluster23695	-0.0650391	-0.0437527	-0.0490356
cluster10063	0.0995746	0.0352476	-0.0110186
cluster8408	0.0591746	0.0381648	-0.0164155
cluster11002	0.0645982	-0.058415	-0.00552232
cluster18207	-0.0419253	0.0201855	-0.00180863
cluster22561	-0.0809648	-0.0398379	0.0150408
cluster23992	-0.0256363	0.00934399	0.0248407
cluster11065	-0.0509447	-0.0782838	0.000310396
cluster6518	0.0656893	0.0173346	-0.00374828
cluster15949	0.0158107	0.0223204	0.0404541
cluster9629	-0.0725945	0.000220442	-0.0323803
cluster25	0.020958	-0.079176	0.000483307
cluster8129	-0.0267613	-0.0424193	-0.0130154
cluster20524	0.0281293	-0.0555249	0.0317476
cluster2589	-0.0310154	0.0420392	0.00549983
cluster15957	0.00292516	0.0310957	0.0046896
cluster21304	-0.0864361	-0.0549264	0.00622747
cluster8451	-0.0169503	-0.0510102	-0.0654963
cluster7760	0.0145525	-0.0227762	0.0494455
cluster21026	0.0845122	-0.00400522	0.0194781
[truncated: 22,427 more rows]
