# Supplementary material for: Genotype-Specific Expression and NLR Repertoire Contribute to Phenotypic Resistance Diversity in Plantago lanceolata
Source: Front Plant Sci. 2021 Jul 12;12:675760. doi: 10.3389/fpls.2021.675760 (PMC8311189; doi:10.3389/fpls.2021.675760)
Supplement: Supplementary file 1 [file Data_Sheet_1.zip › Supplementary_Table_6_signaling_induction.xlsx]

## Sheet: Sheet1
Supplementary table 6. The induction of putative orthologs of hormone signaling marker genes under P. Plantaginis inoculation. R/S: resistant vs susceptible
	log fold change, t-test pvalue: p-value of the R/S fold change, Mean fold change: average of R+S fold changes, Z.test P-val: P-value of
	the mean fold change, STD: standard deviation of fold change.
Plantago	TAIR	Name	Function	R1	R2	R3	S1	S2	R/S	t-test p-value	Mean fold change	Z.test P-val	STD
transcript12270	AT4G32540	YUC1	auxin biosynthesis	-0.332743	-0.379733	NA	-0.603642	-0.00751833	-0.0506577	0.881045	-0.330909	0.00710737	0.245867
transcript1373	AT4G32540	YUC1	auxin biosynthesis	0.238332	0.536357	0.496212	0.35775	0.0738855	0.207816	0.285748	0.340507	6.14944e-05	0.190017
transcript15355	AT1G70560	TAA1	auxin biosynthesis	2.48461	0.0268563	-0.465651	-0.123011	-0.369929	0.928408	0.489372	0.310574	0.572625	1.23091
transcript20556	AT1G70560	TAA1	auxin biosynthesis	0.502817	0.503056	-0.276368	0.43292	-0.128903	0.0911595	0.832473	0.206705	0.221876	0.378375
transcript20990	AT1G70560	TAA1	auxin biosynthesis	0.860522	0.224869	NA	NA	-0.387072	0.929768	#DIV/0!	0.232773	0.518096	0.623835
transcript362	AT1G70560	TAA1	auxin biosynthesis	0.422617	-0.0608347	0.114048	0.660419	-0.384493	0.0206473	0.964724	0.150351	0.410081	0.408128
transcript11131	AT3G62980	TIR1	auxin receptor	0.663817	-0.142449	-0.0402465	0.240892	0.131233	-0.0256892	0.942807	0.170649	0.222996	0.313133
transcript13298	AT3G62980	TIR1	auxin receptor	0.0715081	-0.136747	0.159579	-0.150598	0.0119183	0.100787	0.490323	-0.00886804	0.882262	0.133891
transcript17885	AT3G62980	TIR1	auxin receptor	0.147555	0.0663103	0.271832	0.0778986	0.234198	0.00585054	0.955547	0.159559	0.000101082	0.0917659
transcript18051	AT2G39940	COI1	jasmonic acid receptor	-0.00877407	0.191637	0.106515	0.148287	0.0597056	-0.00753721	0.932489	0.099474	0.00426087	0.0778226
transcript6100	AT2G39940	COI1	jasmonic acid receptor	0.178359	0.19112	0.159708	0.0417093	-0.0106179	0.16085	0.00583955	0.112056	0.00574199	0.0907131
transcript6758	AT2G39940	COI1	jasmonic acid receptor	-0.070653	-0.100128	0.0582134	-0.136445	-0.0495758	0.055488	0.489391	-0.0597178	0.0695175	0.0735703
transcript10450	AT1G19180	JAZ1	jasmonic acid signaling	-0.714581	-0.122186	0.0514918	-0.623378	0.346097	-0.123118	0.810007	-0.212511	0.291213	0.450218
transcript16244	AT1G19180	JAZ1	jasmonic acid signaling	0.116086	0.55194	-0.111505	0.593439	-0.0166136	-0.102905	0.781219	0.226669	0.120439	0.326381
transcript13427	AT3G20600	NDR1	required for NLR signaling	-0.196685	-0.332516	-0.327011	-0.444681	-0.122883	-0.00162223	0.991028	-0.284755	4.42873e-07	0.126097
transcript9018	AT3G48090	EDS1	required for NLR signaling	0.0523649	-0.245296	-0.175281	-0.649107	-0.488352	0.445992	0.0419641	-0.301134	0.0139508	0.273886
transcript10995	AT3G52430	PAD4	required for NLR signaling	0.449262	0.22275	-0.117905	-0.494603	0.112173	0.375917	0.312711	0.0343354	0.830841	0.359401
transcript6073	AT1G74710	ICS1	SA biosynthesis	0.864412	0.702428	0.0981347	0.526319	0.0308268	0.276419	0.490882	0.444424	0.00687016	0.367642
transcript22429	AT5G13320	PBS3	salicylic acid biosynthesis	0.791274	-0.436864	0.0754016	-0.615452	0.0286175	0.436688	0.461647	-0.0314044	0.897871	0.54711
transcript23227	AT5G13320	PBS3	salicylic acid biosynthesis	0.373084	0.23876	-0.0947123	0.245453	0.17795	-0.0393241	0.842182	0.188107	0.0152316	0.173321
transcript10092	AT1G19250	FMO1	systemic acquired resistance	0.00192088	-0.197984	-0.0475458	-0.0496252	-0.28462	0.0859198	0.515966	-0.115571	0.0320871	0.120572
transcript1361	AT1G19250	FMO1	systemic acquired resistance	2.06876	-0.920603	0.205432	0.125697	-0.296013	0.536354	0.669105	0.236655	0.635752	1.11724
transcript16286	AT2G13810	ALD1	systemic acquired resistance	0.326564	-0.18508	0.151212	NA	NA	#DIV/0!	#DIV/0!	0.0975649	0.515734	0.260007
transcript9571	AT2G13810	ALD1	systemic acquired resistance	-0.0389698	0.1245	-0.123692	0.151181	0.0750366	-0.12583	0.290225	0.0376112	0.468064	0.1159
transcript10092	AT1G19250	FMO1	systemic acquired resistance	0.00192088	-0.197984	-0.0475458	-0.0496252	-0.28462	0.0859198	0.515966	-0.115571	0.0320871	0.120572
transcript1361	AT1G19250	FMO1	systemic acquired resistance	2.06876	-0.920603	0.205432	0.125697	-0.296013	0.536354	0.669105	0.236655	0.635752	1.11724
transcript16286	AT2G13810	ALD1	systemic acquired resistance	0.326564	-0.18508	0.151212	NA	NA	#DIV/0!	#DIV/0!	0.0975649	0.515734	0.260007
transcript9571	AT2G13810	ALD1	systemic acquired resistance	-0.0389698	0.1245	-0.123692	0.151181	0.0750366	-0.12583	0.290225	0.0376112	0.468064	0.1159
