# Supplementary material for: Genotype-Specific Expression and NLR Repertoire Contribute to Phenotypic Resistance Diversity in Plantago lanceolata
Source: Front Plant Sci. 2021 Jul 12;12:675760. doi: 10.3389/fpls.2021.675760 (PMC8311189; doi:10.3389/fpls.2021.675760)
Supplement: Supplementary file 1 [file Data_Sheet_1.zip › Supplementary_Table_7_significant_Hstat_NLR.xlsx]

## Sheet: Sheet1
Supplementary table 7. Transcripts that are encoding resistance R genes and are under selection in Plantago lanceolata
ID	NLR cluster	Arabidopsis best BLAST hit	NB_ARC Sequence
transcript1001	47	AT3G14470, NB-ARC domain-containing disease resistance protein	GHFDVKLWVCVSDDFDPKTLIKAMLESATRSGSASNLTHLDSLQHSLLQELSQKRYLLVLDDVWNEDQEKWLVLKDLLTCGSAGSSIIVTTRLKKAADIMSTIPTHYLEGLSEENCWLLFKERAFGGKEEEHTNLEAIGKQIVKKCGGVPLAAKALGGLLRFKRKEDEWLHVKESELWNLPQEESSILPALRLSYHN
transcript10375	41	AT3G46530, RECOGNITION OF PERONOSPORA PARASITICA 13, RPP13	TTLARNVYDHPFVQNHFHVRSWVTVSQDCSVEEIILFLLRSIGLCGNRQITEHLGEKLYKGLSGRKYLIVLDDIWSSVAWEEIRRFLPDNGNGSRILLTTRVSNVALAVGTCSPYEMKFLSDDESWDMLSMNVFGQEACPTDLKNLGMQIAKSCKGLPLAITVIGGLLKTSNKARQYWEDVAENVKSIINLENDEHCSRILSLSYNN
transcript12331	17	AT5G35450, Disease resistance protein (CC-NBS-LRR class) family	LIGLLTEESNKLEVVSIIGMPGLGKTTIAWKVFRSPEIEYEFLFLIWVNISEDLNLRNVLFTILKRFTYQMPADATSTEDLGSIVKNHLRSGKFLIVMDDIRSPEAWEELKSFLPSNANGKVLITTREEKVACHVNVTKSTQDHNLRFLTNKESWELLQYEVCYKLDVVLEDLIELGKLISENCHGIPLSIVVIGRILKDTISNARGSVTLIKAEWEAASSMESILCVTLIKAEWEAASSMESILWLSY
transcript14219	10	AT3G46530, RECOGNITION OF PERONOSPORA PARASITICA 13, RPP13	RKIISISGMPGIGKTTTAIKLYNCPVCSEHFDRRAWFVVSQKYSLRDLFAQILRDIAPDDDTVPGKETVQLGENIHKTLYGRRYLIVLDDVWESEVLDKLIQYLPDTKNGSRVLVTSRATDVAPSDSIFHTLPFLSRDQCWDLLKEKVFHKESCPSQLEDVGKQIAEKCCGIPLAVVSAAGILA
transcript1437	32	AT1G50180, CAR1, CEL-ACTIVATED RESISTANCE 1	KDSLTQLRDRLTSRSPMLEVISIVGMGGIGKTTLASKLYDEYSSSKHFDICLWATVSQDYDQRQVLLSLLGCRSDKRNEELKVDLHKELWSRRYLIVLDDVWDWKVWDDIRTCAPDNKNRSRIILTTRGNDVADYVSSRRHEMQLLNKEDSWELFEKIVLAGEECPNELEGIAREIVKKCGGLPLALQV
transcript1559	46	AT1G53350, Disease resistance protein (CC-NBS-LRR class) family	DEVERLIDQLTSRERSRQIIPIVGMGGIGKTALARNVCKYPGLRYHFDIIAWATVTQDYTSGGIISSILRDIGVQSDQIGNERLGESLYKCLFARRYFIILDDIWDVRAWDGIHRFFPDNNNGSRLLLTTRNFSIAREIGSCVPFEMRLLDDNRSWDLLCVTVFGDESCPPELEYCGRRIAELCKGLPLAMNVIGGLLKMSDRTLENWVQVESNIRHILSGEDDDSSMKILSLSY
transcript1668	46	AT3G46530, RECOGNITION OF PERONOSPORA PARASITICA 13, RPP13	NLIGQLTSHQSNRQIISIVGMGGLGKTTLATNVYNHRRLRDHFDVKAWVTISQVYTPRTIFAPLLHDIGVKNIDQIEDAELGLRLHKGLFGRRYLVIIDDIWDLKAWDGISRYCPDNNNGSRILLTTRLLDIANRVSSCVPFDMKLLDDDRSWDLLLKTVFEQEVCPPELENCGKSCPLLSQVLEKAIQEMDLIIQEAMQVKENNGEHD
transcript1756	37	AT3G46530, RECOGNITION OF PERONOSPORA PARASITICA 13, RPP13	TQLVDQLTSTISGLQVIPIVGIGGSGKTTLARQVYDHSSISKSFEIRAWVTISQAFHLGTALLGLLRCMISDKVHAGNDEELGIRVSKILRDKRFIIVVDDIWEATTWDTLRGFFPDDHNGSCIILTTRELSLADYAKSLTNPHNMLPLDEDESWELITEKVFAGHEYCPTELIQIGKQIACKCRGLPLALTTVAGLLSKSKKTVDAWKRVE
transcript1787	18	AT3G46710, NB-ARC domain-containing disease resistance protein	LKSRLLQGTLQLQFIPILGLPGMGKRSLAFRLYNDSSVANHFRITVWVNTAYLEKDAKVILLDLLNGLGMLVTKEIRRQTVDELGVLVREALRYMKYFIVIHNVFNEDVLITLRRFFPEDGIGSRVLLTAMPHHVGRESASHDGEPHMMRYLTDSESCLLFCHKVFGLHHFPDTELETIGKRILGHCKGIALVVVCIAGLLATSKKQPSFWELVAVTLSSHLAVEDDHRRILAFVLGLIYN
transcript1878	8	AT3G46730, NB-ARC domain-containing disease resistance protein	DVIPVVGMPGLGKTTLAKRVYEDPYMVNHFQLRAWCCVSQDYAKEDLLLCILGSDGNRQCSCEDLSLMVHKKMKGRKYLIVLDDIWDVDVYYYLKRFLPDDGNGSRIVLTSRIKSIGDLCDPLELKLLSDDDSWELLKQKVNLKDECPLELREIGMEISMKCGGLPLAVVVVAGILTNLEKGENAWKDVSEKLRIYKYGDCEGQRMKALDLSYE
transcript18984	35	AT3G46530, RECOGNITION OF PERONOSPORA PARASITICA 13, RPP13	NCQTISITGMGGIGKTMLARKVYDGPHAKDQFDIRGWVTVSQVYDIGKLLLHLLRDIKALEKGDGENLAVHELGQSLHQYMWGRRYLMVIDDMWSSEALEAIQRFLPDNSNGSRVMVTSRLLHVTNSSNHFQMNLLDEKESWRLLRRTALGEKNCPPEFKEVGKKIARHCKGLPLGMVVIGGLLAKSEM
transcript19151	16	AT3G46530, RECOGNITION OF PERONOSPORA PARASITICA 13, RPP13	QYISIFGMSGIGKSTVAKKFYNDLAVRDHFDIHVWCTISQRYDKKKVLEDIWKTLPRKSGKDEILNNESLALGIYQTLIGRKYLIIMDDVWDSHIWDDLRRYFPDNGNGSRILVTSQIKDSAPAGSIFHQLPLLSNSQCYDLLVKKVFIKQPFPPELLDIALTIASKCHGLPLTVIVLAGILA
transcript21591	NA	AT3G46530, RECOGNITION OF PERONOSPORA PARASITICA 13, RPP13	DQTLIWLMDKLTGYKSSREIIPVVGMGGSGKTTLTWNAYTHPHVENYFHVRAWVKISPHYAPETIFRTLLCDIGVDEKRQIGDVQAKLQLTPEELVANLGETLYKYLFGRKYLIVLDDVWSDAAWDKIGRYFPDNSNGSRILLTTRLSTVALSVGSCVPCEMKLLDDSTSWELFSNTVFGQEVCPPLLWYLGKQIVWSCKGLPLAIVVIGGLVKMSDKTQACWEDFARDVSSIIHNDQDCLELLSLSY
transcript2322	NA	AT3G46530, RECOGNITION OF PERONOSPORA PARASITICA 13, RPP13	KDRVMARERSLQIIPVVGMGGIGKTTLVEKVYNDPHVVKRFDILEWATISQQYDVKDIILSLLHRDISTADKVDVEDLGGQLYRHLYGRRYLIIIDDIWSREAWDQIRRFLPDNGNRSRILLTTRISSIARGLGSCNSYEMKFLDEDKSWDLLSETIFGQEVCPLELKELGKKIAKSCRGLPLSIVVIGGFLKKSEKTREYWDDVLKNMSSIIHKENDGHSKEILSWSYK
transcript4041	46	AT1G59620, CW9	ELNHLIRHLTARESSRRILPIVGMGGIGKTTLARSVYEYPSLRYHFDIIAWVAVSQVFTAASIIRPLLSDIGEKGRVGDEKLGETLHKCLFNRRYLIILDDIWDSKAWDAIYRFLPDDNNGSRILLTTRLFNVARSVGSCDSYSMKLLDDDNSWDLLSKMVFGQEVCFLELEECGKRIAKSCKGLPLAIVVIGGLLNTFDRTLEYWEHVANNISSIISGEDNECCLEILSLSY
transcript453	24	AT1G50180, CAR1, CEL-ACTIVATED RESISTANCE 1	DDALNQILDWITGGHSALEVIPVTGMGGIGKTTLARAVYDRPGMQHHFDLVLWATISQDYVIQDILRHLDPQNVGSDAIVSVHKKLKGRRYLIILDDVWDIKVWDEVRNAFPDDRKGSRIILTTRLSKVATYVSSSSSTHVHRMQFLNEEQSWDLLRETVYGHEADYPSDQFEYIGKRISRNCKGLPLALVVIGGLLKFNKTRDYWEEVARSTKAKASANDECLLGILSLSYTN
transcript459	31	AT1G50180, CAR1, CEL-ACTIVATED RESISTANCE 1	LLDQLVGEEPRLQIIPIVGMGGIGKTSLSRKLFYHQNTVKRFHKRIWITISQESSVRAILLAILGCFTNLISEMRKLDDDQLGKIIHMLLRYHKYLIVIDDIWDVDTWDKIRRVCPGNENCSPIILTTRVSSCYATCSSNPYQMRFMNASESWELLRSKVFGEENFPPEGYPPQLEKVGKTIAERCQGLPLAIISMAQLLSKSKMKLEQWELFAMNANSMEVPIDSELDILGRSYS
transcript5191	31	AT1G50180, CAR1, CEL-ACTIVATED RESISTANCE 1	LLDHLVGQGPGLQIIPIVGMGGIGKTTLARQLFYDQNTVKCFHKRVWITISQESGVRDTLLAILGCLTNLTDEMCQLDDDQLGKIIRMLLTDQRYLIVVDDVWDLDTWDKIWGVCPGNENCSRIILTTRVSTCYATCSSNHYQMRFMNGSESWELLCSEVFGEESFPPELEKVGKMIAERCQGLPLTIKIL
transcript5741	43	AT3G46530, RECOGNITION OF PERONOSPORA PARASITICA 13, RPP13	QILPILGMGGIGKTTLAKNVFDNQLIVEHFDIRIWATVSQSFNVHEILLSFLHDLKIVHENIVNLHELGDKLYKTLFGRRYLIVLDDIWSVQLWDKIGRFFPKNCNGSSIILTTRLLSVDNKVWDEIRRFCPKNDNGSRIILTTRHGKVASDIGSCDPYKLEYLDEDKSWNLLEAKVFRKNRCPSALEEVGKGIATSCKGLPLAIVVIAGHLA
transcript6635	4	AT3G14470, NB-ARC domain-containing disease resistance protein	FGMGGLGKTTLARNVFNHEKIEAHFGKKMWVCVPIDFDAEILFKMILESLTGESVQGFLTKQVVLESIQKLLAEKRYLLVLDDIWNEEFNKWDDFIGSLSGVTSGSGNVILVTTRKEMIASSMKPLYAHPLDNLSDNDCWSIIKAKALLGVHNPEEYEATGKCIAQRCGGLPLAAKVVGGFLCGKSEDEWRSLLESQFLDFGQTENHVFKILKLSYD
transcript6658	NA	AT3G46710, NB-ARC domain-containing disease resistance protein	KEKEEIINSVLGDSKELKIASIVGMAGIGKTTLAWNVFESIRLDLKEIPVIWVNVSDVLNMEKVLVDILKHFTSEVQKEPVKEMILRVQEHLKSGRFLIIMDDIWTVKEWNTIKEILPMENKDGRVLVTTRHIDVGRYISAIHCLRMRFLTSRESWELLQYRVFGKLGVVSPELVGIGQVIATDCKGLPLSLVIIGGILEEKNSRAGGDAMLEKQQWIEVSKGLEEYLVAGDENKVLTRIISLSYE
transcript6964	11	AT1G58400, Disease resistance protein (CC-NBS-LRR class) family	VISIIGMPGLGKTTLAGMIYRSPEIIFEFPTRIWIYVSQEFSRKNVLLTILKEITDNATDDTSNQSDKKLAERVASYLRTGKFLIVLDDVWTAEDWKLLEEVLPTSNTMGKILITSRHVEVGNSANPFRNPFKLRFLTREESELLLQLEVFGKAGFPKELEGYAKLILDKCDGLPLAIVVIGGILSKKVSAKEDVSTMETTWRKVSENVNLHMVTDDRTKRMEKIIALSYD
transcript7289	14	AT5G35450, Disease resistance protein (CC-NBS-LRR class) family	DDEIHTLIKYLSEELQELDVVSIVGMSGLGKTTLASMVYTDPRIQHKFPTRIWVQVSRNLDINRLCRTILKNFTQQDMSSKSTDELGQIVMDNLKMTKYLIVLDDVGGYEDWEQVRQFLPTGSRMGCKVLITTRNSKVASNASLTRDPYRLRMLCTEECFELLKLEIFGKHNHFPPDLELAGRSIAKACNGLPLATLVLGGILMQHKVSSVNGTDALRMEWENLCDSINSIPIDGTEKFMENILSLSYS
transcript7636	NA	AT3G07040, RESISTANCE TO PSEUDOMONAS SYRINGAE 3, RPM1, RPS3	DKDLEKLKRRLLGGNRNLEILPIVGMGGTGKTFVARLLFDELSSGRSEFEVCAWTPISQSYDPQKVLQRLLDCVSEKPGVSEKPIYVQETSELIDTLHKNLLPRRYLILLDDIWSSEPMEHLRAAFPDNDLGSRIILTTRDQEVADYVHSDSHQMQLLKENDSWELLRRKVFDNESCPFELEEVGKQIANRCRGLPLAVQVVGGLLSQAERSKSSWEHVADDVSSFIENEDDHQI
transcript848	11	AT1G53350, Disease resistance protein (CC-NBS-LRR class) family	PGLGKTTLAGKIFRDGQIQYDFPTRVWVYISQTFTRKNVFLAILKAFTQVTDEISKKNDAELAHEVAKHLQNGKFLIVMDDVWTADDWDSLKIALPANNNSGKILITSRNAEVGRYANRSRAPHKLRFLTEDESWLLFRYEVFGVPECPTELECFGRLIVDKCDRLPLAIVVIGGILAKKVSTTEDMVVARNTWEQVSENVRIQIVAEDTSMRMEKIIALSYD
transcript9130	46	AT3G46730, NB-ARC domain-containing disease resistance protein	QIISVVGMGGIGKTTLVTNVYDHSYVSQRFDIKGWVTVSQVYTIENIIRALLQDIGVVKVGQISGDVGELGLKLHKCLCSRRYIIVLDDIWDGTVLGEIMRFLPDEGNGSRVLVTTRLSNGAITHVGSCNLFEVKLLDNDESWDLMSKKVFGQDKCPTELEKYGKAIAGSCKGLPLVIVSICGLLTDKKLEHWKDIAENVSPRREDEDHCLKVLSLSY
transcript9331	40	AT3G07040, RESISTANCE TO PSEUDOMONAS SYRINGAE 3, RPM1, RPS3	GGIGKSTLAQRLYQDSTKSKRFDRCVWIVVSQVYSIRKILLGLVQSMRMQTDESKSFEECSDGELRVLVHKELFDRRYLFVVDDLWSTKAWDDIKMTFQNHKNKSRVLVTTRSSDIASYVGSKPHEIKLLQEDQSWSLLQERVFGKDSCPSNLQKIGVKVAKNCGGLPLLLAVVAGLLQTNITEEYWKSFSGEINSAEPKIALRCSKVLSLSYD

## Sheet: Sheet2
Supplementary table 6. List of transcripts with complete NB-ARC domain, their cluster, best Arabidopsis hit and maximum/minimum Fay H values
ID	NLR cluster	AGI	Arabidopsis best Blast hit	Fay min	Fay max
transcript11057	0	AT1G59620	CW9	-0.0001	0.574509
transcript11096	0	AT5G35450	Disease resistance protein (CC-NBS-LRR class) family	0.073399	0.306309
transcript1166	0	AT4G27220	NB-ARC domain-containing disease resistance protein	0.000296	0.553347
transcript12336	0	AT5G35450	Disease resistance protein (CC-NBS-LRR class) family	0.130918	0.142233
transcript13781	0	AT3G07040	RESISTANCE TO PSEUDOMONAS SYRINGAE 3, RPM1, RPS3	-0.574509	0.574509
transcript15520	0	AT3G14470	NB-ARC domain-containing disease resistance protein	-1.486624	0.708288
transcript16344	0	AT3G14470	NB-ARC domain-containing disease resistance protein	0.05427	0.450863
transcript16837	0	AT5G35450	Disease resistance protein (CC-NBS-LRR class) family	-0.574415	0.709223
transcript16910	0	AT5G43470	RECOGNITION OF PERONOSPORA PARASITICA 8, RPP8	-0.156023	0.654072
transcript17215	0	AT4G26090	RESISTANT TO P. SYRINGAE 2, RPS2	0.005732	0.574267
transcript1899	0	AT3G14470	NB-ARC domain-containing disease resistance protein	-1.494771	0.17509
transcript19428	0	AT1G53350	Disease resistance protein (CC-NBS-LRR class) family	0.142209	0.142233
transcript20169	0	AT1G53350	Disease resistance protein (CC-NBS-LRR class) family	0.124956	0.142233
transcript20615	0	AT5G43470	RECOGNITION OF PERONOSPORA PARASITICA 8, RPP8	0.070875	0.359359
transcript21556	0	AT5G48620	Disease resistance protein (CC-NBS-LRR class) family	0.060315	0.374111
transcript21591	0	AT3G46530	RECOGNITION OF PERONOSPORA PARASITICA 13, RPP13	-3.390232	0.490596
transcript23148	0	AT5G35450	Disease resistance protein (CC-NBS-LRR class) family	-0.691416	0.427583
transcript2322	0	AT3G46530	RECOGNITION OF PERONOSPORA PARASITICA 13, RPP13	-3.447054	0.709223
transcript2966	0	AT1G58390	Disease resistance protein (CC-NBS-LRR class) family	-0.572256	0.536386
transcript3377	0	AT3G14470	NB-ARC domain-containing disease resistance protein	-2.156568	0.651319
transcript401	0	AT3G07040	RESISTANCE TO PSEUDOMONAS SYRINGAE 3, RPM1, RPS3	-0.044827	0.574509
transcript4993	0	AT3G46530	RECOGNITION OF PERONOSPORA PARASITICA 13, RPP13	-2.295219	0.709223
transcript5832	0	AT5G35450	Disease resistance protein (CC-NBS-LRR class) family	-2.28928	0.574509
transcript608	0	AT5G43470	RECOGNITION OF PERONOSPORA PARASITICA 8, RPP8	0	0.689276
transcript6658	0	AT5G35450	Disease resistance protein (CC-NBS-LRR class) family	-3.445699	0.575689
transcript7039	0	AT5G48620	Disease resistance protein (CC-NBS-LRR class) family	0	0.383006
transcript7636	0	AT3G07040	RESISTANCE TO PSEUDOMONAS SYRINGAE 3, RPM1, RPS3	-4.255339	0.708783
transcript7893	0	AT1G53350	Disease resistance protein (CC-NBS-LRR class) family	-1.340521	0.574509
transcript8391	0	AT3G46530	RECOGNITION OF PERONOSPORA PARASITICA 13, RPP13	0.057899	0.666813
transcript926	0	AT1G58400	Disease resistance protein (CC-NBS-LRR class) family	0.001815	0.674968
transcript9697	0	AT3G14470	NB-ARC domain-containing disease resistance protein	3e-06	0.365006
transcript10407	Clust1	AT3G14470	NB-ARC domain-containing disease resistance protein	0	0.574509
transcript3774	Clust1	AT3G14470	NB-ARC domain-containing disease resistance protein	-0.530841	0.39235
transcript1019	Clust10	AT1G50180	CAR1, CEL-ACTIVATED RESISTANCE 1	-0.608425	0.704508
transcript10594	Clust10	AT3G46530	RECOGNITION OF PERONOSPORA PARASITICA 13, RPP13	-2.241749	0.679709
transcript13245	Clust10	AT3G46730	NB-ARC domain-containing disease resistance protein	-1.778626	0.574514
transcript14219	Clust10	AT3G46530	RECOGNITION OF PERONOSPORA PARASITICA 13, RPP13	-3.37368	0.572995
transcript1485	Clust10	AT3G46710	NB-ARC domain-containing disease resistance protein	-2.242763	0.621342
transcript17423	Clust10	AT3G46530	RECOGNITION OF PERONOSPORA PARASITICA 13, RPP13	-0.382538	0.607266
transcript658	Clust10	AT1G50180	CAR1, CEL-ACTIVATED RESISTANCE 1	1e-06	0.709015
transcript745	Clust10	AT3G46530	RECOGNITION OF PERONOSPORA PARASITICA 13, RPP13	-2.297947	0.709222
transcript12046	Clust11	AT1G53350	Disease resistance protein (CC-NBS-LRR class) family	0	0.574509
transcript13420	Clust11	AT1G58400	Disease resistance protein (CC-NBS-LRR class) family	-0.961554	0.574484
transcript21532	Clust11	AT1G53350	Disease resistance protein (CC-NBS-LRR class) family	1.6e-05	0.383013
transcript23315	Clust11	AT1G53350	Disease resistance protein (CC-NBS-LRR class) family	0	0.693028
transcript4215	Clust11	AT5G48620	Disease resistance protein (CC-NBS-LRR class) family	-1.340521	0.709223
transcript6788	Clust11	AT1G53350	Disease resistance protein (CC-NBS-LRR class) family	0	0.574509
transcript6964	Clust11	AT1G58400	Disease resistance protein (CC-NBS-LRR class) family	-3.54608	0.574414
transcript848	Clust11	AT5G35450	Disease resistance protein (CC-NBS-LRR class) family	-3.446987	0.574509
transcript16980	Clust12	AT1G50180	CAR1, CEL-ACTIVATED RESISTANCE 1	0.033882	0.456778
transcript5584	Clust12	AT1G50180	CAR1, CEL-ACTIVATED RESISTANCE 1	0	0.383496
transcript8625	Clust12	AT1G50180	CAR1, CEL-ACTIVATED RESISTANCE 1	0.007327	0.511338
transcript1163	Clust13	AT3G46710	NB-ARC domain-containing disease resistance protein	-0.574509	0.383124
transcript16278	Clust13	AT5G35450	Disease resistance protein (CC-NBS-LRR class) family	0.131575	0.142233
transcript5594	Clust14	AT3G46530	RECOGNITION OF PERONOSPORA PARASITICA 13, RPP13	-0.530741	0.259913
transcript7289	Clust14	AT5G35450	Disease resistance protein (CC-NBS-LRR class) family	-3.277868	0.410534
transcript12289	Clust15	AT5G35450	Disease resistance protein (CC-NBS-LRR class) family	-0.574509	0.574509
transcript15488	Clust15	AT5G35450	Disease resistance protein (CC-NBS-LRR class) family	0	0.383478
transcript9034	Clust15	AT5G35450	Disease resistance protein (CC-NBS-LRR class) family	-0.874024	0.52151
transcript19151	Clust16	AT3G46530	RECOGNITION OF PERONOSPORA PARASITICA 13, RPP13	-3.444788	0.709057
transcript3994	Clust16	AT3G46530	RECOGNITION OF PERONOSPORA PARASITICA 13, RPP13	-1.41081	0.436604
transcript4221	Clust16	AT4G36860	DA1-RELATED PROTEIN 1, DAR1	0.003136	0.688863
transcript12331	Clust17	AT5G35450	Disease resistance protein (CC-NBS-LRR class) family	-3.389435	0.617612
transcript17740	Clust17	AT5G35450	Disease resistance protein (CC-NBS-LRR class) family	0.002665	0.574439
transcript1959	Clust17	AT3G46530	RECOGNITION OF PERONOSPORA PARASITICA 13, RPP13	-0.506069	0.36164
transcript4301	Clust17	AT3G46530	RECOGNITION OF PERONOSPORA PARASITICA 13, RPP13	-1.204326	0.565137
transcript5049	Clust17	AT5G35450	Disease resistance protein (CC-NBS-LRR class) family	-1.024164	0.142216
transcript5100	Clust17	AT3G46530	RECOGNITION OF PERONOSPORA PARASITICA 13, RPP13	-0.039531	0.574509
transcript9683	Clust17	AT1G59620	CW9	0.004702	0.737918
transcript11580	Clust18	AT3G46530	RECOGNITION OF PERONOSPORA PARASITICA 13, RPP13	-1.340483	0.709222
transcript1787	Clust18	AT3G46710	NB-ARC domain-containing disease resistance protein	-3.447054	0.574509
transcript20585	Clust18	AT3G46530	RECOGNITION OF PERONOSPORA PARASITICA 13, RPP13	-0.679434	0.570168
transcript102	Clust19	AT5G35450	Disease resistance protein (CC-NBS-LRR class) family	-2.480022	0.619332
transcript11100	Clust19	AT3G46530	RECOGNITION OF PERONOSPORA PARASITICA 13, RPP13	-1.950618	0.709222
transcript2327	Clust19	AT5G35450	Disease resistance protein (CC-NBS-LRR class) family	-0.289947	0.500073
transcript3761	Clust19	AT5G48620	Disease resistance protein (CC-NBS-LRR class) family	5.8e-05	0.709108
transcript2037	Clust2	AT3G14470	NB-ARC domain-containing disease resistance protein	-2.279737	0.700688
transcript6508	Clust2	AT3G14470	NB-ARC domain-containing disease resistance protein	-2.297557	0.574508
transcript791	Clust2	AT3G14460	LEUCINE-RICH REPEAT (LRR) PROTEIN 1, LRRAC1	0	0.705209
transcript11683	Clust20	AT5G35450	Disease resistance protein (CC-NBS-LRR class) family	-1.598953	0.222111
transcript16602	Clust20	AT3G46530	RECOGNITION OF PERONOSPORA PARASITICA 13, RPP13	0.025995	0.565781
transcript777	Clust21	AT5G35450	Disease resistance protein (CC-NBS-LRR class) family	-1.339913	0.574518
transcript8089	Clust21	AT1G53350	Disease resistance protein (CC-NBS-LRR class) family	0.024339	0.450227
transcript11339	Clust22	AT3G46730	NB-ARC domain-containing disease resistance protein	0.001116	0.592601
transcript1966	Clust22	AT3G46530	RECOGNITION OF PERONOSPORA PARASITICA 13, RPP13	4e-06	0.574509
transcript253	Clust23	AT5G35450	Disease resistance protein (CC-NBS-LRR class) family	-2.306605	0.585992
transcript3151	Clust23	AT1G50180	CAR1, CEL-ACTIVATED RESISTANCE 1	-1.659314	0.536364
transcript4548	Clust23	AT5G43470	RECOGNITION OF PERONOSPORA PARASITICA 8, RPP8	-0.163022	0.528181
transcript6835	Clust23	AT3G50950	HOPZ-ACTIVATED RESISTANCE 1, ZAR1	-0.529417	0.574479
transcript453	Clust24	AT1G50180	CAR1, CEL-ACTIVATED RESISTANCE 1	-3.447053	0.699867
transcript5401	Clust24	AT1G59620	CW9	-1.680429	0.501369
transcript5580	Clust24	AT1G50180	CAR1, CEL-ACTIVATED RESISTANCE 1	-1.637204	0.586423
transcript11081	Clust25	AT1G53350	Disease resistance protein (CC-NBS-LRR class) family	0.087503	0.460817
transcript13200	Clust25	AT5G35450	Disease resistance protein (CC-NBS-LRR class) family	-1.55344	0.6302
transcript13377	Clust25	AT5G43470	RECOGNITION OF PERONOSPORA PARASITICA 8, RPP8	0.129327	0.142233
transcript9907	Clust25	AT5G43470	RECOGNITION OF PERONOSPORA PARASITICA 8, RPP8	-1.418769	0.684916
transcript445	Clust26	AT1G50180	CAR1, CEL-ACTIVATED RESISTANCE 1	-1.543251	0.699448
transcript5194	Clust26	AT5G35450	Disease resistance protein (CC-NBS-LRR class) family	-1.548724	0.558814
transcript6799	Clust26	AT1G53350	Disease resistance protein (CC-NBS-LRR class) family	-0.278153	0.471635
transcript11123	Clust27	AT5G35450	Disease resistance protein (CC-NBS-LRR class) family	0.063666	0.445085
transcript20232	Clust27	AT5G35450	Disease resistance protein (CC-NBS-LRR class) family	0.050618	0.058579
transcript24371	Clust27	AT3G46530	RECOGNITION OF PERONOSPORA PARASITICA 13, RPP13	0.119817	0.142233
transcript4912	Clust28	AT1G53350	Disease resistance protein (CC-NBS-LRR class) family	0.050664	0.51952
transcript8726	Clust28	AT5G35450	Disease resistance protein (CC-NBS-LRR class) family	0.139246	0.142233
transcript8735	Clust28	AT1G59620	CW9	7.9e-05	0.574509
transcript1747	Clust29	AT3G46530	RECOGNITION OF PERONOSPORA PARASITICA 13, RPP13	-2.298026	0.708986
transcript4948	Clust29	AT3G46530	RECOGNITION OF PERONOSPORA PARASITICA 13, RPP13	-2.295783	0.574447
transcript5268	Clust29	AT3G46530	RECOGNITION OF PERONOSPORA PARASITICA 13, RPP13	9.3e-05	0.57451
transcript15518	Clust3	AT3G14470	NB-ARC domain-containing disease resistance protein	-0.913617	0.480478
transcript1960	Clust3	AT3G14460	LEUCINE-RICH REPEAT (LRR) PROTEIN 1, LRRAC1	-2.176142	0.565738
transcript2430	Clust3	AT3G14460	LEUCINE-RICH REPEAT (LRR) PROTEIN 1, LRRAC1	-1.801183	0.569779
transcript2196	Clust30	AT1G50180	CAR1, CEL-ACTIVATED RESISTANCE 1	-0.709165	0.574509
transcript6388	Clust30	AT1G50180	CAR1, CEL-ACTIVATED RESISTANCE 1	0.005299	0.574511
transcript19208	Clust31	AT5G35450	Disease resistance protein (CC-NBS-LRR class) family	0.117817	0.410739
transcript3391	Clust31	AT3G46530	RECOGNITION OF PERONOSPORA PARASITICA 13, RPP13	-1.190179	0.573826
transcript459	Clust31	AT1G50180	CAR1, CEL-ACTIVATED RESISTANCE 1	-4.255339	0.591019
transcript5191	Clust31	AT1G50180	CAR1, CEL-ACTIVATED RESISTANCE 1	-3.437435	0.707404
transcript1437	Clust32	AT1G50180	CAR1, CEL-ACTIVATED RESISTANCE 1	-3.306603	0.780664
transcript3430	Clust32	AT3G46730	NB-ARC domain-containing disease resistance protein	-2.244667	0.707039
transcript19703	Clust33	AT3G46530	RECOGNITION OF PERONOSPORA PARASITICA 13, RPP13	0.001218	0.409034
transcript21911	Clust33	AT3G46530	RECOGNITION OF PERONOSPORA PARASITICA 13, RPP13	0.069952	0.468195
transcript24171	Clust33	AT3G46730	NB-ARC domain-containing disease resistance protein	0.053147	0.441405
transcript7700	Clust33	AT5G43470	RECOGNITION OF PERONOSPORA PARASITICA 8, RPP8	-0.257222	0.574509
transcript15541	Clust34	AT5G43470	RECOGNITION OF PERONOSPORA PARASITICA 8, RPP8	0.002981	0.57449
transcript22292	Clust34	AT1G53350	Disease resistance protein (CC-NBS-LRR class) family	0.052131	0.514731
transcript12959	Clust35	AT1G59218	Disease resistance protein (CC-NBS-LRR class) family	5.9e-05	0.052054
transcript13078	Clust35	AT1G50180	CAR1, CEL-ACTIVATED RESISTANCE 1	-0.008349	0.463463
transcript18984	Clust35	AT3G46530	RECOGNITION OF PERONOSPORA PARASITICA 13, RPP13	-4.254778	0.574489
transcript1978	Clust35	AT3G07040	RESISTANCE TO PSEUDOMONAS SYRINGAE 3, RPM1, RPS3	-1.042243	0.538973
transcript4397	Clust35	AT1G53350	Disease resistance protein (CC-NBS-LRR class) family	-1.059765	0.707748
transcript4860	Clust35	AT3G46530	RECOGNITION OF PERONOSPORA PARASITICA 13, RPP13	-0.677268	0.410288
transcript6832	Clust35	AT5G35450	Disease resistance protein (CC-NBS-LRR class) family	-1.535342	0.574411
transcript8535	Clust35	AT1G50180	CAR1, CEL-ACTIVATED RESISTANCE 1	-2.292977	0.57376
transcript9198	Clust35	AT3G46730	NB-ARC domain-containing disease resistance protein	0.042108	0.457018
transcript22628	Clust36	AT1G58602	RECOGNITION OF PERONOSPORA PARASITICA 7, RPP7	0.08295	0.399149
transcript9109	Clust36	AT1G59780	NB-ARC domain-containing disease resistance protein	0.082981	0.406187
transcript1756	Clust37	AT5G35450	Disease resistance protein (CC-NBS-LRR class) family	-3.444629	0.574509
transcript6174	Clust37	AT3G46530	RECOGNITION OF PERONOSPORA PARASITICA 13, RPP13	0.029453	0.469047
transcript438	Clust38	AT3G46530	RECOGNITION OF PERONOSPORA PARASITICA 13, RPP13	-1.902825	0.674145
transcript967	Clust38	AT3G46530	RECOGNITION OF PERONOSPORA PARASITICA 13, RPP13	-1.040194	0.580143
transcript15337	Clust39	AT3G46530	RECOGNITION OF PERONOSPORA PARASITICA 13, RPP13	-0.000386	0.708634
transcript20871	Clust39	AT3G46530	RECOGNITION OF PERONOSPORA PARASITICA 13, RPP13	-0.007883	0.503506
transcript103	Clust4	AT3G14470	NB-ARC domain-containing disease resistance protein	-0.574485	0.709223
transcript119	Clust4	AT3G14470	NB-ARC domain-containing disease resistance protein	2e-06	0.591019
transcript1451	Clust4	AT3G14470	NB-ARC domain-containing disease resistance protein	-0.551447	0.682551
transcript16689	Clust4	AT3G14470	NB-ARC domain-containing disease resistance protein	-2.73044	0.709126
transcript18852	Clust4	AT3G14470	NB-ARC domain-containing disease resistance protein	0.000525	0.313961
transcript22878	Clust4	AT3G14470	NB-ARC domain-containing disease resistance protein	-9.8e-05	0.704973
transcript2851	Clust4	AT3G14470	NB-ARC domain-containing disease resistance protein	-1.039516	0.541257
transcript5383	Clust4	AT3G14470	NB-ARC domain-containing disease resistance protein	-1.205494	0.411656
transcript5388	Clust4	AT3G14470	NB-ARC domain-containing disease resistance protein	-0.758366	0.56873
transcript6635	Clust4	AT3G14470	NB-ARC domain-containing disease resistance protein	-3.446911	0.605536
transcript7940	Clust4	AT3G14470	NB-ARC domain-containing disease resistance protein	-1.121138	0.525705
transcript9336	Clust4	AT3G14460	LEUCINE-RICH REPEAT (LRR) PROTEIN 1, LRRAC1	0.064161	0.502121
transcript10762	Clust40	AT3G46530	RECOGNITION OF PERONOSPORA PARASITICA 13, RPP13	-0.460631	0.562511
transcript1514	Clust40	AT3G46530	RECOGNITION OF PERONOSPORA PARASITICA 13, RPP13	2.8e-05	0.590098
transcript15578	Clust40	AT3G46530	RECOGNITION OF PERONOSPORA PARASITICA 13, RPP13	-0.767396	0.142607
transcript9331	Clust40	AT3G07040	RESISTANCE TO PSEUDOMONAS SYRINGAE 3, RPM1, RPS3	-3.446898	0.749032
transcript10375	Clust41	AT3G46530	RECOGNITION OF PERONOSPORA PARASITICA 13, RPP13	-3.387953	0.70849
transcript18225	Clust41	AT1G58390	Disease resistance protein (CC-NBS-LRR class) family	-2.28781	0.553877
transcript3839	Clust42	AT1G09270	Protein interacts with Agrobacterium proteins VirD2 and VirE2.	-1.340623	0.709098
transcript6488	Clust42	AT1G50180	CAR1, CEL-ACTIVATED RESISTANCE 1	-2.288362	0.72791
transcript89	Clust42	AT3G50950	HOPZ-ACTIVATED RESISTANCE 1, ZAR1	-2.294451	0.709214
transcript10517	Clust43	AT3G46530	RECOGNITION OF PERONOSPORA PARASITICA 13, RPP13	0.004687	0.662626
transcript11784	Clust43	AT3G46530	RECOGNITION OF PERONOSPORA PARASITICA 13, RPP13	-0.046984	0.478743
transcript11882	Clust43	AT3G46530	RECOGNITION OF PERONOSPORA PARASITICA 13, RPP13	6e-06	0.591023
transcript2295	Clust43	AT3G46530	RECOGNITION OF PERONOSPORA PARASITICA 13, RPP13	4e-06	0.591019
transcript24084	Clust43	AT3G46530	RECOGNITION OF PERONOSPORA PARASITICA 13, RPP13	3.4e-05	0.70878
transcript4559	Clust43	AT3G46530	RECOGNITION OF PERONOSPORA PARASITICA 13, RPP13	-0.02505	0.574509
transcript5741	Clust43	AT3G46530	RECOGNITION OF PERONOSPORA PARASITICA 13, RPP13	-4.20417	0.574547
transcript5791	Clust43	AT3G46530	RECOGNITION OF PERONOSPORA PARASITICA 13, RPP13	-2.997365	0.618941
transcript6125	Clust43	AT1G53350	Disease resistance protein (CC-NBS-LRR class) family	-1.194058	0.568979
transcript8871	Clust43	AT3G46530	RECOGNITION OF PERONOSPORA PARASITICA 13, RPP13	-1.551554	0.567192
transcript8972	Clust43	AT5G43470	RECOGNITION OF PERONOSPORA PARASITICA 8, RPP8	0.051769	0.488383
transcript12610	Clust44	AT3G46530	RECOGNITION OF PERONOSPORA PARASITICA 13, RPP13	2e-06	0.574509
transcript14137	Clust44	AT3G46710	NB-ARC domain-containing disease resistance protein	-0.048988	0.780616
transcript16	Clust44	AT3G46530	RECOGNITION OF PERONOSPORA PARASITICA 13, RPP13	-1.513153	0.675892
transcript19382	Clust44	AT1G53350	Disease resistance protein (CC-NBS-LRR class) family	-1.156729	0.482877
transcript3410	Clust44	AT1G53350	Disease resistance protein (CC-NBS-LRR class) family	-1.85073	0.601869
transcript4179	Clust44	AT3G46530	RECOGNITION OF PERONOSPORA PARASITICA 13, RPP13	-0.382196	0.529285
transcript5326	Clust44	AT3G46530	RECOGNITION OF PERONOSPORA PARASITICA 13, RPP13	-2.666675	0.573937
transcript5664	Clust44	AT1G53350	Disease resistance protein (CC-NBS-LRR class) family	-2.22921	0.572155
transcript9401	Clust44	AT3G46710	NB-ARC domain-containing disease resistance protein	0.099799	0.504952
transcript960	Clust44	AT3G46530	RECOGNITION OF PERONOSPORA PARASITICA 13, RPP13	-0.958205	0.574512
transcript9726	Clust44	AT3G46530	RECOGNITION OF PERONOSPORA PARASITICA 13, RPP13	-0.767396	0.33228
transcript10550	Clust45	AT1G50180	CAR1, CEL-ACTIVATED RESISTANCE 1	-0.459185	0.572506
transcript24452	Clust45	AT1G59780	NB-ARC domain-containing disease resistance protein	0.001088	0.599347
transcript837	Clust45	AT1G59780	NB-ARC domain-containing disease resistance protein	2.2e-05	0.691638
transcript1559	Clust46	AT1G53350	Disease resistance protein (CC-NBS-LRR class) family	-3.369618	0.431899
transcript1668	Clust46	AT3G46530	RECOGNITION OF PERONOSPORA PARASITICA 13, RPP13	-4.240101	0.709219
transcript20492	Clust46	AT1G53350	Disease resistance protein (CC-NBS-LRR class) family	-1.76907	0.574458
transcript348	Clust46	AT3G46530	RECOGNITION OF PERONOSPORA PARASITICA 13, RPP13	-0.371405	0.68629
transcript4041	Clust46	AT1G50180	CAR1, CEL-ACTIVATED RESISTANCE 1	-3.734128	0.591014
transcript6909	Clust46	AT3G46530	RECOGNITION OF PERONOSPORA PARASITICA 13, RPP13	-0.021397	0.370398
transcript9130	Clust46	AT3G46730	NB-ARC domain-containing disease resistance protein	-3.388117	0.142233
transcript1001	Clust47	AT3G14470	NB-ARC domain-containing disease resistance protein	-3.446611	0.660354
transcript1063	Clust47	AT3G14470	NB-ARC domain-containing disease resistance protein	-2.298036	0.589745
transcript1056	Clust5	AT3G07040	RESISTANCE TO PSEUDOMONAS SYRINGAE 3, RPM1, RPS3	0.013269	0.619901
transcript1732	Clust5	AT3G07040	RESISTANCE TO PSEUDOMONAS SYRINGAE 3, RPM1, RPS3	-1.759456	0.626834
transcript1906	Clust6	AT3G46530	RECOGNITION OF PERONOSPORA PARASITICA 13, RPP13	-0.492636	0.559633
transcript650	Clust6	AT3G46730	NB-ARC domain-containing disease resistance protein	-1.845342	0.615
transcript17870	Clust7	AT1G58400	Disease resistance protein (CC-NBS-LRR class) family	0.060535	0.462032
transcript3605	Clust7	AT1G59780	NB-ARC domain-containing disease resistance protein	-1.730099	0.602104
transcript12181	Clust8	AT3G46530	RECOGNITION OF PERONOSPORA PARASITICA 13, RPP13	-0.132458	0.391819
transcript1878	Clust8	AT3G46530	RECOGNITION OF PERONOSPORA PARASITICA 13, RPP13	-3.441086	0.709214
transcript19832	Clust8	AT3G46530	RECOGNITION OF PERONOSPORA PARASITICA 13, RPP13	-1.130777	0.561547
transcript4661	Clust8	AT3G46530	RECOGNITION OF PERONOSPORA PARASITICA 13, RPP13	-2.261989	0.709198
transcript14104	Clust9	AT1G50180	CAR1, CEL-ACTIVATED RESISTANCE 1	0.079883	0.405797
transcript3347	Clust9	AT1G53350	Disease resistance protein (CC-NBS-LRR class) family	0.14044	0.142233
transcript630	Clust9	AT1G53350	Disease resistance protein (CC-NBS-LRR class) family	-1.253647	0.608262
